# Supplementary material for: Exploring the Mitochondrial Degradome by the TAILS Proteomics Approach in a Cellular Model of Parkinson’s Disease
Source: Front Aging Neurosci. 2019 Jul 31;11:195. doi: 10.3389/fnagi.2019.00195 (PMC6685049; doi:10.3389/fnagi.2019.00195)
Supplement: Supplementary file 1 [file Table_1.xlsx]

## Sheet: Foglio1
	Supplementary Table S1. All IDs in PREsel.
Protein Group	Protein ID	Protein Accession	Peptide	Unique	-10lgP	Mass	Length	ppm	m/z	z	RT	Area	Scan	#Spec	Start	End	PTM	AScore
223	92	NX_Q9NPL8-1	A.A(+28.03)EAVTADSEVLEER.Q	Y	41.44	1545.75	14	0.9	773.884	2	45.33		F7:8247	2	25	38	TAILS light	A1:TAILS light:1000.00
421	92	NX_Q9NPL8-1	A.A(+28.03)EAVTADSEVLEER.Q	Y	34.36	1545.75	14	-0.1	773.883	2	45.74	31800	F33:10345	2	25	38	TAILS light	A1:TAILS light:1000.00
213	8266	NX_Q969V3-2	A.A(+28.03)HEFTVYR.M	Y	25.1	1049.53	8	3.4	350.852	3	32.53	6980	F8:6535	1	43	50	TAILS light	A1:TAILS light:1000.00
213	8267	NX_Q969V3-1	A.A(+28.03)HEFTVYR.M	Y	25.1	1049.53	8	3.4	350.852	3	32.53	6980	F8:6535	1	43	50	TAILS light	A1:TAILS light:1000.00
150	15324	NX_P55072-1	A.A(+28.03)LQ(+.98)AIR.K	N	22.31	699.428	6	4.6	350.723	2	28.66	262000	F6:5238	1	419	424	TAILS light
40	7853	NX_P11047-1	A.A(+28.03)MDEC(+57.02)TDEGGRPQR.C	Y	33.98	1648.69	14	2.6	550.573	3	22.78	9230	F7:3800	2	36	49	TAILS light
223	92	NX_Q9NPL8-1	A.A(+34.06)EAVTADSEVLEER.Q	Y	47.35	1551.78	14	-1	776.899	2	45.24	23300	F8:9627	2	25	38	TAILS heavy	A1:TAILS heavy:1000.00
421	92	NX_Q9NPL8-1	A.A(+34.06)EAVTADSEVLEER.Q	Y	43.44	1551.78	14	1.6	776.9	2	45.74	29600	F33:10346	2	25	38	TAILS heavy	A1:TAILS heavy:1000.00
743	92	NX_Q9NPL8-1	A.A(+34.06)EAVTADSEVLEER.Q	Y	23.21	1551.78	14	1.6	776.9	2	45.32	21600	F35:8094	2	25	38	TAILS heavy	A1:TAILS heavy:1000.00
127	404	NX_P11047-1	A.A(+34.06)MDEC(+57.02)TDEGGRPQR.C	Y	33.45	1654.73	14	0.7	552.583	3	23.5	3360	3693	1	36	49	TAILS heavy
40	7853	NX_P11047-1	A.A(+34.06)MDEC(+57.02)TDEGGRPQR.C	Y	19.4	1654.73	14	7	552.586	3	22.8		F8:3972	1	36	49	TAILS heavy
95	7853	NX_P11047-1	A.A(+34.06)MDEC(+57.02)TDEGGRPQR.C	Y	42.15	1654.73	14	2.7	552.584	3	21.78	18300	F34:3239	1	36	49	TAILS heavy
3	2	NX_P06576-1	A.A(+34.06)QTSPSPK(+34.06)AGAATGR.I	Y	41.13	1466.85	15	1.6	489.957	3	16.57	16400	F7:2623	2	48	62	TAILS heavy	A1:TAILS heavy:1000.00
466	7918	NX_Q9BV79-1	A.A(+34.06)SSYSASAEPAR.V	Y	33.48	1229.61	12	3.2	615.814	2	24.59	7150	F7:4167	2	31	42	TAILS heavy	A1:TAILS heavy:1000.00
2	620	NX_P14314-2	A.AC(+57.02)PEPPPEAPTEDDHDEL	Y	29.8	2017.82	18	0.7	1009.92	2	45.99	53500	F5:8624	2	508	525	Carbamidomethylation	C2:Carbamidomethylation:1000.00
2	621	NX_P14314-1	A.AC(+57.02)PEPPPEAPTEDDHDEL	Y	29.8	2017.82	18	0.7	1009.92	2	45.99	53500	F5:8624	2	511	528	Carbamidomethylation	C2:Carbamidomethylation:1000.00
156	1791	NX_Q15836-1	A.AKLK(+28.03)R.K	N	17.77	642.454	5	1.1	643.462	1	88.32	7600	F7:14898	1	65	69	TAILS light	K4:TAILS light:5.08
17	23	NX_P07237-1	A.D(+28.03)APEEEDHVLVLR.K	Y	56.59	1548.78	13	-1.4	775.395	2	48.24	57100	9642	2	18	30	TAILS light	D1:TAILS light:1000.00
10	170	NX_P07237-1	A.D(+28.03)APEEEDHVLVLR.K	Y	74.79	1548.78	13	2.6	517.268	3	47.83	196000	F5:9042	5	18	30	TAILS light	D1:TAILS light:1000.00
18	170	NX_P07237-1	A.D(+28.03)APEEEDHVLVLR.K	Y	57.37	1548.78	13	1.4	517.268	3	47.41	331000	F8:10165	4	18	30	TAILS light	D1:TAILS light:1000.00
20	170	NX_P07237-1	A.D(+28.03)APEEEDHVLVLR.K	Y	69.74	1548.78	13	2.9	517.268	3	47.36	429000	F34:10810	3	18	30	TAILS light	D1:TAILS light:1000.00
24	170	NX_P07237-1	A.D(+28.03)APEEEDHVLVLR.K	Y	68.41	1548.78	13	4.7	517.269	3	47.73	370000	F35:8688	5	18	30	TAILS light	D1:TAILS light:1000.00
3	7744	NX_P14625-1	A.D(+28.03)DEVDVDGTVEEDLGK(+28.03)SR.E	Y	40.24	2032.94	18	1.1	678.656	3	54.1	514000	F33:13176	2	22	39	TAILS light	D1:TAILS light:1000.00
2	7744	NX_P14625-1	A.D(+28.03)DEVDVDGTVEEDLGK(+28.03)SR.E	Y	44.35	2032.94	18	1.6	678.656	3	52.87	192000	F36:9921	2	22	39	TAILS light	D1:TAILS light:1000.00
17	23	NX_P07237-1	A.D(+34.06)APEEEDHVLVLR.K	Y	48.48	1554.81	13	-0.3	778.412	2	48.2	129000	9630	2	18	30	TAILS heavy	D1:TAILS heavy:1000.00
10	170	NX_P07237-1	A.D(+34.06)APEEEDHVLVLR.K	Y	62.09	1554.81	13	2.6	519.279	3	47.44	362000	F6:10844	5	18	30	TAILS heavy	D1:TAILS heavy:1000.00
18	170	NX_P07237-1	A.D(+34.06)APEEEDHVLVLR.K	Y	55.03	1554.81	13	0.7	778.413	2	47.45	140000	F8:10175	3	18	30	TAILS heavy	D1:TAILS heavy:1000.00
20	170	NX_P07237-1	A.D(+34.06)APEEEDHVLVLR.K	Y	69.75	1554.81	13	1.4	519.278	3	48.18	817000	F33:11149	5	18	30	TAILS heavy	D1:TAILS heavy:1000.00
24	170	NX_P07237-1	A.D(+34.06)APEEEDHVLVLR.K	Y	49.39	1554.81	13	0.6	519.278	3	47.28	555000	F36:8551	3	18	30	TAILS heavy	D1:TAILS heavy:1000.00
1	3	NX_P14625-1	A.D(+34.06)DEVDVDGTVEEDLGK(+34.06)SR.E	Y	60.21	2045.01	18	-0.6	682.676	3	53.65	492000	11128	1	22	39	TAILS heavy	D1:TAILS heavy:1000.00
2	7744	NX_P14625-1	A.D(+34.06)DEVDVDGTVEEDLGK(+34.06)SR.E	Y	27.62	2045.01	18	3.1	682.678	3	53.15	9050	F7:9556	1	22	39	TAILS heavy	D1:TAILS heavy:1000.00
3	7744	NX_P14625-1	A.D(+34.06)DEVDVDGTVEEDLGK(+34.06)SR.E	Y	34.81	2045.01	18	-3.2	682.674	3	52.54	504000	F34:12578	3	22	39	TAILS heavy	D1:TAILS heavy:1000.00
2	7744	NX_P14625-1	A.D(+34.06)DEVDVDGTVEEDLGK(+34.06)SR.E	Y	56.14	2045.01	18	2.4	682.678	3	53.21	305000	F35:10043	2	22	39	TAILS heavy	D1:TAILS heavy:1000.00
445	8075	NX_Q12907-1	A.D(+34.06)ITDGNSEHLK(+34.06)R.E	Y	32.99	1451.8	12	-2.4	484.94	3	26.42	144000	F8:4924	3	45	56	TAILS heavy	D1:TAILS heavy:1000.00
24	11022	NX_P27797-1	A.E(+28.03)PAVYFK(+28.03)EQFLDGDGWTSR.W	Y	63.47	2300.11	19	0	767.711	3	62.09	467000	13204	1	18	36	TAILS light	E1:TAILS light:1000.00
375	15302	NX_P27797-1	A.E(+28.03)PAVYFK(+28.03)EQFLDGDGWTSR.W	Y	61.61	2300.11	19	1.1	767.712	3	61.62	1710000	F34:15414	3	18	36	TAILS light	E1:TAILS light:1000.00
175	240	NX_Q14257-1	A.E(+34.06)ELHYPLGER.R	Y	27.77	1275.67	10	0.6	426.23	3	40.69	109000	F33:8603	1	26	35	TAILS heavy	E1:TAILS heavy:1000.00
175	241	NX_Q14257-2	A.E(+34.06)ELHYPLGER.R	Y	27.77	1275.67	10	0.6	426.23	3	40.69	109000	F33:8603	1	26	35	TAILS heavy	E1:TAILS heavy:1000.00
143	240	NX_Q14257-1	A.E(+34.06)ELHYPLGER.R	Y	25.89	1275.67	10	0.6	426.23	3	40.23	45500	F36:6854	1	26	35	TAILS heavy	E1:TAILS heavy:1000.00
143	241	NX_Q14257-2	A.E(+34.06)ELHYPLGER.R	Y	25.89	1275.67	10	0.6	426.23	3	40.23	45500	F36:6854	1	26	35	TAILS heavy	E1:TAILS heavy:1000.00
356	23331	NX_P49590-2	A.E(+34.06)IQK(+28.03)R.L	N	20.3	734.486	5	-4.2	735.49	1	88.6	18600	F35:16247	1	473	477	TAILS heavy
356	23332	NX_P49590-1	A.E(+34.06)IQK(+28.03)R.L	N	20.3	734.486	5	-4.2	735.49	1	88.6	18600	F35:16247	1	498	502	TAILS heavy
906	15584	NX_Q96QK1-1	A.E(+34.06)LPLR.L	N	16.93	660.438	5	2.8	661.447	1	90.03		F34:20818	1	578	582	TAILS heavy	E1:TAILS heavy:1000.00
375	15302	NX_P27797-1	A.E(+34.06)PAVYFK(+34.06)EQFLDGDGWTSR.W	Y	66.1	2312.17	19	-1.5	771.731	3	62.36	1750000	F33:15889	2	18	36	TAILS heavy	E1:TAILS heavy:1000.00
291	7869	NX_P04844-2	A.E(+34.06)Q(+.98)SSR.L	N	19.14	640.324	5	0.4	641.332	1	86.19	4920	F35:15887	1	600	604	TAILS heavy
1201	33841	NX_Q8NB50-3	A.FITYR.T	Y	20.76	698.375	5	0.8	350.195	2	30.48	118000	F34:5503	1	565	569
621	71	NX_Q7Z4H8-1	A.G(+28.03)APEVLVSAPR.S	Y	31.1	1122.64	11	-1.5	562.326	2	43.56		F5:8037	1	21	31	TAILS light	G1:TAILS light:1000.00
562	12618	NX_Q13505-2	A.G(+28.03)GGPR.Q	N	19.2	470.26	5	-5.9	471.265	1	31.1		F33:5744	1	127	131	TAILS light	G1:TAILS light:1000.00
562	12679	NX_Q13505-1	A.G(+28.03)GGPR.Q	N	19.2	470.26	5	-5.9	471.265	1	31.1		F33:5744	1	127	131	TAILS light	G1:TAILS light:1000.00
138	224	NX_Q14257-1	A.G(+28.03)K(+28.03)AEELHYPLGER.R	Y	35.57	1553.82	13	-3.7	518.945	3	35.6	20100	6425	1	23	35	TAILS light	G1:TAILS light:1000.00
138	225	NX_Q14257-2	A.G(+28.03)K(+28.03)AEELHYPLGER.R	Y	35.57	1553.82	13	-3.7	518.945	3	35.6	20100	6425	1	23	35	TAILS light	G1:TAILS light:1000.00
175	240	NX_Q14257-1	A.G(+28.03)K(+28.03)AEELHYPLGER.R	Y	22.2	1553.82	13	-1.2	518.947	3	33.71	38800	F34:6450	2	23	35	TAILS light	G1:TAILS light:1000.00
175	241	NX_Q14257-2	A.G(+28.03)K(+28.03)AEELHYPLGER.R	Y	22.2	1553.82	13	-1.2	518.947	3	33.71	38800	F34:6450	2	23	35	TAILS light	G1:TAILS light:1000.00
452	12507	NX_Q6ZRP7-1	A.G(+28.03)PALR.A	N	27	540.338	5	-8.4	541.341	1	30.17		F6:5661	1	17	21	TAILS light	G1:TAILS light:1000.00
1073	71	NX_Q7Z4H8-1	A.G(+34.06)APEVLVSAPR.S	Y	21.34	1128.67	11	-8.1	565.338	2	43.23	43800	F35:7557	1	21	31	TAILS heavy	G1:TAILS heavy:1000.00
176	467	NX_P49748-1	A.G(+34.06)GAAQLALDK(+34.06)SDSHPSDALTR.K	Y	17.3	2177.17	21	4.4	545.302	4	41.35		F8:8650	1	42	62	TAILS heavy	G1:TAILS heavy:1000.00
176	468	NX_P49748-3	A.G(+34.06)GAAQLALDK(+34.06)SDSHPSDALTR.K	Y	17.3	2177.17	21	4.4	545.302	4	41.35		F8:8650	1	65	85	TAILS heavy	G1:TAILS heavy:1000.00
183	468	NX_P49748-3	A.G(+34.06)GAAQLALDK(+34.06)SDSHPSDALTR.K	Y	27.36	2177.17	21	-1	545.299	4	41.11		F33:8739	1	65	85	TAILS heavy	G1:TAILS heavy:1000.00
183	467	NX_P49748-1	A.G(+34.06)GAAQLALDK(+34.06)SDSHPSDALTR.K	Y	27.36	2177.17	21	-1	545.299	4	41.11		F33:8739	1	42	62	TAILS heavy	G1:TAILS heavy:1000.00
162	240	NX_Q14257-1	A.G(+34.06)K(+34.06)AEELHYPLGER.R	Y	27.3	1565.88	13	3.1	522.97	3	35.54	80600	F6:7240	1	23	35	TAILS heavy	G1:TAILS heavy:1000.00
162	241	NX_Q14257-2	A.G(+34.06)K(+34.06)AEELHYPLGER.R	Y	27.3	1565.88	13	3.1	522.97	3	35.54	80600	F6:7240	1	23	35	TAILS heavy	G1:TAILS heavy:1000.00
175	240	NX_Q14257-1	A.G(+34.06)K(+34.06)AEELHYPLGER.R	Y	21.66	1565.88	13	-4.3	392.476	4	33.56	102000	F34:6397	2	23	35	TAILS heavy	G1:TAILS heavy:1000.00
175	241	NX_Q14257-2	A.G(+34.06)K(+34.06)AEELHYPLGER.R	Y	21.66	1565.88	13	-4.3	392.476	4	33.56	102000	F34:6397	2	23	35	TAILS heavy	G1:TAILS heavy:1000.00
143	240	NX_Q14257-1	A.G(+34.06)K(+34.06)AEELHYPLGER.R	Y	42.55	1565.88	13	-0.3	392.478	4	34.91		F36:5700	1	23	35	TAILS heavy	G1:TAILS heavy:1000.00
143	241	NX_Q14257-2	A.G(+34.06)K(+34.06)AEELHYPLGER.R	Y	42.55	1565.88	13	-0.3	392.478	4	34.91		F36:5700	1	23	35	TAILS heavy	G1:TAILS heavy:1000.00
30	99	NX_P42704-1	A.GAAPR.L	N	21.89	470.26	5	-6.7	471.264	1	38.06		F33:7791	1	15	19
384	435	NX_P26440-1	A.H(+28.03)SLLPVDDAINGLSEEQR.Q	Y	45.15	2020.02	18	4.1	674.351	3	56.9	26700	11949	1	30	47	TAILS light	H1:TAILS light:1000.00
384	434	NX_P26440-2	A.H(+28.03)SLLPVDDAINGLSEEQR.Q	Y	45.15	2020.02	18	4.1	674.351	3	56.9	26700	11949	1	30	47	TAILS light	H1:TAILS light:1000.00
738	181	NX_P26440-2	A.H(+28.03)SLLPVDDAINGLSEEQR.Q	Y	17.35	2020.02	18	4.2	674.351	3	57.58	83900	F33:14310	1	30	47	TAILS light	H1:TAILS light:1000.00
738	182	NX_P26440-1	A.H(+28.03)SLLPVDDAINGLSEEQR.Q	Y	17.35	2020.02	18	4.2	674.351	3	57.58	83900	F33:14310	1	30	47	TAILS light	H1:TAILS light:1000.00
461	181	NX_P26440-2	A.H(+34.06)SLLPVDDAINGLSEEQR.Q	Y	25.98	2026.05	18	-1.9	676.357	3	56.23	16600	F36:10686	2	30	47	TAILS heavy	H1:TAILS heavy:1000.00
461	182	NX_P26440-1	A.H(+34.06)SLLPVDDAINGLSEEQR.Q	Y	25.98	2026.05	18	-1.9	676.357	3	56.23	16600	F36:10686	2	30	47	TAILS heavy	H1:TAILS heavy:1000.00
280	8251	NX_P49755-1	A.I(+28.03)SFHLPINSR.K	Y	30.19	1210.68	10	0.1	404.568	3	51.74	77300	F33:12383	1	32	41	TAILS light	I1:TAILS light:1000.00
75	7824	NX_P12236-1	A.I(+28.03)SKTAVAPIER.V	N	36.7	1211.72	11	7.5	404.918	3	27.17		F6:4819	1	21	31	TAILS light	I1:TAILS light:9.40
116	3257	NX_P05141-1	A.I(+28.03)SKTAVAPIER.V	N	36.7	1211.72	11	7.5	404.918	3	27.17		F6:4819	1	21	31	TAILS light	I1:TAILS light:9.40
280	8251	NX_P49755-1	A.I(+34.06)SFHLPINSR.K	Y	37.71	1216.71	10	0.2	406.579	3	50.7		F34:11959	1	32	41	TAILS heavy	I1:TAILS heavy:1000.00
61	11903	NX_Q9P2E9-3	A.K(+28.03)SKLR.E	N	22.56	658.449	5	3.8	659.459	1	76.36		F6:17539	1	287	291	TAILS light	K1:TAILS light:5.03
61	6397	NX_Q9P2E9-1	A.K(+28.03)SKLR.E	N	22.56	658.449	5	3.8	659.459	1	76.36		F6:17539	1	720	724	TAILS light	K1:TAILS light:5.03
61	13373	NX_Q9P2E9-2	A.K(+28.03)SKLR.E	N	22.56	658.449	5	3.8	659.459	1	76.36		F6:17539	1	717	721	TAILS light	K1:TAILS light:5.03
2	14	NX_P14314-2	A.L(+28.03)LSGDTQTDATSFYDR.V	Y	31.03	1816.85	16	0.4	909.432	2	52.01	28600	10671	1	256	271	TAILS light	L1:TAILS light:1000.00
2	15	NX_P14314-1	A.L(+28.03)LSGDTQTDATSFYDR.V	Y	31.03	1816.85	16	0.4	909.432	2	52.01	28600	10671	1	256	271	TAILS light	L1:TAILS light:1000.00
31	620	NX_P14314-2	A.L(+28.03)LSGDTQTDATSFYDR.V	Y	50.67	1816.85	16	2.6	909.434	2	52.22	28700	F33:12550	2	256	271	TAILS light	L1:TAILS light:1000.00
31	621	NX_P14314-1	A.L(+28.03)LSGDTQTDATSFYDR.V	Y	50.67	1816.85	16	2.6	909.434	2	52.22	28700	F33:12550	2	256	271	TAILS light	L1:TAILS light:1000.00
454	247	NX_P55145-1	A.L(+28.03)RPGDC(+57.02)EVC(+57.02)ISYLGR.F	Y	35.5	1821.89	15	0.5	608.303	3	51.13	51800	F34:12109	1	25	39	TAILS light
495	247	NX_P55145-1	A.L(+28.03)RPGDC(+57.02)EVC(+57.02)ISYLGR.F	Y	25.84	1821.89	15	1.2	608.303	3	51.58	16800	F35:9646	2	25	39	TAILS light
179	7869	NX_P04844-2	A.L(+28.03)TPTHYLTK(+28.03)HDVER.L	Y	45.74	1764.95	14	0.8	442.246	4	32.61		F33:6184	2	23	36	TAILS light	L1:TAILS light:1000.00
179	7964	NX_P04844-1	A.L(+28.03)TPTHYLTK(+28.03)HDVER.L	Y	45.74	1764.95	14	0.8	442.246	4	32.61		F33:6184	2	23	36	TAILS light	L1:TAILS light:1000.00
31	620	NX_P14314-2	A.L(+34.06)LSGDTQTDATSFYDR.V	Y	59.73	1822.88	16	1.1	912.448	2	52.18		F33:12534	2	256	271	TAILS heavy	L1:TAILS heavy:1000.00
31	621	NX_P14314-1	A.L(+34.06)LSGDTQTDATSFYDR.V	Y	59.73	1822.88	16	1.1	912.448	2	52.18		F33:12534	2	256	271	TAILS heavy	L1:TAILS heavy:1000.00
5	620	NX_P14314-2	A.L(+34.06)LSGDTQTDATSFYDR.V	Y	53.84	1822.88	16	1	912.448	2	51.14	55900	F36:9501	2	256	271	TAILS heavy	L1:TAILS heavy:1000.00
5	621	NX_P14314-1	A.L(+34.06)LSGDTQTDATSFYDR.V	Y	53.84	1822.88	16	1	912.448	2	51.14	55900	F36:9501	2	256	271	TAILS heavy	L1:TAILS heavy:1000.00
179	7869	NX_P04844-2	A.L(+34.06)TPTHYLTK(+34.06)HDVER.L	Y	29.81	1777.02	14	3.3	445.263	4	32.21	245000	F33:6065	2	23	36	TAILS heavy	L1:TAILS heavy:1000.00
179	7964	NX_P04844-1	A.L(+34.06)TPTHYLTK(+34.06)HDVER.L	Y	29.81	1777.02	14	3.3	445.263	4	32.21	245000	F33:6065	2	23	36	TAILS heavy	L1:TAILS heavy:1000.00
614	30649	NX_Q9NUT2-5	A.LDAPR.T	N	17.23	570.312	5	-2.4	571.318	1	20.96		F34:3075	1	525	529
614	17573	NX_Q9NUT2-4	A.LDAPR.T	N	17.23	570.312	5	-2.4	571.318	1	20.96		F34:3075	1	607	611
614	44260	NX_Q9NUT2-3	A.LDAPR.T	N	17.23	570.312	5	-2.4	571.318	1	20.96		F34:3075	1	670	674
614	8023	NX_Q9NUT2-2	A.LDAPR.T	N	17.23	570.312	5	-2.4	571.318	1	20.96		F34:3075	1	695	699
614	31072	NX_Q9NUT2-1	A.LDAPR.T	N	17.23	570.312	5	-2.4	571.318	1	20.96		F34:3075	1	712	716
150	11223	NX_Q7L2E3-1	A.LLAELLR.G	N	28.22	826.528	7	-2.2	414.27	2	51.75	214000	10598	1	1174	1180
150	11206	NX_Q7L2E3-3	A.LLAELLR.G	N	28.22	826.528	7	-2.2	414.27	2	51.75	214000	10598	1	1135	1141
150	11203	NX_Q7L2E3-2	A.LLAELLR.G	N	28.22	826.528	7	-2.2	414.27	2	51.75	214000	10598	1	1202	1208
124	8464	NX_Q7L2E3-3	A.LLAELLR.G	N	28.44	826.528	7	1.9	414.272	2	51.68	36400	F5:9891	2	1135	1141
124	8466	NX_Q7L2E3-1	A.LLAELLR.G	N	28.44	826.528	7	1.9	414.272	2	51.68	36400	F5:9891	2	1174	1180
124	8215	NX_Q7L2E3-2	A.LLAELLR.G	N	28.44	826.528	7	1.9	414.272	2	51.68	36400	F5:9891	2	1202	1208
54	8464	NX_Q7L2E3-3	A.LLAELLR.G	N	26.2	826.528	7	1.9	414.272	2	51.2	33400	F8:11035	2	1135	1141
54	8466	NX_Q7L2E3-1	A.LLAELLR.G	N	26.2	826.528	7	1.9	414.272	2	51.2	33400	F8:11035	2	1174	1180
54	8215	NX_Q7L2E3-2	A.LLAELLR.G	N	26.2	826.528	7	1.9	414.272	2	51.2	33400	F8:11035	2	1202	1208
32	368	NX_Q14204-1	A.LLVQ(+.98)IR.K	Y	18.95	741.475	6	0.4	371.745	2	44.59	40100	F33:9933	1	1082	1087	Deamidation (NQ)	Q4:Deamidation (NQ):1000.00
640	25005	NX_Q8WWI1-3	A.LPFNR.F	Y	27.76	645.36	5	1.9	646.368	1	30.95	9110	F7:5465	1	308	312
640	25118	NX_Q8WWI1-5	A.LPFNR.F	Y	27.76	645.36	5	1.9	646.368	1	30.95	9110	F7:5465	1	23	27
640	25974	NX_Q8WWI1-4	A.LPFNR.F	Y	27.76	645.36	5	1.9	646.368	1	30.95	9110	F7:5465	1	308	312
640	26271	NX_Q8WWI1-2	A.LPFNR.F	Y	27.76	645.36	5	1.9	646.368	1	30.95	9110	F7:5465	1	308	312
640	26356	NX_Q8WWI1-1	A.LPFNR.F	Y	27.76	645.36	5	1.9	646.368	1	30.95	9110	F7:5465	1	308	312
364	15653	NX_Q9Y6C2-1	A.LSLPR.S	N	18.4	584.365	5	-1.3	585.371	1	23.24	26900	F7:3892	1	877	881
127	7852	NX_Q9BW92-1	A.Q(+.98)(+28.03)QSLR.A	N	20.77	659.36	5	-5.9	660.364	1	83.89	7020	F34:19900	1	633	637	Deamidation (NQ)
83	7825	NX_P23396-1	A.Q(+.98)AESLR.Y	N	20.36	703.35	6	-4.8	704.354	1	43.3		F36:7569	1	101	106	Deamidation (NQ)	Q1:Deamidation (NQ):1000.00
26	39	NX_P34897-3	A.Q(+28.03)HSNAAQTQTGEANR.G	Y	48.73	1639.77	15	0.9	547.596	3	10.37	9660	F7:1541	2	6	20	TAILS light	Q1:TAILS light:1000.00
26	40	NX_P34897-2	A.Q(+28.03)HSNAAQTQTGEANR.G	Y	48.73	1639.77	15	0.9	547.596	3	10.37	9660	F7:1541	2	27	41	TAILS light	Q1:TAILS light:1000.00
26	42	NX_P34897-1	A.Q(+28.03)HSNAAQTQTGEANR.G	Y	48.73	1639.77	15	0.9	547.596	3	10.37	9660	F7:1541	2	27	41	TAILS light	Q1:TAILS light:1000.00
26	39	NX_P34897-3	A.Q(+34.06)HSNAAQTQTGEANR.G	Y	39.39	1645.8	15	2.5	549.608	3	10.4	8220	F7:1547	2	6	20	TAILS heavy	Q1:TAILS heavy:1000.00
26	40	NX_P34897-2	A.Q(+34.06)HSNAAQTQTGEANR.G	Y	39.39	1645.8	15	2.5	549.608	3	10.4	8220	F7:1547	2	27	41	TAILS heavy	Q1:TAILS heavy:1000.00
26	42	NX_P34897-1	A.Q(+34.06)HSNAAQTQTGEANR.G	Y	39.39	1645.8	15	2.5	549.608	3	10.4	8220	F7:1547	2	27	41	TAILS heavy	Q1:TAILS heavy:1000.00
16	22	NX_P30101-1	A.S(+28.03)DVLELTDDNFESR.I	Y	62.46	1666.77	14	-3.7	556.595	3	58.92	59400	12424	3	25	38	TAILS light	S1:TAILS light:1000.00
14	44	NX_P30101-1	A.S(+28.03)DVLELTDDNFESR.I	Y	56.49	1666.77	14	1	834.392	2	58.32	591000	F6:13739	3	25	38	TAILS light	S1:TAILS light:1000.00
28	44	NX_P30101-1	A.S(+28.03)DVLELTDDNFESR.I	Y	58.07	1666.77	14	1.5	834.393	2	58.63	101000	F7:10411	9	25	38	TAILS light	S1:TAILS light:1000.00
17	44	NX_P30101-1	A.S(+28.03)DVLELTDDNFESR.I	Y	59.25	1666.77	14	0.5	834.392	2	59.25	1110000	F33:14853	6	25	38	TAILS light	S1:TAILS light:1000.00
13	44	NX_P30101-1	A.S(+28.03)DVLELTDDNFESR.I	Y	66.75	1666.77	14	1	834.392	2	58.45	583000	F35:11231	8	25	38	TAILS light	S1:TAILS light:1000.00
44	57	NX_P04843-1	A.S(+28.03)SEAPPLINEDVK(+28.03)R.T	Y	46.62	1609.87	14	-2.1	537.629	3	39.96	140000	7447	1	25	38	TAILS light	S1:TAILS light:1000.00
35	37	NX_P04843-1	A.S(+28.03)SEAPPLINEDVK(+28.03)R.T	Y	38.51	1609.87	14	0.5	537.63	3	38.75	141000	F6:8147	1	25	38	TAILS light	S1:TAILS light:1000.00
29	37	NX_P04843-1	A.S(+28.03)SEAPPLINEDVK(+28.03)R.T	Y	41.04	1609.87	14	2.2	537.631	3	39.04	392000	F8:8095	3	25	38	TAILS light	S1:TAILS light:1000.00
42	37	NX_P04843-1	A.S(+28.03)SEAPPLINEDVK(+28.03)R.T	Y	57.82	1609.87	14	1.4	537.63	3	38.27	424000	F34:7797	3	25	38	TAILS light	S1:TAILS light:1000.00
28	37	NX_P04843-1	A.S(+28.03)SEAPPLINEDVK(+28.03)R.T	Y	46.83	1609.87	14	2.1	537.631	3	38.83	111000	F35:6548	3	25	38	TAILS light	S1:TAILS light:1000.00
16	22	NX_P30101-1	A.S(+34.06)DVLELTDDNFESR.I	Y	41.13	1672.8	14	0.3	837.408	2	58.82	746000	12397	1	25	38	TAILS heavy	S1:TAILS heavy:1000.00
14	44	NX_P30101-1	A.S(+34.06)DVLELTDDNFESR.I	Y	64.34	1672.8	14	0.8	837.408	2	58.32	640000	F6:13738	3	25	38	TAILS heavy	S1:TAILS heavy:1000.00
28	44	NX_P30101-1	A.S(+34.06)DVLELTDDNFESR.I	Y	60.35	1672.8	14	0.5	837.408	2	58.35	188000	F8:12356	8	25	38	TAILS heavy	S1:TAILS heavy:1000.00
17	44	NX_P30101-1	A.S(+34.06)DVLELTDDNFESR.I	Y	67.75	1672.8	14	0.1	837.408	2	58.17	1070000	F34:14341	9	25	38	TAILS heavy	S1:TAILS heavy:1000.00
13	44	NX_P30101-1	A.S(+34.06)DVLELTDDNFESR.I	Y	68.21	1672.8	14	1.4	837.409	2	58.36	1000000	F35:11211	7	25	38	TAILS heavy	S1:TAILS heavy:1000.00
44	57	NX_P04843-1	A.S(+34.06)SEAPPLINEDVK(+34.06)R.T	Y	45.56	1621.93	14	-2.8	541.649	3	39.51	265000	7341	1	25	38	TAILS heavy	S1:TAILS heavy:1000.00
35	37	NX_P04843-1	A.S(+34.06)SEAPPLINEDVK(+34.06)R.T	Y	49.79	1621.93	14	1.9	541.652	3	38.74	138000	F6:8145	2	25	38	TAILS heavy	S1:TAILS heavy:1000.00
29	37	NX_P04843-1	A.S(+34.06)SEAPPLINEDVK(+34.06)R.T	Y	47.05	1621.93	14	1.6	541.652	3	38.97	148000	F7:7053	3	25	38	TAILS heavy	S1:TAILS heavy:1000.00
42	37	NX_P04843-1	A.S(+34.06)SEAPPLINEDVK(+34.06)R.T	Y	65.95	1621.93	14	1.5	541.652	3	38.26	581000	F34:7795	5	25	38	TAILS heavy	S1:TAILS heavy:1000.00
28	37	NX_P04843-1	A.S(+34.06)SEAPPLINEDVK(+34.06)R.T	Y	54.15	1621.93	14	1.6	541.652	3	39.21	167000	F35:6634	3	25	38	TAILS heavy	S1:TAILS heavy:1000.00
14	44	NX_P30101-1	A.SDVLELTDDNFESR.I	Y	30.86	1638.74	14	-3.5	820.373	2	57.87	87000	F5:11107	1	25	38
68	6630	NX_Q01082-1	A.T(+28.03)LPAR.T	N	18.35	584.365	5	0.4	585.372	1	76.48	12800	F7:13168	1	2187	2191	TAILS light	T1:TAILS light:1000.00
188	163	NX_P04181-1	A.T(+28.03)SVATK(+28.03)K(+28.03)TVQGPPTSDDIFER.E	Y	36.49	2360.26	21	-3.1	591.07	4	42.92	37900	8192	1	26	46	TAILS light	T1:TAILS light:1000.00
191	198	NX_P04181-1	A.T(+28.03)SVATK(+28.03)K(+28.03)TVQGPPTSDDIFER.E	Y	36.9	2360.26	21	1.9	591.073	4	43.35	123000	F8:9135	2	26	46	TAILS light	T1:TAILS light:1000.00
202	198	NX_P04181-1	A.T(+28.03)SVATK(+28.03)K(+28.03)TVQGPPTSDDIFER.E	Y	59.98	2360.26	21	2.8	591.074	4	42.87	110000	F33:9325	2	26	46	TAILS light	T1:TAILS light:1000.00
191	198	NX_P04181-1	A.T(+34.06)SVATK(+34.06)K(+34.06)TVQGPPTSDDIFER.E	Y	41.76	2378.35	21	2.2	595.597	4	43.25	85000	F8:9109	1	26	46	TAILS heavy	T1:TAILS heavy:1000.00
162	198	NX_P04181-1	A.T(+34.06)SVATK(+34.06)K(+34.06)TVQGPPTSDDIFER.E	Y	39.95	2378.35	21	1.5	595.597	4	42.58	39000	F35:7402	2	26	46	TAILS heavy	T1:TAILS heavy:1000.00
441	15239	NX_P05534-1	A.V(+28.03)M(+15.99)APR.T	N	17.06	616.337	5	-7.8	617.339	1	42.84	57700	F33:9320	1	3	7	TAILS light
61	10639	NX_Q14160-1	A.V(+34.06)EALR.G	N	24.67	620.407	5	3.9	621.417	1	84.25	33600	F33:20484	1	797	801	TAILS heavy	V1:TAILS heavy:1000.00
61	10640	NX_Q14160-3	A.V(+34.06)EALR.G	N	24.67	620.407	5	3.9	621.417	1	84.25	33600	F33:20484	1	797	801	TAILS heavy	V1:TAILS heavy:1000.00
195	7760	NX_Q13162-1	A.V(+34.06)QGWETEERPR.T	Y	41.21	1419.73	11	2	474.252	3	33.92		F7:6071	1	35	45	TAILS heavy	V1:TAILS heavy:1000.00
108	15239	NX_P05534-1	A.VM(+15.99)APR.T	N	24.42	588.305	5	-3.2	589.311	1	29.56	11600	F5:5018	1	3	7	Oxidation (M)	M2:Oxidation (M):1000.00
108	15240	NX_P30447-1	A.VM(+15.99)APR.T	N	24.42	588.305	5	-3.2	589.311	1	29.56	11600	F5:5018	1	3	7	Oxidation (M)	M2:Oxidation (M):1000.00
15	58	NX_P10809-1	A.Y(+28.03)AK(+28.03)DVK(+28.03)FGADAR.A	Y	19.82	1423.78	12	3.2	356.954	4	28.45	125000	F8:5456	1	26	37	TAILS light	Y1:TAILS light:1000.00
6	58	NX_P10809-1	A.Y(+28.03)AK(+28.03)DVK(+28.03)FGADAR.A	Y	26.09	1423.78	12	0.4	356.953	4	26.52	133000	F34:4343	1	26	37	TAILS light	Y1:TAILS light:1000.00
15	58	NX_P10809-1	A.Y(+34.06)AK(+34.06)DVK(+34.06)FGADAR.A	Y	21.65	1441.88	12	2.4	361.478	4	28.21		F8:5396	1	26	37	TAILS heavy	Y1:TAILS heavy:1000.00
236	15372	NX_P50148-1	A.YLPTQQDVLR.V	N	27.73	1231.66	10	1.5	616.836	2	44.83	127000	F5:8353	1	172	181
117	15372	NX_P50148-1	A.YLPTQQDVLR.V	N	30.72	1231.66	10	2.5	616.837	2	44.51	103000	F36:7866	2	172	181
388	15481	NX_Q9NR28-1	C.A(+28.03)VPIAQK(+28.03)SEPHSLSSEALMR.R	Y	24.77	2206.18	20	6.1	552.555	4	42.35	113000	F34:9116	1	56	75	TAILS light	A1:TAILS light:1000.00
388	15481	NX_Q9NR28-1	C.A(+34.06)VPIAQK(+34.06)SEPHSLSSEALMR.R	Y	47.46	2218.24	20	2.4	555.569	4	43.33	75200	F33:9491	2	56	75	TAILS heavy	A1:TAILS heavy:1000.00
45	7761	NX_P62873-2	C.ADATLSQITNNIDPVGR.I	Y	40.19	1783.91	17	0.4	892.961	2	58.58		F6:13791	2	26	42
45	7762	NX_P62873-1	C.ADATLSQITNNIDPVGR.I	Y	40.19	1783.91	17	0.4	892.961	2	58.58		F6:13791	2	26	42
32	7761	NX_P62873-2	C.ADATLSQITNNIDPVGR.I	Y	40.99	1783.91	17	2.7	892.963	2	58.81	15200	F35:11300	2	26	42
32	7762	NX_P62873-1	C.ADATLSQITNNIDPVGR.I	Y	40.99	1783.91	17	2.7	892.963	2	58.81	15200	F35:11300	2	26	42
615	94452	NX_Q99613-2	C.AIIER.V	N	23.04	600.36	5	-2.7	601.365	1	26.42	16300	4305	1	471	475
615	6162	NX_Q99613-1	C.AIIER.V	N	23.04	600.36	5	-2.7	601.365	1	26.42	16300	4305	1	481	485
615	6164	NX_B5ME19-1	C.AIIER.V	N	23.04	600.36	5	-2.7	601.365	1	26.42	16300	4305	1	482	486
426	2637	NX_P33527-7	C.ALLPDLEILPSGDR.T	Y	23.23	1507.82	14	-4.6	754.916	2	64.44	15000	F6:15149	1	745	758
426	2809	NX_P33527-4	C.ALLPDLEILPSGDR.T	Y	23.23	1507.82	14	-4.6	754.916	2	64.44	15000	F6:15149	1	745	758
426	2824	NX_P33527-3	C.ALLPDLEILPSGDR.T	Y	23.23	1507.82	14	-4.6	754.916	2	64.44	15000	F6:15149	1	745	758
426	3012	NX_P33527-1	C.ALLPDLEILPSGDR.T	Y	23.23	1507.82	14	-4.6	754.916	2	64.44	15000	F6:15149	1	745	758
426	3049	NX_P33527-9	C.ALLPDLEILPSGDR.T	Y	23.23	1507.82	14	-4.6	754.916	2	64.44	15000	F6:15149	1	745	758
155	7758	NX_P62917-1	C.C(+57.02)LEEK(+28.03)PGDR.G	Y	25.62	1130.54	9	5.7	566.28	2	17.76	7310	F5:2756	1	115	123	Carbamidomethylation
155	7758	NX_P62917-1	C.C(+57.02)LEEK(+34.06)PGDR.G	Y	22.52	1136.57	9	-0.6	569.292	2	17.71	6580	F5:2749	1	115	123	Carbamidomethylation
142	15325	NX_Q71U36-2	C.C(+57.02)LLYR.G	Y	26	723.374	5	-1	362.694	2	34.06	154000	F36:5507	2	281	285	Carbamidomethylation	C1:Carbamidomethylation:1000.00
142	15326	NX_Q71U36-1	C.C(+57.02)LLYR.G	Y	26	723.374	5	-1	362.694	2	34.06	154000	F36:5507	2	316	320	Carbamidomethylation	C1:Carbamidomethylation:1000.00
142	15339	NX_P68363-1	C.C(+57.02)LLYR.G	Y	26	723.374	5	-1	362.694	2	34.06	154000	F36:5507	2	316	320	Carbamidomethylation	C1:Carbamidomethylation:1000.00
238	84	NX_O75439-1	C.EDIGR.Q	N	26.8	588.287	5	-2.6	589.293	1	84.89	6870	17161	1	420	424
136	68	NX_P31930-1	C.EDIGR.S	N	26.8	588.287	5	-2.6	589.293	1	84.89	6870	17161	1	411	415
41	69	NX_P12236-1	C.FVYPLDFAR.T	N	30	1126.58	9	-5.2	564.295	2	62.17	10500	13226	1	130	138
75	2275	NX_P12235-1	C.FVYPLDFAR.T	N	30	1126.58	9	-5.2	564.295	2	62.17	10500	13226	1	130	138
52	66	NX_P05141-1	C.FVYPLDFAR.T	N	30	1126.58	9	-5.2	564.295	2	62.17	10500	13226	1	130	138
24	7824	NX_P12236-1	C.FVYPLDFAR.T	N	19.85	1126.58	9	-2.6	564.296	2	61.45		F34:15358	1	130	138
49	3257	NX_P05141-1	C.FVYPLDFAR.T	N	19.85	1126.58	9	-2.6	564.296	2	61.45		F34:15358	1	130	138
98	3256	NX_P12235-1	C.FVYPLDFAR.T	N	19.85	1126.58	9	-2.6	564.296	2	61.45		F34:15358	1	130	138
67	7767	NX_P36578-1	C.IIYNEDNGIIK(+34.06)AFR.N	Y	25.55	1698.95	14	0.5	567.325	3	53.05		F36:9959	1	209	222	TAILS heavy	K11:TAILS heavy:57.10
23	24	NX_P49411-1	C.ILVVAANDGPMPQTR.E	Y	34.02	1580.83	15	-4.4	791.421	2	48.31	11300	9661	1	148	162
18	7746	NX_P49411-1	C.ILVVAANDGPMPQTR.E	Y	40.67	1580.83	15	0.3	791.425	2	48.02	9100	F6:11014	2	148	162
35	37	NX_P04843-1	C.ITEQVLTLVNK(+34.06)R.I	Y	24.98	1446.9	12	1.1	483.307	3	48.12		F6:11038	1	478	489	TAILS heavy	K11:TAILS heavy:58.64
102	15277	NX_Q08211-1	C.ITGLR.A	N	23.3	558.349	5	5.7	559.359	1	72.83	3700	F7:12633	1	1100	1104
746	237	NX_P09110-2	C.L(+28.03)SGAPQASAADVVVVHGR.R	Y	35.51	1760.95	18	-9.1	587.986	3	43.52		F8:9178	1	27	44	TAILS light	L1:TAILS light:1000.00
746	47	NX_P09110-1	C.L(+28.03)SGAPQASAADVVVVHGR.R	Y	35.51	1760.95	18	-9.1	587.986	3	43.52		F8:9178	1	27	44	TAILS light	L1:TAILS light:1000.00
287	211	NX_P09110-1	C.L(+34.06)SGAPQASAADVVVVHGR.R	Y	53.3	1766.99	18	-2	590.001	3	43.9		8443	1	27	44	TAILS heavy	L1:TAILS heavy:1000.00
71	11320	NX_P52789-1	C.LALLQVR.A	N	24.12	811.528	7	-3	406.77	2	49.05	27600	9856	1	795	801
387	2657	NX_P52789-1	C.LALLQVR.A	N	30.64	811.528	7	2.7	406.772	2	48.05	55300	F6:11020	2	795	801
178	2657	NX_P52789-1	C.LALLQVR.A	N	17.35	811.528	7	1.3	406.772	2	48.21	17700	F8:10344	1	795	801
89	2657	NX_P52789-1	C.LALLQVR.A	N	26.6	811.528	7	2.6	406.772	2	48.65	243000	F33:11310	2	795	801
77	7862	NX_P05556-2	C.LGVC(+57.02)AEHK(+34.06)EC(+57.02)VQC(+57.02)R.A	Y	22.99	1778.84	14	3	593.957	3	24.4		F6:4070	1	637	650	Carbamidomethylation
77	7863	NX_P05556-1	C.LGVC(+57.02)AEHK(+34.06)EC(+57.02)VQC(+57.02)R.A	Y	22.99	1778.84	14	3	593.957	3	24.4		F6:4070	1	637	650	Carbamidomethylation
77	7864	NX_P05556-5	C.LGVC(+57.02)AEHK(+34.06)EC(+57.02)VQC(+57.02)R.A	Y	22.99	1778.84	14	3	593.957	3	24.4		F6:4070	1	637	650	Carbamidomethylation
77	7865	NX_P05556-4	C.LGVC(+57.02)AEHK(+34.06)EC(+57.02)VQC(+57.02)R.A	Y	22.99	1778.84	14	3	593.957	3	24.4		F6:4070	1	637	650	Carbamidomethylation
77	7866	NX_P05556-3	C.LGVC(+57.02)AEHK(+34.06)EC(+57.02)VQC(+57.02)R.A	Y	22.99	1778.84	14	3	593.957	3	24.4		F6:4070	1	637	650	Carbamidomethylation
644	23429	NX_P54760-4	C.LSLPR.A	N	18.4	584.365	5	-1.3	585.371	1	23.24	26900	F7:3892	1	98	102
644	23430	NX_P54760-2	C.LSLPR.A	N	18.4	584.365	5	-1.3	585.371	1	23.24	26900	F7:3892	1	98	102
644	23437	NX_P54760-1	C.LSLPR.A	N	18.4	584.365	5	-1.3	585.371	1	23.24	26900	F7:3892	1	98	102
334	99330	NX_P27348-1	C.M(+15.99)(+28.03)KAVTEQ(+.98)GAELSNEER.N	Y	23.33	1835.86	16	8.1	612.965	3	36.32	6200	6610	1	26	41	Oxidation (M)
334	99330	NX_P27348-1	C.M(+15.99)(+34.06)KAVTEQGAELSNEER.N	Y	27.29	1840.9	16	-1.3	614.641	3	36.35	15300	6614	1	26	41	Oxidation (M)
58	7996	NX_P35221-1	C.M(+15.99)IMMEMTDFTR.G	Y	19.16	1420.59	11	3	711.302	2	58.59	3250	F35:11255	1	721	731	Oxidation (M)	M1:Oxidation (M):14.04
58	7997	NX_P35221-2	C.M(+15.99)IMMEMTDFTR.G	Y	19.16	1420.59	11	3	711.302	2	58.59	3250	F35:11255	1	721	731	Oxidation (M)	M1:Oxidation (M):14.04
203	44435	NX_P27348-1	C.M(+15.99)K(+34.06)AVTEQGAELSNEER.N	Y	37.93	1840.9	16	2.7	614.644	3	35.28	27100	F35:5778	1	26	41	Oxidation (M)
53	11083	NX_P35221-1	C.MIMMEMTDFTR.G	Y	34.72	1404.59	11	-1.8	703.302	2	62.71	63400	13384	2	721	731
53	11084	NX_P35221-2	C.MIMMEMTDFTR.G	Y	34.72	1404.59	11	-1.8	703.302	2	62.71	63400	13384	2	721	731
58	7996	NX_P35221-1	C.MIMMEMTDFTR.G	Y	24.15	1404.59	11	0.9	703.303	2	62.31	29400	F35:11992	2	721	731
58	7997	NX_P35221-2	C.MIMMEMTDFTR.G	Y	24.15	1404.59	11	0.9	703.303	2	62.31	29400	F35:11992	2	721	731
205	665	NX_P61224-1	C.MLEILDTAGTEQFTAMR.D	Y	41.13	1925.92	17	-1.4	963.967	2	64.24	12200	13760	1	52	68
205	666	NX_A6NIZ1-1	C.MLEILDTAGTEQFTAMR.D	Y	41.13	1925.92	17	-1.4	963.967	2	64.24	12200	13760	1	52	68
3	7	NX_P38646-1	C.Q(+28.03)K(+28.03)AMQDAEVSKSDIGEVILVGGMTR.M	Y	31.19	2717.41	25	-8.9	680.354	4	56	98900	11751	1	367	391	TAILS light	Q1:TAILS light:9.21
16	7745	NX_P38646-1	C.Q(+28.03)K(+28.03)AMQDAEVSKSDIGEVILVGGMTR.M	Y	19.91	2717.41	25	-3.5	680.357	4	55.64		F36:10559	1	367	391	TAILS light	Q1:TAILS light:9.21
4	7745	NX_P38646-1	C.Q(+28.03)KAMQDAEVSK(+28.03)SDIGEVILVGGMTR.M	Y	39.54	2717.41	25	3.5	680.362	4	56.49		F33:13968	1	367	391	TAILS light	Q1:TAILS light:0.00
96	15368	NX_P62753-1	C.Q(+28.03)KLIEVDDER.K	Y	27.39	1271.67	10	2.6	424.899	3	32.33	53200	F6:6285	1	13	22	TAILS light	Q1:TAILS light:0.00
4	7745	NX_P38646-1	C.Q(+34.06)KAMQDAEVSK(+34.06)SDIGEVILVGGMTR.M	Y	23.74	2729.47	25	-8.2	683.37	4	56.46		F33:13958	1	367	391	TAILS heavy	Q1:TAILS heavy:0.00
96	15368	NX_P62753-1	C.Q(+34.06)KLIEVDDER.K	Y	28.24	1277.7	10	0.2	426.909	3	32.54	33100	F6:6347	1	13	22	TAILS heavy	Q1:TAILS heavy:0.00
96	15368	NX_P62753-1	C.QK(+28.03)LIEVDDER.K	Y	27.49	1271.67	10	0.8	636.844	2	32.36	42700	F6:6294	1	13	22	TAILS light	K2:TAILS light:0.00
4	7745	NX_P38646-1	C.QK(+34.06)AMQDAEVSK(+34.06)SDIGEVILVGGMTR.M	Y	24.02	2729.47	25	-2.3	683.374	4	55.35		F34:13482	1	367	391	TAILS heavy	K2:TAILS heavy:0.00
70	7782	NX_P15880-1	C.S(+28.03)KEVATAIR.G	Y	35.12	1001.59	9	2.1	501.802	2	19.16	38100	F5:2983	1	144	152	TAILS light	S1:TAILS light:10.11
70	7782	NX_P15880-1	C.S(+34.06)KEVATAIR.G	Y	34.23	1007.62	9	0.2	504.817	2	19.11	36700	F5:2974	1	144	152	TAILS heavy	S1:TAILS heavy:0.00
70	7782	NX_P15880-1	C.SK(+28.03)EVATAIR.G	Y	29.5	1001.59	9	2.3	501.802	2	17.75	41200	F6:2703	1	144	152	TAILS light	K2:TAILS light:7.21
70	7782	NX_P15880-1	C.SK(+34.06)EVATAIR.G	Y	29.27	1007.62	9	0.6	504.817	2	17.8	40200	F6:2711	1	144	152	TAILS heavy	K2:TAILS heavy:0.00
83	488	NX_P04899-1	C.TAEEQGVLPDDLSGVIR.R	Y	23.42	1797.91	17	0.4	899.963	2	59.98	18400	12681	1	113	129
83	489	NX_P04899-4	C.TAEEQGVLPDDLSGVIR.R	Y	23.42	1797.91	17	0.4	899.963	2	59.98	18400	12681	1	113	129
86	15271	NX_P04899-1	C.TAEEQGVLPDDLSGVIR.R	Y	28.28	1797.91	17	-7.5	899.956	2	60.04	19300	F5:11499	3	113	129
86	15272	NX_P04899-4	C.TAEEQGVLPDDLSGVIR.R	Y	28.28	1797.91	17	-7.5	899.956	2	60.04	19300	F5:11499	3	113	129
150	11223	NX_Q7L2E3-1	C.TIQVPEPILR.K	Y	23.11	1164.69	10	-4.1	583.348	2	53.11	13900	10973	1	347	356
150	11206	NX_Q7L2E3-3	C.TIQVPEPILR.K	Y	23.11	1164.69	10	-4.1	583.348	2	53.11	13900	10973	1	308	317
150	11203	NX_Q7L2E3-2	C.TIQVPEPILR.K	Y	23.11	1164.69	10	-4.1	583.348	2	53.11	13900	10973	1	375	384
86	15271	NX_P04899-1	C.TVSAEDK(+28.03)AAAER.S	Y	39.9	1274.65	12	-0.2	638.33	2	19.08	16500	F5:2969	2	4	15	TAILS light	K7:TAILS light:30.10
86	15272	NX_P04899-4	C.TVSAEDK(+28.03)AAAER.S	Y	39.9	1274.65	12	-0.2	638.33	2	19.08	16500	F5:2969	2	4	15	TAILS light	K7:TAILS light:30.10
86	15271	NX_P04899-1	C.TVSAEDK(+34.06)AAAER.S	Y	45.08	1280.68	12	-3.3	641.344	2	18.38	22900	F6:2804	1	4	15	TAILS heavy	K7:TAILS heavy:41.24
86	15272	NX_P04899-4	C.TVSAEDK(+34.06)AAAER.S	Y	45.08	1280.68	12	-3.3	641.344	2	18.38	22900	F6:2804	1	4	15	TAILS heavy	K7:TAILS heavy:41.24
252	471	NX_O00571-1	C.VVYGGADIGQQIR.D	Y	32.44	1374.73	13	-2.3	688.369	2	46.08	71000	F6:10427	1	299	311
252	456	NX_O00571-2	C.VVYGGADIGQQIR.D	Y	32.44	1374.73	13	-2.3	688.369	2	46.08	71000	F6:10427	1	283	295
175	456	NX_O00571-2	C.VVYGGADIGQQIR.D	Y	24.07	1374.73	13	0.6	688.37	2	46.06	9120	F8:9830	1	283	295
175	471	NX_O00571-1	C.VVYGGADIGQQIR.D	Y	24.07	1374.73	13	0.6	688.37	2	46.06	9120	F8:9830	1	299	311
160	5783	NX_Q9H078-2	C.Y(+28.03)SK(+28.03)SPSNK(+28.03)DAALLEAAR.A	Y	24.12	1904.04	17	-2.8	477.015	4	36.64		6679	1	127	143	TAILS light	Y1:TAILS light:1000.00
160	5784	NX_Q9H078-1	C.Y(+28.03)SK(+28.03)SPSNK(+28.03)DAALLEAAR.A	Y	24.12	1904.04	17	-2.8	477.015	4	36.64		6679	1	127	143	TAILS light	Y1:TAILS light:1000.00
267	9577	NX_Q7Z2W4-2	D.A(+34.06)GPASR.D	Y	18.87	591.355	6	-1.6	592.362	1	49.16		F8:10564	1	465	470	TAILS heavy	A1:TAILS heavy:1000.00
267	9688	NX_Q7Z2W4-1	D.A(+34.06)GPASR.D	Y	18.87	591.355	6	-1.6	592.362	1	49.16		F8:10564	1	465	470	TAILS heavy	A1:TAILS heavy:1000.00
419	7667	NX_Q04721-1	D.AK(+28.03)GSR.R	N	17.42	545.328	5	-9.3	546.331	1	82.09	12100	F7:14000	1	2126	2130	TAILS light	K2:TAILS light:8.14
31	43	NX_P34897-3	D.ALLER.G	N	23.04	600.36	5	-2.7	601.365	1	26.42	16300	4305	1	343	347
31	44	NX_P34897-2	D.ALLER.G	N	23.04	600.36	5	-2.7	601.365	1	26.42	16300	4305	1	354	358
31	45	NX_P34897-1	D.ALLER.G	N	23.04	600.36	5	-2.7	601.365	1	26.42	16300	4305	1	364	368
398	131	NX_O95490-3	D.F(+34.06)Q(+.98)N(+.98)SR.Q	N	17.59	686.345	5	-4	687.349	1	85.23	9710	F7:14464	1	192	196	TAILS heavy
398	132	NX_O95490-4	D.F(+34.06)Q(+.98)N(+.98)SR.Q	N	17.59	686.345	5	-4	687.349	1	85.23	9710	F7:14464	1	192	196	TAILS heavy
398	125	NX_O95490-2	D.F(+34.06)Q(+.98)N(+.98)SR.Q	N	17.59	686.345	5	-4	687.349	1	85.23	9710	F7:14464	1	192	196	TAILS heavy
398	107	NX_O95490-5	D.F(+34.06)Q(+.98)N(+.98)SR.Q	N	17.59	686.345	5	-4	687.349	1	85.23	9710	F7:14464	1	192	196	TAILS heavy
398	108	NX_O95490-1	D.F(+34.06)Q(+.98)N(+.98)SR.Q	N	17.59	686.345	5	-4	687.349	1	85.23	9710	F7:14464	1	192	196	TAILS heavy
398	127	NX_O95490-7	D.F(+34.06)Q(+.98)N(+.98)SR.Q	N	17.59	686.345	5	-4	687.349	1	85.23	9710	F7:14464	1	192	196	TAILS heavy
398	109	NX_O95490-6	D.F(+34.06)Q(+.98)N(+.98)SR.Q	N	17.59	686.345	5	-4	687.349	1	85.23	9710	F7:14464	1	192	196	TAILS heavy
13	1501	NX_Q12931-1	D.IAK(+28.03)LLR.Y	N	23.27	740.527	6	3.8	371.272	2	25.21	219000	F8:4610	1	464	469	TAILS light	K3:TAILS light:1000.00
13	7803	NX_Q12931-2	D.IAK(+28.03)LLR.Y	N	23.27	740.527	6	3.8	371.272	2	25.21	219000	F8:4610	1	411	416	TAILS light	K3:TAILS light:1000.00
67	1501	NX_Q12931-1	D.IAK(+34.06)LLR.Y	N	21.94	746.559	6	1.5	374.287	2	26.38	39000	F5:4334	2	464	469	TAILS heavy	K3:TAILS heavy:1000.00
67	7803	NX_Q12931-2	D.IAK(+34.06)LLR.Y	N	21.94	746.559	6	1.5	374.287	2	26.38	39000	F5:4334	2	411	416	TAILS heavy	K3:TAILS heavy:1000.00
13	1501	NX_Q12931-1	D.IAK(+34.06)LLR.Y	N	22.3	746.559	6	2.7	374.288	2	25.21	153000	F8:4611	2	464	469	TAILS heavy	K3:TAILS heavy:1000.00
13	7803	NX_Q12931-2	D.IAK(+34.06)LLR.Y	N	22.3	746.559	6	2.7	374.288	2	25.21	153000	F8:4611	2	411	416	TAILS heavy	K3:TAILS heavy:1000.00
63	1	NX_P35527-1	D.IDNTR.M	N	22.01	617.313	5	-1.4	618.32	1	75.76	2220	F5:14068	1	229	233
1068	47481	NX_Q9Y2L5-2	D.LEIQGPR.L	Y	24.81	811.455	7	-7.6	406.732	2	31.93	49700	F36:5043	1	878	884
1068	13348	NX_Q9Y2L5-1	D.LEIQGPR.L	Y	24.81	811.455	7	-7.6	406.732	2	31.93	49700	F36:5043	1	878	884
753	17039	NX_Q969Y2-3	D.LPLAR.H	N	19.16	568.37	5	1.3	569.378	1	75.88	16100	F8:15123	1	71	75
753	8088	NX_Q969Y2-1	D.LPLAR.H	N	19.16	568.37	5	1.3	569.378	1	75.88	16100	F8:15123	1	71	75
753	8124	NX_Q969Y2-4	D.LPLAR.H	N	19.16	568.37	5	1.3	569.378	1	75.88	16100	F8:15123	1	93	97
753	8090	NX_Q969Y2-2	D.LPLAR.H	N	19.16	568.37	5	1.3	569.378	1	75.88	16100	F8:15123	1	71	75
8	8693	NX_Q14697-1	D.PAEGDGAQPEETPR.D	Y	72.25	1452.65	14	1	727.332	2	24.22	22300	F7:4095	3	193	206
19	15226	NX_P67809-1	D.PPAENSSAPEAEQGGAE	Y	32.79	1639.7	17	0.1	820.855	2	30.69	30000	F5:5266	2	308	324
23	15226	NX_P67809-1	D.PPAENSSAPEAEQGGAE	Y	33.93	1639.7	17	0.7	820.856	2	30.43	39900	F8:6014	2	308	324
39	7825	NX_P23396-1	D.PVNYYVDTAVR.H	Y	29.19	1295.65	11	-4.2	648.83	2	46.4		F5:8713	1	163	173
39	7826	NX_P23396-2	D.PVNYYVDTAVR.H	Y	29.19	1295.65	11	-4.2	648.83	2	46.4		F5:8713	1	179	189
610	19434	NX_Q07157-2	D.S(+28.03)VGLR.L	N	19.95	558.349	5	8.9	559.361	1	72.89	3700	F7:12643	1	432	436	TAILS light	S1:TAILS light:1000.00
610	23649	NX_Q07157-1	D.S(+28.03)VGLR.L	N	19.95	558.349	5	8.9	559.361	1	72.89	3700	F7:12643	1	432	436	TAILS light	S1:TAILS light:1000.00
254	7743	NX_Q09666-1	D.VTLPR.V	N	25.55	584.365	5	-0.1	585.372	1	27.36	47100	F5:4526	1	589	593
255	15513	NX_P35268-1	D.W(+28.03)LRVVAN(+.98)SK(+34.06)ESYELR.Y	Y	20.59	1912.06	15	-0.5	479.023	4	28.64		F34:4960	1	99	113	TAILS light
86	15271	NX_P04899-1	D.YIPTQQDVLR.T	N	27.73	1231.66	10	1.5	616.836	2	44.83	127000	F5:8353	1	168	177
86	15272	NX_P04899-4	D.YIPTQQDVLR.T	N	27.73	1231.66	10	1.5	616.836	2	44.83	127000	F5:8353	1	168	177
124	15271	NX_P04899-1	D.YIPTQQDVLR.T	N	30.72	1231.66	10	2.5	616.837	2	44.51	103000	F36:7866	2	168	177
124	15272	NX_P04899-4	D.YIPTQQDVLR.T	N	30.72	1231.66	10	2.5	616.837	2	44.51	103000	F36:7866	2	168	177
732	7991	NX_Q96DT5-1	E.AELQLR.N	N	23.06	728.418	6	3.7	365.218	2	27.11	295000	F8:5091	1	3125	3130
12	3385	NX_Q13813-1	E.ALLER.H	N	23.04	600.36	5	-2.7	601.365	1	26.42	16300	4305	1	1376	1380
12	6113	NX_Q13813-2	E.ALLER.H	N	23.04	600.36	5	-2.7	601.365	1	26.42	16300	4305	1	1376	1380
12	3384	NX_Q13813-3	E.ALLER.H	N	23.04	600.36	5	-2.7	601.365	1	26.42	16300	4305	1	1356	1360
344	41	NX_Q969P0-1	E.APVGR.S	N	20.05	498.291	5	5.4	499.301	1	68.99	18100	F36:13048	1	209	213
344	36	NX_Q969P0-3	E.APVGR.S	N	20.05	498.291	5	5.4	499.301	1	68.99	18100	F36:13048	1	209	213
865	300	NX_Q13438-6	E.FLC(+57.02)DEGAGISGDYIDR.V	Y	42.84	1786.78	16	-1.9	894.397	2	55.66	14500	F6:13125	1	142	157	Carbamidomethylation	C3:Carbamidomethylation:1000.00
665	300	NX_Q13438-6	E.FLC(+57.02)DEGAGISGDYIDR.V	Y	47.97	1786.78	16	-0.4	894.399	2	55.85	24900	F35:10677	1	142	157	Carbamidomethylation	C3:Carbamidomethylation:1000.00
299	23408	NX_Q16720-8	E.GALPR.Q	N	17.51	512.307	5	5.3	513.317	1	60.03	16100	F7:10646	1	519	523
299	23410	NX_Q16720-7	E.GALPR.Q	N	17.51	512.307	5	5.3	513.317	1	60.03	16100	F7:10646	1	533	537
299	4206	NX_Q16720-6	E.GALPR.Q	N	17.51	512.307	5	5.3	513.317	1	60.03	16100	F7:10646	1	519	523
299	23411	NX_Q16720-3	E.GALPR.Q	N	17.51	512.307	5	5.3	513.317	1	60.03	16100	F7:10646	1	519	523
299	23413	NX_Q16720-5	E.GALPR.Q	N	17.51	512.307	5	5.3	513.317	1	60.03	16100	F7:10646	1	533	537
299	23414	NX_Q16720-2	E.GALPR.Q	N	17.51	512.307	5	5.3	513.317	1	60.03	16100	F7:10646	1	533	537
299	23419	NX_Q16720-4	E.GALPR.Q	N	17.51	512.307	5	5.3	513.317	1	60.03	16100	F7:10646	1	519	523
299	4254	NX_Q16720-1	E.GALPR.Q	N	17.51	512.307	5	5.3	513.317	1	60.03	16100	F7:10646	1	533	537
299	11041	NX_Q01814-4	E.GALPR.Q	N	17.51	512.307	5	5.3	513.317	1	60.03	16100	F7:10646	1	514	518
299	11055	NX_Q01814-7	E.GALPR.Q	N	17.51	512.307	5	5.3	513.317	1	60.03	16100	F7:10646	1	528	532
299	11075	NX_Q01814-3	E.GALPR.Q	N	17.51	512.307	5	5.3	513.317	1	60.03	16100	F7:10646	1	545	549
299	11101	NX_Q01814-2	E.GALPR.Q	N	17.51	512.307	5	5.3	513.317	1	60.03	16100	F7:10646	1	559	563
299	13209	NX_Q01814-6	E.GALPR.Q	N	17.51	512.307	5	5.3	513.317	1	60.03	16100	F7:10646	1	514	518
299	23426	NX_Q01814-8	E.GALPR.Q	N	17.51	512.307	5	5.3	513.317	1	60.03	16100	F7:10646	1	528	532
299	13252	NX_Q01814-5	E.GALPR.Q	N	17.51	512.307	5	5.3	513.317	1	60.03	16100	F7:10646	1	545	549
299	15943	NX_Q01814-1	E.GALPR.Q	N	17.51	512.307	5	5.3	513.317	1	60.03	16100	F7:10646	1	559	563
99	8158	NX_Q9NSE4-1	E.GGDIR.E	N	21.57	516.266	5	-7.7	517.269	1	47.67		F5:9006	1	966	970
448	7702	NX_O75962-2	E.I(+34.06)KDGLEVMLSVPK(+34.06)R.A	Y	21.08	1652.03	14	2.3	414.017	4	43.41		F6:9592	1	1450	1463	TAILS heavy	I1:TAILS heavy:0.00
448	7705	NX_O75962-4	E.I(+34.06)KDGLEVMLSVPK(+34.06)R.A	Y	21.08	1652.03	14	2.3	414.017	4	43.41		F6:9592	1	1391	1404	TAILS heavy	I1:TAILS heavy:0.00
448	7709	NX_O75962-1	E.I(+34.06)KDGLEVMLSVPK(+34.06)R.A	Y	21.08	1652.03	14	2.3	414.017	4	43.41		F6:9592	1	1450	1463	TAILS heavy	I1:TAILS heavy:0.00
306	9577	NX_Q7Z2W4-2	E.ISSPR.I	N	23.05	558.313	5	-0.1	559.32	1	83.26	8350	F5:15257	1	457	461
306	9688	NX_Q7Z2W4-1	E.ISSPR.I	N	23.05	558.313	5	-0.1	559.32	1	83.26	8350	F5:15257	1	457	461
530	7880	NX_Q7Z6M4-1	E.LLSVR.R	N	20.01	586.38	5	0.5	587.388	1	77.14	10400	F7:13267	1	112	116
67	15255	NX_Q96HS1-1	E.LTGLR.L	N	23.3	558.349	5	5.7	559.359	1	72.83	3700	F7:12633	1	130	134
62	7899	NX_Q15019-1	E.RYLHDESGLNR.R	Y	29.75	1358.67	11	0.2	453.897	3	24.43		F33:3965	1	128	138
62	7900	NX_Q15019-2	E.RYLHDESGLNR.R	Y	29.75	1358.67	11	0.2	453.897	3	24.43		F33:3965	1	163	173
78	7899	NX_Q15019-1	E.RYLHDESGLNR.R	Y	21.6	1358.67	11	0.6	453.897	3	25.41	7350	F35:3819	1	128	138
78	7900	NX_Q15019-2	E.RYLHDESGLNR.R	Y	21.6	1358.67	11	0.6	453.897	3	25.41	7350	F35:3819	1	163	173
525	15465	NX_P01116-2	E.YDPTIEDSYR.K	N	25.05	1257.55	10	7.9	629.788	2	43.92	26300	F6:9751	1	32	41
512	23325	NX_O95831-1	F.A(+28.03)KATAQDNPK(+28.03)SATEQSGTGIR.S	Y	39.2	2186.13	21	5.7	547.543	4	22.22	13300	F33:3492	2	509	529	TAILS light	A1:TAILS light:0.00
22	348	NX_P35580-1	F.A(+28.03)KDAASLESQLQDTQELLQEETR.Q	Y	49.31	2630.3	23	5.3	877.78	3	62.82		F6:14784	1	1307	1329	TAILS light	A1:TAILS light:0.00
22	350	NX_P35580-5	F.A(+28.03)KDAASLESQLQDTQELLQEETR.Q	Y	49.31	2630.3	23	5.3	877.78	3	62.82		F6:14784	1	1316	1338	TAILS light	A1:TAILS light:0.00
22	352	NX_P35580-2	F.A(+28.03)KDAASLESQLQDTQELLQEETR.Q	Y	49.31	2630.3	23	5.3	877.78	3	62.82		F6:14784	1	1323	1345	TAILS light	A1:TAILS light:0.00
191	413	NX_P30084-1	F.A(+28.03)SGANFEYIIAEK(+28.03)R.G	Y	47.74	1623.86	14	-4.3	542.292	3	51.01	161000	10408	1	28	41	TAILS light	A1:TAILS light:1000.00
192	76	NX_P30084-1	F.A(+28.03)SGANFEYIIAEK(+28.03)R.G	Y	49.85	1623.86	14	4	542.297	3	50.62	47600	F7:9154	2	28	41	TAILS light	A1:TAILS light:1000.00
236	76	NX_P30084-1	F.A(+28.03)SGANFEYIIAEK(+28.03)R.G	Y	62.33	1623.86	14	2.3	542.296	3	50.55	356000	F33:11971	5	28	41	TAILS light	A1:TAILS light:1000.00
294	76	NX_P30084-1	F.A(+28.03)SGANFEYIIAEK(+28.03)R.G	Y	36.72	1623.86	14	1.1	542.295	3	50.12	71600	F35:9287	1	28	41	TAILS light	A1:TAILS light:1000.00
350	58649	NX_O95831-2	F.A(+34.06)KATAQDNPK(+34.06)SATEQSGTGIR.S	Y	46.75	2198.19	21	-1.6	550.555	4	23.13	21500	3623	1	222	242	TAILS heavy	A1:TAILS heavy:0.00
350	16028	NX_O95831-3	F.A(+34.06)KATAQDNPK(+34.06)SATEQSGTGIR.S	Y	46.75	2198.19	21	-1.6	550.555	4	23.13	21500	3623	1	505	525	TAILS heavy	A1:TAILS heavy:0.00
350	284	NX_O95831-1	F.A(+34.06)KATAQDNPK(+34.06)SATEQSGTGIR.S	Y	46.75	2198.19	21	-1.6	550.555	4	23.13	21500	3623	1	509	529	TAILS heavy	A1:TAILS heavy:0.00
216	23324	NX_O95831-3	F.A(+34.06)KATAQDNPK(+34.06)SATEQSGTGIR.S	Y	36.37	2198.19	21	0.4	550.556	4	23.46	13100	F7:3938	1	505	525	TAILS heavy	A1:TAILS heavy:0.00
216	23325	NX_O95831-1	F.A(+34.06)KATAQDNPK(+34.06)SATEQSGTGIR.S	Y	36.37	2198.19	21	0.4	550.556	4	23.46	13100	F7:3938	1	509	529	TAILS heavy	A1:TAILS heavy:0.00
512	23325	NX_O95831-1	F.A(+34.06)KATAQDNPK(+34.06)SATEQSGTGIR.S	Y	24.93	2198.19	21	-0.5	550.555	4	21.69		F34:3224	1	509	529	TAILS heavy	A1:TAILS heavy:0.00
22	348	NX_P35580-1	F.A(+34.06)KDAASLESQLQDTQELLQEETR.Q	Y	50.78	2636.34	23	2.9	879.788	3	62.82	6880	F6:14785	1	1307	1329	TAILS heavy	A1:TAILS heavy:0.00
22	350	NX_P35580-5	F.A(+34.06)KDAASLESQLQDTQELLQEETR.Q	Y	50.78	2636.34	23	2.9	879.788	3	62.82	6880	F6:14785	1	1316	1338	TAILS heavy	A1:TAILS heavy:0.00
22	352	NX_P35580-2	F.A(+34.06)KDAASLESQLQDTQELLQEETR.Q	Y	50.78	2636.34	23	2.9	879.788	3	62.82	6880	F6:14785	1	1323	1345	TAILS heavy	A1:TAILS heavy:0.00
191	413	NX_P30084-1	F.A(+34.06)SGANFEYIIAEK(+34.06)R.G	Y	64.13	1635.93	14	-2.7	546.314	3	51.3	264000	10479	1	28	41	TAILS heavy	A1:TAILS heavy:1000.00
192	76	NX_P30084-1	F.A(+34.06)SGANFEYIIAEK(+34.06)R.G	Y	58	1635.93	14	-0.1	546.316	3	50.62	42500	F7:9153	2	28	41	TAILS heavy	A1:TAILS heavy:1000.00
236	76	NX_P30084-1	F.A(+34.06)SGANFEYIIAEK(+34.06)R.G	Y	69.05	1635.93	14	1.1	546.316	3	50.6	394000	F33:11990	2	28	41	TAILS heavy	A1:TAILS heavy:1000.00
294	76	NX_P30084-1	F.A(+34.06)SGANFEYIIAEK(+34.06)R.G	Y	45.54	1635.93	14	-3.2	546.314	3	50.04	145000	F35:9265	2	28	41	TAILS heavy	A1:TAILS heavy:1000.00
110	2465	NX_P08865-1	F.AAATGATPIAGR.F	Y	40.44	1055.57	12	-3.3	528.792	2	24.87	146000	3960	1	91	102
83	8029	NX_P08865-1	F.AAATGATPIAGR.F	Y	36.75	1055.57	12	-1.9	528.792	2	23.84	529000	F6:3918	2	91	102
148	8029	NX_P08865-1	F.AAATGATPIAGR.F	Y	40.83	1055.57	12	1.9	528.794	2	24.32	91300	F8:4360	2	91	102
130	8029	NX_P08865-1	F.AAATGATPIAGR.F	Y	28.72	1055.57	12	-0.5	528.793	2	23.67	28000	F34:3656	2	91	102
153	8029	NX_P08865-1	F.AAATGATPIAGR.F	Y	36.42	1055.57	12	-2.1	528.792	2	23.88	41100	F36:3485	2	91	102
25	242	NX_Q7KZF4-1	F.AAEAK(+34.06)FFTESR.L	Y	26.44	1289.68	11	1	645.849	2	35.95	10100	F6:7367	1	245	255	TAILS heavy	K5:TAILS heavy:8.26
212	99281	NX_P19105-1	F.AC(+57.02)FDEEATGTIQEDYLR.E	Y	35.16	2016.87	17	0.5	1009.44	2	58.16	11000	12257	1	107	123	Carbamidomethylation	C2:Carbamidomethylation:1000.00
212	99279	NX_O14950-1	F.AC(+57.02)FDEEATGTIQEDYLR.E	Y	35.16	2016.87	17	0.5	1009.44	2	58.16	11000	12257	1	108	124	Carbamidomethylation	C2:Carbamidomethylation:1000.00
22	61	NX_Q7KZF4-1	F.AFIQVPQDDDAR.T	Y	28.87	1373.66	12	-1.1	687.835	2	48.16	50700	9621	1	799	810
25	242	NX_Q7KZF4-1	F.AFIQVPQDDDAR.T	Y	23.52	1373.66	12	3.1	687.838	2	47.88	67100	F5:9053	1	799	810
22	242	NX_Q7KZF4-1	F.AFIQVPQDDDAR.T	Y	19.4	1373.66	12	4.6	687.839	2	47.58	7390	F7:8650	2	799	810
23	242	NX_Q7KZF4-1	F.AFIQVPQDDDAR.T	Y	30.48	1373.66	12	3.3	687.838	2	47.77	38400	F35:8699	2	799	810
177	15300	NX_P63244-1	F.AGYTDNLVR.V	Y	29.26	1007.5	9	2.9	504.761	2	38.06	78200	F5:6845	2	300	308
125	15300	NX_P63244-1	F.AGYTDNLVR.V	Y	21.76	1007.5	9	-0.9	504.759	2	37.59	27700	F35:6267	2	300	308
6	2	NX_P06576-1	F.AHLDATTVLSR.A	Y	33.77	1182.64	11	0.5	592.325	2	39.09	168000	F6:8248	2	377	387
191	4153	NX_Q8NBJ7-1	F.AIDIFPVTNK(+34.06)DFR.D	Y	26.98	1568.88	13	-0.9	523.966	3	55.48	34000	F36:10523	1	63	75	TAILS heavy	K10:TAILS heavy:50.04
1022	15752	NX_Q92499-1	F.AIGSDGLC(+57.02)C(+57.02)QSR.E	Y	39.34	1322.57	12	5.2	662.296	2	32.55	7700	F5:5653	1	103	114	Carbamidomethylation	C8:Carbamidomethylation:1000.00
63	368	NX_Q14204-1	F.AISLIESVR.T	Y	20.92	986.576	9	0.3	494.295	2	49.05	9000	F35:9017	1	778	786
97	15245	NX_P62269-1	F.AITAIK(+28.03)GVGR.R	Y	30.14	1012.64	10	2	507.328	2	28.18	115000	F6:5116	1	29	38	TAILS light	K6:TAILS light:79.02
86	15245	NX_P62269-1	F.AITAIK(+28.03)GVGR.R	Y	20.91	1012.64	10	-1.7	507.326	2	28.44	22900	F36:4335	1	29	38	TAILS light	K6:TAILS light:56.99
97	15245	NX_P62269-1	F.AITAIK(+34.06)GVGR.R	Y	37.47	1018.67	10	2.1	510.344	2	28.22	103000	F6:5130	2	29	38	TAILS heavy	K6:TAILS heavy:79.02
112	15245	NX_P62269-1	F.AITAIK(+34.06)GVGR.R	Y	31.65	1018.67	10	0.8	510.343	2	28.9	106000	F8:5581	2	29	38	TAILS heavy	K6:TAILS heavy:76.17
274	15245	NX_P62269-1	F.AITAIK(+34.06)GVGR.R	Y	18.16	1018.67	10	-0.6	510.342	2	28.24	32600	F33:4951	1	29	38	TAILS heavy	K6:TAILS heavy:76.17
86	15245	NX_P62269-1	F.AITAIK(+34.06)GVGR.R	Y	28.73	1018.67	10	-9.6	510.338	2	28.4	29500	F36:4326	1	29	38	TAILS heavy	K6:TAILS heavy:76.17
350	58649	NX_O95831-2	F.AK(+28.03)ATAQDNPK(+28.03)SATEQSGTGIR.S	Y	37.38	2186.13	21	-1.7	547.539	4	23.18	13800	3634	1	222	242	TAILS light	K2:TAILS light:0.00
350	16028	NX_O95831-3	F.AK(+28.03)ATAQDNPK(+28.03)SATEQSGTGIR.S	Y	37.38	2186.13	21	-1.7	547.539	4	23.18	13800	3634	1	505	525	TAILS light	K2:TAILS light:0.00
350	284	NX_O95831-1	F.AK(+28.03)ATAQDNPK(+28.03)SATEQSGTGIR.S	Y	37.38	2186.13	21	-1.7	547.539	4	23.18	13800	3634	1	509	529	TAILS light	K2:TAILS light:0.00
216	23324	NX_O95831-3	F.AK(+28.03)ATAQDNPK(+28.03)SATEQSGTGIR.S	Y	48.32	2186.13	21	0.4	547.54	4	22.9		F8:3997	2	505	525	TAILS light	K2:TAILS light:0.00
216	23325	NX_O95831-1	F.AK(+28.03)ATAQDNPK(+28.03)SATEQSGTGIR.S	Y	48.32	2186.13	21	0.4	547.54	4	22.9		F8:3997	2	509	529	TAILS light	K2:TAILS light:0.00
580	23324	NX_O95831-3	F.AK(+28.03)ATAQDNPK(+28.03)SATEQSGTGIR.S	Y	18.57	2186.13	21	-1.5	547.539	4	22.29	8420	F36:3226	1	505	525	TAILS light	K2:TAILS light:0.00
580	23325	NX_O95831-1	F.AK(+28.03)ATAQDNPK(+28.03)SATEQSGTGIR.S	Y	18.57	2186.13	21	-1.5	547.539	4	22.29	8420	F36:3226	1	509	529	TAILS light	K2:TAILS light:0.00
5	8	NX_P35580-1	F.AK(+28.03)DAASLESQLQDTQELLQEETR.Q	Y	39.31	2630.3	23	-0.1	877.775	3	62.68		13378	1	1307	1329	TAILS light	K2:TAILS light:0.00
580	23324	NX_O95831-3	F.AK(+34.06)ATAQDN(+.98)PK(+28.03)SATEQSGTGIR.S	Y	20.25	2193.14	21	-8.6	549.289	4	22.24		F36:3216	1	505	525	TAILS heavy
580	23325	NX_O95831-1	F.AK(+34.06)ATAQDN(+.98)PK(+28.03)SATEQSGTGIR.S	Y	20.25	2193.14	21	-8.6	549.289	4	22.24		F36:3216	1	509	529	TAILS heavy
362	15765	NX_O95831-2	F.AK(+34.06)ATAQDNPK(+34.06)SATEQSGTGIR.S	Y	26.86	2198.19	21	4	550.558	4	22.47	24600	F6:3603	1	222	242	TAILS heavy	K2:TAILS heavy:0.00
5	8	NX_P35580-1	F.AK(+34.06)DAASLESQLQDTQELLQEETR.Q	Y	22.97	2636.34	23	-1.4	879.784	3	62.73		13391	1	1307	1329	TAILS heavy	K2:TAILS heavy:0.00
273	73524	NX_P23368-1	F.ALSNPTAQAEC(+57.02)TAEEAYTLTEGR.C	Y	23.97	2482.13	23	0.6	828.384	3	63.2	30800	13512	1	418	440	Carbamidomethylation	C11:Carbamidomethylation:1000.00
13	7772	NX_P13667-1	F.AM(+15.99)EPEEFDSDTLR.E	Y	27.77	1554.65	13	2	778.334	2	46.13	45400	F5:8655	1	487	499	Oxidation (M)	M2:Oxidation (M):1000.00
54	38	NX_P13667-1	F.AMEPEEFDSDTLR.E	Y	26.48	1538.66	13	0	770.335	2	51.53	37000	10535	1	487	499
13	7772	NX_P13667-1	F.AMEPEEFDSDTLR.E	Y	25.15	1538.66	13	3.5	770.338	2	50.9	71200	F5:9719	1	487	499
27	7772	NX_P13667-1	F.AMEPEEFDSDTLR.E	Y	23.14	1538.66	13	1.9	770.337	2	50.9	11300	F7:9200	1	487	499
29	7772	NX_P13667-1	F.AMEPEEFDSDTLR.E	Y	28.23	1538.66	13	5.9	770.34	2	50.71	96100	F35:9430	1	487	499
7	1	NX_P25705-1	F.AQFGSDLDAATQQLLSR.G	Y	50.84	1819.91	17	-0.1	607.643	3	63.39	88500	13560	1	447	463
5	3	NX_P25705-1	F.AQFGSDLDAATQQLLSR.G	Y	53.47	1819.91	17	0.8	910.961	2	63.14	25000	F8:13127	1	447	463
5	3	NX_P25705-1	F.AQFGSDLDAATQQLLSR.G	Y	31.1	1819.91	17	1.1	910.961	2	63.16	38500	F34:15901	2	447	463
7	3	NX_P25705-1	F.AQFGSDLDAATQQLLSR.G	Y	45.01	1819.91	17	-0.5	607.643	3	63.31		F35:12183	2	447	463
191	413	NX_P30084-1	F.AQPEILIGTIPGAGGTQR.L	Y	49.93	1777.97	18	-2.1	593.662	3	56.95	76100	11961	1	161	178
192	76	NX_P30084-1	F.AQPEILIGTIPGAGGTQR.L	Y	16.83	1777.97	18	-1.5	889.99	2	56.31	27900	F8:12020	1	161	178
236	76	NX_P30084-1	F.AQPEILIGTIPGAGGTQR.L	Y	16.9	1777.97	18	-1.5	889.99	2	56.31	45900	F34:13776	1	161	178
294	76	NX_P30084-1	F.AQPEILIGTIPGAGGTQR.L	Y	22	1777.97	18	0	593.663	3	56.75	28800	F35:10872	1	161	178
11	7754	NX_Q9UHD8-7	F.AVVGSDHEYQVN(+.98)GK(+28.03)R.I	Y	24.14	1686.83	15	-1	563.284	3	27.19	39300	F5:4490	1	479	493	Deamidation (NQ)
11	7755	NX_Q9UHD8-2	F.AVVGSDHEYQVN(+.98)GK(+28.03)R.I	Y	24.14	1686.83	15	-1	563.284	3	27.19	39300	F5:4490	1	480	494	Deamidation (NQ)
11	7756	NX_Q9UHD8-5	F.AVVGSDHEYQVN(+.98)GK(+28.03)R.I	Y	24.14	1686.83	15	-1	563.284	3	27.19	39300	F5:4490	1	491	505	Deamidation (NQ)
11	7757	NX_Q9UHD8-1	F.AVVGSDHEYQVN(+.98)GK(+28.03)R.I	Y	24.14	1686.83	15	-1	563.284	3	27.19	39300	F5:4490	1	498	512	Deamidation (NQ)
10	7754	NX_Q9UHD8-7	F.AVVGSDHEYQVN(+.98)GK(+28.03)R.I	Y	23.28	1686.83	15	1.2	563.285	3	26.73	86500	F8:4998	1	479	493	Deamidation (NQ)
10	7755	NX_Q9UHD8-2	F.AVVGSDHEYQVN(+.98)GK(+28.03)R.I	Y	23.28	1686.83	15	1.2	563.285	3	26.73	86500	F8:4998	1	480	494	Deamidation (NQ)
10	7757	NX_Q9UHD8-1	F.AVVGSDHEYQVN(+.98)GK(+28.03)R.I	Y	23.28	1686.83	15	1.2	563.285	3	26.73	86500	F8:4998	1	498	512	Deamidation (NQ)
10	7756	NX_Q9UHD8-5	F.AVVGSDHEYQVN(+.98)GK(+28.03)R.I	Y	23.28	1686.83	15	1.2	563.285	3	26.73	86500	F8:4998	1	491	505	Deamidation (NQ)
10	7754	NX_Q9UHD8-7	F.AVVGSDHEYQVN(+.98)GK(+34.06)R.I	Y	41.71	1692.86	15	3	565.297	3	27.02	85800	F8:5067	1	479	493	Deamidation (NQ)
10	7755	NX_Q9UHD8-2	F.AVVGSDHEYQVN(+.98)GK(+34.06)R.I	Y	41.71	1692.86	15	3	565.297	3	27.02	85800	F8:5067	1	480	494	Deamidation (NQ)
10	7757	NX_Q9UHD8-1	F.AVVGSDHEYQVN(+.98)GK(+34.06)R.I	Y	41.71	1692.86	15	3	565.297	3	27.02	85800	F8:5067	1	498	512	Deamidation (NQ)
10	7756	NX_Q9UHD8-5	F.AVVGSDHEYQVN(+.98)GK(+34.06)R.I	Y	41.71	1692.86	15	3	565.297	3	27.02	85800	F8:5067	1	491	505	Deamidation (NQ)
11	7754	NX_Q9UHD8-7	F.AVVGSDHEYQVN(+.98)GK(+34.06)R.I	Y	31.19	1692.86	15	9.6	424.227	4	26.36		F35:3980	2	479	493	Deamidation (NQ)
11	7755	NX_Q9UHD8-2	F.AVVGSDHEYQVN(+.98)GK(+34.06)R.I	Y	31.19	1692.86	15	9.6	424.227	4	26.36		F35:3980	2	480	494	Deamidation (NQ)
11	7756	NX_Q9UHD8-5	F.AVVGSDHEYQVN(+.98)GK(+34.06)R.I	Y	31.19	1692.86	15	9.6	424.227	4	26.36		F35:3980	2	491	505	Deamidation (NQ)
11	7757	NX_Q9UHD8-1	F.AVVGSDHEYQVN(+.98)GK(+34.06)R.I	Y	31.19	1692.86	15	9.6	424.227	4	26.36		F35:3980	2	498	512	Deamidation (NQ)
9	13911	NX_Q9UHD8-7	F.AVVGSDHEYQVNGK(+28.03)R.I	Y	25.87	1685.85	15	-1	562.956	3	25.24	15400	4057	1	479	493	TAILS light	K14:TAILS light:52.58
9	13912	NX_Q9UHD8-2	F.AVVGSDHEYQVNGK(+28.03)R.I	Y	25.87	1685.85	15	-1	562.956	3	25.24	15400	4057	1	480	494	TAILS light	K14:TAILS light:52.58
9	13913	NX_Q9UHD8-5	F.AVVGSDHEYQVNGK(+28.03)R.I	Y	25.87	1685.85	15	-1	562.956	3	25.24	15400	4057	1	491	505	TAILS light	K14:TAILS light:52.58
9	8801	NX_Q9UHD8-1	F.AVVGSDHEYQVNGK(+28.03)R.I	Y	25.87	1685.85	15	-1	562.956	3	25.24	15400	4057	1	498	512	TAILS light	K14:TAILS light:52.58
11	7754	NX_Q9UHD8-7	F.AVVGSDHEYQVNGK(+28.03)R.I	Y	39.11	1685.85	15	2.1	562.958	3	24.49	29900	F6:4102	2	479	493	TAILS light	K14:TAILS light:67.11
11	7755	NX_Q9UHD8-2	F.AVVGSDHEYQVNGK(+28.03)R.I	Y	39.11	1685.85	15	2.1	562.958	3	24.49	29900	F6:4102	2	480	494	TAILS light	K14:TAILS light:67.11
11	7756	NX_Q9UHD8-5	F.AVVGSDHEYQVNGK(+28.03)R.I	Y	39.11	1685.85	15	2.1	562.958	3	24.49	29900	F6:4102	2	491	505	TAILS light	K14:TAILS light:67.11
11	7757	NX_Q9UHD8-1	F.AVVGSDHEYQVNGK(+28.03)R.I	Y	39.11	1685.85	15	2.1	562.958	3	24.49	29900	F6:4102	2	498	512	TAILS light	K14:TAILS light:67.11
10	7754	NX_Q9UHD8-7	F.AVVGSDHEYQVNGK(+28.03)R.I	Y	20.37	1685.85	15	0.2	562.957	3	25.3	73900	F7:4315	1	479	493	TAILS light	K14:TAILS light:90.97
10	7755	NX_Q9UHD8-2	F.AVVGSDHEYQVNGK(+28.03)R.I	Y	20.37	1685.85	15	0.2	562.957	3	25.3	73900	F7:4315	1	480	494	TAILS light	K14:TAILS light:90.97
10	7757	NX_Q9UHD8-1	F.AVVGSDHEYQVNGK(+28.03)R.I	Y	20.37	1685.85	15	0.2	562.957	3	25.3	73900	F7:4315	1	498	512	TAILS light	K14:TAILS light:90.97
10	7756	NX_Q9UHD8-5	F.AVVGSDHEYQVNGK(+28.03)R.I	Y	20.37	1685.85	15	0.2	562.957	3	25.3	73900	F7:4315	1	491	505	TAILS light	K14:TAILS light:90.97
11	7754	NX_Q9UHD8-7	F.AVVGSDHEYQVNGK(+28.03)R.I	Y	43.7	1685.85	15	-0.4	562.957	3	24.27	5810	F36:3561	2	479	493	TAILS light	K14:TAILS light:46.74
11	7755	NX_Q9UHD8-2	F.AVVGSDHEYQVNGK(+28.03)R.I	Y	43.7	1685.85	15	-0.4	562.957	3	24.27	5810	F36:3561	2	480	494	TAILS light	K14:TAILS light:46.74
11	7756	NX_Q9UHD8-5	F.AVVGSDHEYQVNGK(+28.03)R.I	Y	43.7	1685.85	15	-0.4	562.957	3	24.27	5810	F36:3561	2	491	505	TAILS light	K14:TAILS light:46.74
11	7757	NX_Q9UHD8-1	F.AVVGSDHEYQVNGK(+28.03)R.I	Y	43.7	1685.85	15	-0.4	562.957	3	24.27	5810	F36:3561	2	498	512	TAILS light	K14:TAILS light:46.74
9	13911	NX_Q9UHD8-7	F.AVVGSDHEYQVNGK(+34.06)R.I	Y	27.82	1691.88	15	-1.3	423.977	4	25.18		4043	1	479	493	TAILS heavy	K14:TAILS heavy:38.29
9	13912	NX_Q9UHD8-2	F.AVVGSDHEYQVNGK(+34.06)R.I	Y	27.82	1691.88	15	-1.3	423.977	4	25.18		4043	1	480	494	TAILS heavy	K14:TAILS heavy:38.29
9	13913	NX_Q9UHD8-5	F.AVVGSDHEYQVNGK(+34.06)R.I	Y	27.82	1691.88	15	-1.3	423.977	4	25.18		4043	1	491	505	TAILS heavy	K14:TAILS heavy:38.29
9	8801	NX_Q9UHD8-1	F.AVVGSDHEYQVNGK(+34.06)R.I	Y	27.82	1691.88	15	-1.3	423.977	4	25.18		4043	1	498	512	TAILS heavy	K14:TAILS heavy:38.29
11	7754	NX_Q9UHD8-7	F.AVVGSDHEYQVNGK(+34.06)R.I	Y	43.5	1691.88	15	0	564.967	3	24.39	54000	F6:4069	1	479	493	TAILS heavy	K14:TAILS heavy:61.50
11	7755	NX_Q9UHD8-2	F.AVVGSDHEYQVNGK(+34.06)R.I	Y	43.5	1691.88	15	0	564.967	3	24.39	54000	F6:4069	1	480	494	TAILS heavy	K14:TAILS heavy:61.50
11	7756	NX_Q9UHD8-5	F.AVVGSDHEYQVNGK(+34.06)R.I	Y	43.5	1691.88	15	0	564.967	3	24.39	54000	F6:4069	1	491	505	TAILS heavy	K14:TAILS heavy:61.50
11	7757	NX_Q9UHD8-1	F.AVVGSDHEYQVNGK(+34.06)R.I	Y	43.5	1691.88	15	0	564.967	3	24.39	54000	F6:4069	1	498	512	TAILS heavy	K14:TAILS heavy:61.50
10	7754	NX_Q9UHD8-7	F.AVVGSDHEYQVNGK(+34.06)R.I	Y	37.96	1691.88	15	1.5	564.968	3	24.77	126000	F8:4482	3	479	493	TAILS heavy	K14:TAILS heavy:107.72
10	7755	NX_Q9UHD8-2	F.AVVGSDHEYQVNGK(+34.06)R.I	Y	37.96	1691.88	15	1.5	564.968	3	24.77	126000	F8:4482	3	480	494	TAILS heavy	K14:TAILS heavy:107.72
10	7757	NX_Q9UHD8-1	F.AVVGSDHEYQVNGK(+34.06)R.I	Y	37.96	1691.88	15	1.5	564.968	3	24.77	126000	F8:4482	3	498	512	TAILS heavy	K14:TAILS heavy:107.72
10	7756	NX_Q9UHD8-5	F.AVVGSDHEYQVNGK(+34.06)R.I	Y	37.96	1691.88	15	1.5	564.968	3	24.77	126000	F8:4482	3	491	505	TAILS heavy	K14:TAILS heavy:107.72
11	7754	NX_Q9UHD8-7	F.AVVGSDHEYQVNGK(+34.06)R.I	Y	51.84	1691.88	15	0.8	564.968	3	24.2	23000	F35:3606	2	479	493	TAILS heavy	K14:TAILS heavy:107.72
11	7755	NX_Q9UHD8-2	F.AVVGSDHEYQVNGK(+34.06)R.I	Y	51.84	1691.88	15	0.8	564.968	3	24.2	23000	F35:3606	2	480	494	TAILS heavy	K14:TAILS heavy:107.72
11	7756	NX_Q9UHD8-5	F.AVVGSDHEYQVNGK(+34.06)R.I	Y	51.84	1691.88	15	0.8	564.968	3	24.2	23000	F35:3606	2	491	505	TAILS heavy	K14:TAILS heavy:107.72
11	7757	NX_Q9UHD8-1	F.AVVGSDHEYQVNGK(+34.06)R.I	Y	51.84	1691.88	15	0.8	564.968	3	24.2	23000	F35:3606	2	498	512	TAILS heavy	K14:TAILS heavy:107.72
20	7748	NX_P00505-2	F.C(+57.02)FTGLK(+28.03)PEQVER.L	Y	24.34	1490.76	12	-0.1	497.926	3	38.97		F8:8078	1	339	350	Carbamidomethylation
20	7747	NX_P00505-1	F.C(+57.02)FTGLK(+28.03)PEQVER.L	Y	24.34	1490.76	12	-0.1	497.926	3	38.97		F8:8078	1	382	393	Carbamidomethylation
20	7748	NX_P00505-2	F.C(+57.02)FTGLK(+34.06)PEQVER.L	Y	24.34	1496.79	12	1.5	499.937	3	38.96		F7:7051	1	339	350	Carbamidomethylation
20	7747	NX_P00505-1	F.C(+57.02)FTGLK(+34.06)PEQVER.L	Y	24.34	1496.79	12	1.5	499.937	3	38.96		F7:7051	1	382	393	Carbamidomethylation
211	467	NX_P49748-1	F.C(+57.02)LTEPSSGSDAASIR.T	Y	21.46	1549.7	15	-0.1	775.859	2	37.6	35600	F6:7811	1	215	229	Carbamidomethylation	C1:Carbamidomethylation:1000.00
211	468	NX_P49748-3	F.C(+57.02)LTEPSSGSDAASIR.T	Y	21.46	1549.7	15	-0.1	775.859	2	37.6	35600	F6:7811	1	238	252	Carbamidomethylation	C1:Carbamidomethylation:1000.00
211	15308	NX_P49748-2	F.C(+57.02)LTEPSSGSDAASIR.T	Y	21.46	1549.7	15	-0.1	775.859	2	37.6	35600	F6:7811	1	193	207	Carbamidomethylation	C1:Carbamidomethylation:1000.00
176	467	NX_P49748-1	F.C(+57.02)LTEPSSGSDAASIR.T	Y	22.91	1549.7	15	-5.1	775.855	2	37.94		F8:7834	1	215	229	Carbamidomethylation	C1:Carbamidomethylation:1000.00
176	468	NX_P49748-3	F.C(+57.02)LTEPSSGSDAASIR.T	Y	22.91	1549.7	15	-5.1	775.855	2	37.94		F8:7834	1	238	252	Carbamidomethylation	C1:Carbamidomethylation:1000.00
410	468	NX_P49748-3	F.C(+57.02)LTEPSSGSDAASIR.T	Y	18.44	1549.7	15	-1.5	775.858	2	37.48		F36:6253	1	238	252	Carbamidomethylation	C1:Carbamidomethylation:1000.00
410	467	NX_P49748-1	F.C(+57.02)LTEPSSGSDAASIR.T	Y	18.44	1549.7	15	-1.5	775.858	2	37.48		F36:6253	1	215	229	Carbamidomethylation	C1:Carbamidomethylation:1000.00
306	15824	NX_P61619-1	F.C(+57.02)VILPEIQK(+28.03)PER.K	Y	21.57	1508.84	12	2	503.954	3	45.72	113000	F8:9745	1	13	24	Carbamidomethylation
15	58	NX_P10809-1	F.E(+28.03)KISK(+28.03)GANPVEIR.R	Y	29.59	1495.87	13	-0.8	499.631	3	30.93		F7:5462	1	129	141	TAILS light	E1:TAILS light:0.00
12	7745	NX_P38646-1	F.E(+28.03)VKSTN(+.98)GDTFLGGEDFDQALLR.H	Y	51.35	2440.18	22	4.5	814.403	3	62.81	50900	F6:14782	1	263	284	TAILS light
6	7745	NX_P38646-1	F.E(+28.03)VKSTN(+.98)GDTFLGGEDFDQALLR.H	Y	41.42	2440.18	22	7.1	814.405	3	62.78	3960	F8:13066	1	263	284	TAILS light
3	7	NX_P38646-1	F.E(+28.03)VKSTNGDTFLGGEDFDQALLR.H	Y	37.15	2439.19	22	1.3	814.072	3	61.35	126000	13025	1	263	284	TAILS light	E1:TAILS light:0.00
12	7745	NX_P38646-1	F.E(+28.03)VKSTNGDTFLGGEDFDQALLR.H	Y	50.95	2439.19	22	2.3	814.073	3	61.23	142000	F6:14394	1	263	284	TAILS light	E1:TAILS light:0.00
15	58	NX_P10809-1	F.E(+34.06)KISK(+34.06)GANPVEIR.R	Y	29.77	1507.94	13	-2.5	503.651	3	28.65		F8:5508	1	129	141	TAILS heavy	E1:TAILS heavy:0.00
3	7	NX_P38646-1	F.E(+34.06)VKSTN(+.98)GDTFLGGEDFDQALLR.H	Y	30.93	2446.21	22	-2.8	816.408	3	62.76	52800	13399	1	263	284	TAILS heavy
12	7745	NX_P38646-1	F.E(+34.06)VKSTN(+.98)GDTFLGGEDFDQALLR.H	Y	33.37	2446.21	22	1.2	816.411	3	62.96	16300	F5:12018	1	263	284	TAILS heavy
6	7745	NX_P38646-1	F.E(+34.06)VKSTN(+.98)GDTFLGGEDFDQALLR.H	Y	24.6	2446.21	22	-2.2	816.408	3	62.71	2010	F8:13056	1	263	284	TAILS heavy
16	7745	NX_P38646-1	F.E(+34.06)VKSTN(+.98)GDTFLGGEDFDQALLR.H	Y	32.02	2446.21	22	-0.7	816.409	3	62.7	21200	F36:11960	2	263	284	TAILS heavy
12	7745	NX_P38646-1	F.E(+34.06)VKSTNGDTFLGGEDFDQALLR.H	Y	42.03	2445.22	22	1.3	816.083	3	61.22	159000	F6:14392	2	263	284	TAILS heavy	E1:TAILS heavy:0.00
6	7745	NX_P38646-1	F.E(+34.06)VKSTNGDTFLGGEDFDQALLR.H	Y	42.76	2445.22	22	3.6	816.085	3	61.2	37300	F8:12812	1	263	284	TAILS heavy	E1:TAILS heavy:0.00
16	7745	NX_P38646-1	F.E(+34.06)VKSTNGDTFLGGEDFDQALLR.H	Y	40.06	2445.22	22	-0.9	816.081	3	60.99	105000	F36:11626	1	263	284	TAILS heavy	E1:TAILS heavy:0.00
5	58	NX_P10809-1	F.EK(+34.06)ISK(+34.06)GANPVEIR.R	Y	41.72	1507.94	13	0	503.652	3	29.64	57100	F5:5034	2	129	141	TAILS heavy	K2:TAILS heavy:17.01
64	11064	NX_P19367-2	F.EK(+34.06)MVSGMYLGELVR.L	Y	33.25	1644.88	14	-1.5	549.299	3	55.63		11653	1	293	306	TAILS heavy	K2:TAILS heavy:0.00
64	440	NX_P19367-4	F.EK(+34.06)MVSGMYLGELVR.L	Y	33.25	1644.88	14	-1.5	549.299	3	55.63		11653	1	282	295	TAILS heavy	K2:TAILS heavy:0.00
64	11052	NX_P19367-1	F.EK(+34.06)MVSGMYLGELVR.L	Y	33.25	1644.88	14	-1.5	549.299	3	55.63		11653	1	294	307	TAILS heavy	K2:TAILS heavy:0.00
64	11098	NX_P19367-3	F.EK(+34.06)MVSGMYLGELVR.L	Y	33.25	1644.88	14	-1.5	549.299	3	55.63		11653	1	298	311	TAILS heavy	K2:TAILS heavy:0.00
95	5680	NX_P50454-1	F.ELDTDGNPFDQDIYGR.E	Y	46.61	1853.81	16	0.8	927.911	2	60.88	21800	12899	1	358	373
92	7832	NX_P50454-1	F.ELDTDGNPFDQDIYGR.E	Y	43.83	1853.81	16	-1.1	927.91	2	60.68	41800	F5:11606	1	358	373
107	7832	NX_P50454-1	F.ELDTDGNPFDQDIYGR.E	Y	51.71	1853.81	16	0.1	927.911	2	60.59	23700	F35:11657	2	358	373
3	7	NX_P38646-1	F.EVK(+28.03)STN(+.98)GDTFLGGEDFDQALLR.H	Y	36.03	2440.18	22	3.6	814.402	3	62.8	39200	13412	1	263	284	TAILS light
12	7745	NX_P38646-1	F.EVK(+28.03)STNGDTFLGGEDFDQALLR.H	Y	43.65	2439.19	22	1.5	814.072	3	61.53	45300	F5:11763	1	263	284	TAILS light	K3:TAILS light:0.00
6	7745	NX_P38646-1	F.EVK(+28.03)STNGDTFLGGEDFDQALLR.H	Y	47.14	2439.19	22	1.7	814.072	3	61.22	22800	F8:12816	3	263	284	TAILS light	K3:TAILS light:0.00
16	7745	NX_P38646-1	F.EVK(+28.03)STNGDTFLGGEDFDQALLR.H	Y	45.58	2439.19	22	-1	814.07	3	60.99	67200	F36:11627	2	263	284	TAILS light	K3:TAILS light:0.00
4	7745	NX_P38646-1	F.EVK(+34.06)STN(+.98)GDTFLGGEDFDQALLR.H	Y	20.48	2446.21	22	6.5	816.415	3	63.38		F33:16220	1	263	284	TAILS heavy
12	7745	NX_P38646-1	F.EVK(+34.06)STNGDTFLGGEDFDQALLR.H	Y	22.41	2445.22	22	-6.5	816.077	3	62.76		F6:14771	1	263	284	TAILS heavy	K3:TAILS heavy:0.00
6	7745	NX_P38646-1	F.EVK(+34.06)STNGDTFLGGEDFDQALLR.H	Y	48.54	2445.22	22	0.3	816.082	3	61.41	14900	F7:10858	1	263	284	TAILS heavy	K3:TAILS heavy:0.00
16	7745	NX_P38646-1	F.EVK(+34.06)STNGDTFLGGEDFDQALLR.H	Y	38.62	2445.22	22	0.4	816.082	3	61.2	123000	F35:11767	1	263	284	TAILS heavy	K3:TAILS heavy:0.00
264	13244	NX_P51114-1	F.FK(+28.03)C(+57.02)TVDVPEDLR.E	Y	32.91	1505.75	12	-4.6	502.923	3	46.28		F33:10510	1	127	138	TAILS light
264	15602	NX_P51114-2	F.FK(+28.03)C(+57.02)TVDVPEDLR.E	Y	32.91	1505.75	12	-4.6	502.923	3	46.28		F33:10510	1	127	138	TAILS light
15	5941	NX_P05023-1	F.FSTNC(+57.02)VEGTAR.G	N	26.23	1240.55	11	-0.9	621.282	2	33.87		6011	2	245	255	Carbamidomethylation	C5:Carbamidomethylation:1000.00
15	5942	NX_P05023-4	F.FSTNC(+57.02)VEGTAR.G	N	26.23	1240.55	11	-0.9	621.282	2	33.87		6011	2	245	255	Carbamidomethylation	C5:Carbamidomethylation:1000.00
62	11163	NX_P13637-1	F.FSTNC(+57.02)VEGTAR.G	N	26.23	1240.55	11	-0.9	621.282	2	33.87		6011	2	235	245	Carbamidomethylation	C5:Carbamidomethylation:1000.00
62	11164	NX_P13637-2	F.FSTNC(+57.02)VEGTAR.G	N	26.23	1240.55	11	-0.9	621.282	2	33.87		6011	2	246	256	Carbamidomethylation	C5:Carbamidomethylation:1000.00
62	11165	NX_P13637-3	F.FSTNC(+57.02)VEGTAR.G	N	26.23	1240.55	11	-0.9	621.282	2	33.87		6011	2	248	258	Carbamidomethylation	C5:Carbamidomethylation:1000.00
289	15346	NX_P50416-2	F.FVTLDETEEGYR.S	Y	29.74	1457.67	12	2.5	729.843	2	50.16	24100	F5:9553	1	417	428
289	15348	NX_P50416-1	F.FVTLDETEEGYR.S	Y	29.74	1457.67	12	2.5	729.843	2	50.16	24100	F5:9553	1	417	428
270	15346	NX_P50416-2	F.FVTLDETEEGYR.S	Y	26.73	1457.67	12	1.7	729.842	2	49.93	17500	F8:10737	1	417	428
270	15348	NX_P50416-1	F.FVTLDETEEGYR.S	Y	26.73	1457.67	12	1.7	729.842	2	49.93	17500	F8:10737	1	417	428
134	15346	NX_P50416-2	F.FVTLDETEEGYR.S	Y	20.72	1457.67	12	-0.2	729.841	2	49.69	50200	F34:11613	1	417	428
134	15348	NX_P50416-1	F.FVTLDETEEGYR.S	Y	20.72	1457.67	12	-0.2	729.841	2	49.69	50200	F34:11613	1	417	428
68	15227	NX_P35232-1	F.G(+28.03)KEFTEAVEAK(+28.03)QVAQQEAER.A	Y	31.68	2303.18	20	-1.7	768.731	3	46.48	49800	F5:8732	1	176	195	TAILS light	G1:TAILS light:0.00
17	8693	NX_Q14697-1	F.G(+28.03)KM(+15.99)M(+15.99)DYLQGSGETPQTDVR.W	Y	50.11	2171.98	19	6.7	725.006	3	37.87		F6:7890	1	336	354	TAILS light
8	8693	NX_Q14697-1	F.G(+28.03)KM(+15.99)M(+15.99)DYLQGSGETPQTDVR.W	Y	45.44	2171.98	19	4.6	725.005	3	38.47		F8:7951	1	336	354	TAILS light
8	8693	NX_Q14697-1	F.G(+28.03)KMMDYLQGSGETPQTDVR.W	Y	54.09	2139.99	19	4.2	714.341	3	49.8	23700	F7:9017	1	336	354	TAILS light	G1:TAILS light:0.00
8	8693	NX_Q14697-1	F.G(+28.03)KMMDYLQGSGETPQTDVR.W	Y	45.55	2139.99	19	-1.2	714.337	3	49.07	130000	F33:11453	1	336	354	TAILS light	G1:TAILS light:0.00
59	7897	NX_P23284-1	F.G(+28.03)KVLEGM(+15.99)EVVR.K	Y	35.62	1259.69	11	-5.5	420.902	3	29.85	22800	F5:5087	1	170	180	TAILS light
59	7897	NX_P23284-1	F.G(+28.03)KVLEGMEVVR.K	Y	49.21	1243.7	11	2.3	415.574	3	41.69		F6:9040	1	170	180	TAILS light	G1:TAILS light:0.00
17	8693	NX_Q14697-1	F.G(+34.06)KM(+15.99)M(+15.99)DYLQGSGETPQTDVR.W	Y	46.72	2178.01	19	7.4	727.018	3	38.66	23300	F5:6977	1	336	354	TAILS heavy
17	8693	NX_Q14697-1	F.G(+34.06)KMMDYLQGSGETPQTDVR.W	Y	29.79	2146.02	19	4.1	716.352	3	49.96	12400	F5:9508	1	336	354	TAILS heavy	G1:TAILS heavy:0.00
8	8693	NX_Q14697-1	F.G(+34.06)KMMDYLQGSGETPQTDVR.W	Y	44.31	2146.02	19	-1.6	716.348	3	49.79	22000	F7:9016	2	336	354	TAILS heavy	G1:TAILS heavy:0.00
8	8693	NX_Q14697-1	F.G(+34.06)KMMDYLQGSGETPQTDVR.W	Y	51.27	2146.02	19	1.9	716.35	3	48.12	180000	F34:11069	3	336	354	TAILS heavy	G1:TAILS heavy:0.00
68	29	NX_P23284-1	F.G(+34.06)KVLEGMEVVR.K	Y	34.51	1249.73	11	-4.1	417.582	3	40.84		7659	1	170	180	TAILS heavy	G1:TAILS heavy:0.00
336	684	NX_P62424-1	F.GIGQDIQPK(+28.03)R.D	Y	21.57	1138.65	10	1.6	570.331	2	26.59		F6:4650	1	40	49	TAILS light	K9:TAILS light:64.00
11	16	NX_Q14697-1	F.GK(+28.03)MMDYLQGSGETPQTDVR.W	Y	43.62	2139.99	19	-1.2	714.337	3	48.6		9729	1	336	354	TAILS light	K2:TAILS light:0.00
8	8693	NX_Q14697-1	F.GK(+28.03)MMDYLQGSGETPQTDVR.W	Y	50.74	2139.99	19	2.9	714.34	3	48.91	24200	F8:10509	1	336	354	TAILS light	K2:TAILS light:0.00
8	8693	NX_Q14697-1	F.GK(+28.03)MMDYLQGSGETPQTDVR.W	Y	55.91	2139.99	19	-6	714.334	3	48.81	130000	F33:11363	1	336	354	TAILS light	K2:TAILS light:0.00
9	8693	NX_Q14697-1	F.GK(+28.03)MMDYLQGSGETPQTDVR.W	Y	56.08	2139.99	19	-6	714.334	3	48.26	40100	F36:8796	1	336	354	TAILS light	K2:TAILS light:0.00
68	29	NX_P23284-1	F.GK(+28.03)VLEGMEVVR.K	Y	33.61	1243.7	11	-3.2	622.853	2	40.95	18000	7686	1	170	180	TAILS light	K2:TAILS light:0.00
59	7897	NX_P23284-1	F.GK(+28.03)VLEGMEVVR.K	Y	24.16	1243.7	11	-2.4	622.854	2	43.1	45400	F5:7937	1	170	180	TAILS light	K2:TAILS light:0.00
68	15227	NX_P35232-1	F.GK(+34.06)EFTEAVEAK(+34.06)QVAQQEAER.A	Y	32.82	2315.24	20	-0.1	579.817	4	45.55		F6:10276	1	176	195	TAILS heavy	K2:TAILS heavy:0.00
17	8693	NX_Q14697-1	F.GK(+34.06)M(+15.99)M(+15.99)DYLQGSGETPQTDVR.W	Y	39.8	2178.01	19	-0.5	727.012	3	37.87	27400	F6:7889	1	336	354	TAILS heavy
8	8693	NX_Q14697-1	F.GK(+34.06)M(+15.99)M(+15.99)DYLQGSGETPQTDVR.W	Y	29.43	2178.01	19	7.4	727.018	3	38.46		F8:7950	1	336	354	TAILS heavy
9	8693	NX_Q14697-1	F.GK(+34.06)M(+15.99)M(+15.99)DYLQGSGETPQTDVR.W	Y	45.83	2178.01	19	5.6	727.016	3	37.51		F36:6258	1	336	354	TAILS heavy
8	8693	NX_Q14697-1	F.GK(+34.06)M(+15.99)MDYLQGSGETPQTDVR.W	Y	25.94	2162.02	19	6.4	721.685	3	42.49	5200	F8:8920	1	336	354	TAILS heavy
59	7897	NX_P23284-1	F.GK(+34.06)VLEGMEVVR.K	Y	49.04	1249.73	11	0.4	417.583	3	41.72		F6:9050	2	170	180	TAILS heavy	K2:TAILS heavy:0.00
439	117773	NX_Q8N5N7-1	F.GSSLPSNWQDISLEDSR.L	Y	28.51	1889.88	17	-4.2	945.941	2	59.18	15400	12486	1	79	95
68	15268	NX_P40926-1	F.GVTTLDIVR.A	Y	22.45	972.56	9	0.1	487.288	2	46.21	29700	F36:8286	1	168	176
92	7832	NX_P50454-1	F.HATAFELDTDGNPFDQDIYGR.E	Y	38.02	2381.06	21	-1.9	794.691	3	61.78	13600	F6:14534	1	353	373
13	5745	NX_P63092-1	F.HMFDVGGQR.D	Y	25.26	1045.48	9	-2.7	523.744	2	33.55		5942	1	220	228
13	5746	NX_P63092-4	F.HMFDVGGQR.D	Y	25.26	1045.48	9	-2.7	523.744	2	33.55		5942	1	221	229
395	1084	NX_Q9Y4F1-1	F.I(+28.03)AKEVSTTER.T	Y	30.99	1160.64	10	3.1	387.889	3	16.71		F6:2546	1	544	553	TAILS light	I1:TAILS light:0.00
395	1129	NX_Q9Y4F1-2	F.I(+28.03)AKEVSTTER.T	Y	30.99	1160.64	10	3.1	387.889	3	16.71		F6:2546	1	544	553	TAILS light	I1:TAILS light:0.00
340	251	NX_Q96AY3-1	F.I(+34.06)KAQVSEGK(+34.06)GR.L	Y	24.57	1239.79	11	-0.7	414.272	3	13.49		F5:2027	2	526	536	TAILS heavy	I1:TAILS heavy:0.00
353	34007	NX_Q9NZW5-1	F.IAAPELETLR.A	Y	25.05	1111.62	10	-2.2	556.818	2	50.07	15800	10136	1	456	465
188	163	NX_P04181-1	F.IADEIQTGLAR.T	Y	27.96	1185.64	11	-1.8	593.824	2	44.03	116000	8480	1	261	271
191	198	NX_P04181-1	F.IADEIQTGLAR.T	Y	31.15	1185.64	11	0.9	593.825	2	43.68	83800	F5:8060	2	261	271
191	5994	NX_P04181-2	F.IADEIQTGLAR.T	Y	31.15	1185.64	11	0.9	593.825	2	43.68	83800	F5:8060	2	123	133
191	198	NX_P04181-1	F.IADEIQTGLAR.T	Y	19.88	1185.64	11	0.1	593.825	2	43.46	59100	F8:9159	1	261	271
202	198	NX_P04181-1	F.IADEIQTGLAR.T	Y	30.73	1185.64	11	-2.5	593.823	2	43.86	26300	F33:9687	1	261	271
162	198	NX_P04181-1	F.IADEIQTGLAR.T	Y	26.57	1185.64	11	-0.5	593.825	2	43.44	50400	F35:7615	3	261	271
395	1084	NX_Q9Y4F1-1	F.IAK(+28.03)EVSTTER.T	Y	28.94	1160.64	10	3	387.888	3	16.78		F6:2558	1	544	553	TAILS light	K3:TAILS light:0.00
395	1129	NX_Q9Y4F1-2	F.IAK(+28.03)EVSTTER.T	Y	28.94	1160.64	10	3	387.888	3	16.78		F6:2558	1	544	553	TAILS light	K3:TAILS light:0.00
14	6680	NX_P36776-2	F.IC(+57.02)TANVTDTIPEPLR.D	Y	52.36	1698.86	15	-1.3	850.437	2	55.66	143000	11659	2	572	586	Carbamidomethylation	C2:Carbamidomethylation:1000.00
14	11215	NX_P36776-1	F.IC(+57.02)TANVTDTIPEPLR.D	Y	52.36	1698.86	15	-1.3	850.437	2	55.66	143000	11659	2	636	650	Carbamidomethylation	C2:Carbamidomethylation:1000.00
142	7763	NX_P36776-2	F.IC(+57.02)TANVTDTIPEPLR.D	Y	31.97	1698.86	15	-2.1	850.436	2	55.44		F5:10634	1	572	586	Carbamidomethylation	C2:Carbamidomethylation:1000.00
142	7764	NX_P36776-3	F.IC(+57.02)TANVTDTIPEPLR.D	Y	31.97	1698.86	15	-2.1	850.436	2	55.44		F5:10634	1	440	454	Carbamidomethylation	C2:Carbamidomethylation:1000.00
142	1513	NX_P36776-1	F.IC(+57.02)TANVTDTIPEPLR.D	Y	31.97	1698.86	15	-2.1	850.436	2	55.44		F5:10634	1	636	650	Carbamidomethylation	C2:Carbamidomethylation:1000.00
44	7763	NX_P36776-2	F.IC(+57.02)TANVTDTIPEPLR.D	Y	28.46	1698.86	15	1	850.439	2	54.72	64000	F8:11735	2	572	586	Carbamidomethylation	C2:Carbamidomethylation:1000.00
44	1513	NX_P36776-1	F.IC(+57.02)TANVTDTIPEPLR.D	Y	28.46	1698.86	15	1	850.439	2	54.72	64000	F8:11735	2	636	650	Carbamidomethylation	C2:Carbamidomethylation:1000.00
45	7763	NX_P36776-2	F.IC(+57.02)TANVTDTIPEPLR.D	Y	42.03	1698.86	15	-2.1	850.436	2	55.82	148000	F33:13765	2	572	586	Carbamidomethylation	C2:Carbamidomethylation:1000.00
45	1513	NX_P36776-1	F.IC(+57.02)TANVTDTIPEPLR.D	Y	42.03	1698.86	15	-2.1	850.436	2	55.82	148000	F33:13765	2	636	650	Carbamidomethylation	C2:Carbamidomethylation:1000.00
126	7763	NX_P36776-2	F.IC(+57.02)TANVTDTIPEPLR.D	Y	27.46	1698.86	15	0.3	850.438	2	54.92	97500	F36:10397	1	572	586	Carbamidomethylation	C2:Carbamidomethylation:1000.00
126	1513	NX_P36776-1	F.IC(+57.02)TANVTDTIPEPLR.D	Y	27.46	1698.86	15	0.3	850.438	2	54.92	97500	F36:10397	1	636	650	Carbamidomethylation	C2:Carbamidomethylation:1000.00
45	7763	NX_P36776-2	F.IC(+57.02)TANVTDTIPEPLRDR.M	Y	24.09	1969.99	17	4.4	657.673	3	52.1	113000	F33:12501	1	572	588	Carbamidomethylation	C2:Carbamidomethylation:1000.00
45	1513	NX_P36776-1	F.IC(+57.02)TANVTDTIPEPLRDR.M	Y	24.09	1969.99	17	4.4	657.673	3	52.1	113000	F33:12501	1	636	652	Carbamidomethylation	C2:Carbamidomethylation:1000.00
10	47	NX_Q9Y4L1-1	F.IFETQDK(+28.03)LYQPEYQEVSTEEQR.E	Y	49.56	2787.32	22	0.8	930.116	3	53.12	26700	10974	1	747	768	TAILS light	K7:TAILS light:16.36
50	4972	NX_Q9Y4L1-1	F.IFETQDK(+28.03)LYQPEYQEVSTEEQR.E	Y	53.37	2787.32	22	2	930.117	3	52.92	56500	F5:10142	2	747	768	TAILS light	K7:TAILS light:4.12
17	4972	NX_Q9Y4L1-1	F.IFETQDK(+28.03)LYQPEYQEVSTEEQR.E	Y	48.81	2787.32	22	1.5	930.117	3	52.85	9140	F7:9510	2	747	768	TAILS light	K7:TAILS light:28.13
27	4972	NX_Q9Y4L1-1	F.IFETQDK(+28.03)LYQPEYQEVSTEEQR.E	Y	52.61	2787.32	22	4.7	930.12	3	52.62	34000	F35:9890	2	747	768	TAILS light	K7:TAILS light:22.09
50	4972	NX_Q9Y4L1-1	F.IFETQDK(+34.06)LYQPEYQEVSTEEQR.E	Y	46.13	2793.36	22	2.3	932.128	3	53.08	37500	F5:10172	1	747	768	TAILS heavy	K7:TAILS heavy:9.45
17	4972	NX_Q9Y4L1-1	F.IFETQDK(+34.06)LYQPEYQEVSTEEQR.E	Y	59.01	2793.36	22	2.8	932.129	3	52.86	6790	F7:9512	2	747	768	TAILS heavy	K7:TAILS heavy:10.92
27	4972	NX_Q9Y4L1-1	F.IFETQDK(+34.06)LYQPEYQEVSTEEQR.E	Y	58.59	2793.36	22	0.1	932.126	3	52.58	43900	F35:9880	2	747	768	TAILS heavy	K7:TAILS heavy:6.67
17	23	NX_P07237-1	F.IFIDSDHTDNQR.I	Y	41.27	1459.67	12	-2	487.563	3	33.02	117000	5816	2	289	300
10	170	NX_P07237-1	F.IFIDSDHTDNQR.I	Y	50.92	1459.67	12	0.3	730.842	2	32.27	67300	F6:6266	4	289	300
18	170	NX_P07237-1	F.IFIDSDHTDNQR.I	Y	24.89	1459.67	12	2	487.565	3	32.29	49500	F8:6483	2	289	300
20	170	NX_P07237-1	F.IFIDSDHTDNQR.I	Y	39.16	1459.67	12	2.2	487.565	3	31.75		F34:5866	1	289	300
24	170	NX_P07237-1	F.IFIDSDHTDNQR.I	Y	38.53	1459.67	12	2.4	487.565	3	31.89	90700	F36:5036	2	289	300
713	38647	NX_P51991-2	F.IGGLSFETTDDSLR.E	Y	27.16	1509.73	14	-1.9	755.871	2	55.99	44700	11749	1	17	30
713	38671	NX_P51991-1	F.IGGLSFETTDDSLR.E	Y	27.16	1509.73	14	-1.9	755.871	2	55.99	44700	11749	1	39	52
280	16908	NX_P09651-2	F.IGGLSFETTDESLR.S	N	54.53	1523.75	14	-0.7	762.88	2	55.86	159000	11714	1	18	31
280	16929	NX_P09651-1	F.IGGLSFETTDESLR.S	N	54.53	1523.75	14	-0.7	762.88	2	55.86	159000	11714	1	18	31
280	16892	NX_P09651-3	F.IGGLSFETTDESLR.S	N	54.53	1523.75	14	-0.7	762.88	2	55.86	159000	11714	1	18	31
199	2228	NX_P09651-3	F.IGGLSFETTDESLR.S	Y	41.93	1523.75	14	0.5	762.881	2	55.1	146000	F6:13000	1	18	31
199	167	NX_P09651-2	F.IGGLSFETTDESLR.S	Y	41.93	1523.75	14	0.5	762.881	2	55.1	146000	F6:13000	1	18	31
199	169	NX_P09651-1	F.IGGLSFETTDESLR.S	Y	41.93	1523.75	14	0.5	762.881	2	55.1	146000	F6:13000	1	18	31
261	167	NX_P09651-2	F.IGGLSFETTDESLR.S	Y	20.74	1523.75	14	1.3	762.882	2	54.9		F34:13351	1	18	31
261	169	NX_P09651-1	F.IGGLSFETTDESLR.S	Y	20.74	1523.75	14	1.3	762.882	2	54.9		F34:13351	1	18	31
261	2228	NX_P09651-3	F.IGGLSFETTDESLR.S	Y	20.74	1523.75	14	1.3	762.882	2	54.9		F34:13351	1	18	31
109	164	NX_P22626-2	F.IGGLSFETTEESLR.N	Y	24.94	1537.76	14	-1.3	769.888	2	56.97	148000	11966	1	13	26
109	167	NX_P22626-1	F.IGGLSFETTEESLR.N	Y	24.94	1537.76	14	-1.3	769.888	2	56.97	148000	11966	1	25	38
175	12268	NX_P22626-2	F.IGGLSFETTEESLR.N	Y	34.63	1537.76	14	-0.3	769.888	2	56.3	103000	F6:13276	1	13	26
175	12275	NX_P22626-1	F.IGGLSFETTEESLR.N	Y	34.63	1537.76	14	-0.3	769.888	2	56.3	103000	F6:13276	1	25	38
201	12268	NX_P22626-2	F.IGGLSFETTEESLR.N	Y	19.04	1537.76	14	8.2	769.895	2	56.3	7610	F8:12018	1	13	26
201	12275	NX_P22626-1	F.IGGLSFETTEESLR.N	Y	19.04	1537.76	14	8.2	769.895	2	56.3	7610	F8:12018	1	25	38
133	12268	NX_P22626-2	F.IGGLSFETTEESLR.N	Y	25.4	1537.76	14	-3.2	769.886	2	55.98	57900	F36:10634	1	13	26
133	12275	NX_P22626-1	F.IGGLSFETTEESLR.N	Y	25.4	1537.76	14	-3.2	769.886	2	55.98	57900	F36:10634	1	25	38
401	13007	NX_Q02218-3	F.IGGQESALPLR.E	Y	26.28	1139.63	11	-5.8	570.819	2	42.72		F5:7853	1	194	204
401	13147	NX_Q02218-2	F.IGGQESALPLR.E	Y	26.28	1139.63	11	-5.8	570.819	2	42.72		F5:7853	1	190	200
401	13148	NX_Q02218-1	F.IGGQESALPLR.E	Y	26.28	1139.63	11	-5.8	570.819	2	42.72		F5:7853	1	194	204
159	10304	NX_P00367-1	F.IGPGIDVPAPDM(+15.99)STGER.E	Y	40.58	1726.82	17	-3.5	864.414	2	48.63	52500	F8:10439	2	215	231	Oxidation (M)	M12:Oxidation (M):1000.00
496	10304	NX_P00367-1	F.IGPGIDVPAPDMSTGER.E	Y	30.8	1710.82	17	0.7	856.42	2	53.85	221000	F6:12650	1	215	231
496	15722	NX_P00367-3	F.IGPGIDVPAPDMSTGER.E	Y	30.8	1710.82	17	0.7	856.42	2	53.85	221000	F6:12650	1	82	98
496	15881	NX_P00367-2	F.IGPGIDVPAPDMSTGER.E	Y	30.8	1710.82	17	0.7	856.42	2	53.85	221000	F6:12650	1	48	64
159	10304	NX_P00367-1	F.IGPGIDVPAPDMSTGER.E	Y	31.01	1710.82	17	0.6	856.42	2	53.3	134000	F8:11453	2	215	231
103	10304	NX_P00367-1	F.IGPGIDVPAPDMSTGER.E	Y	47.22	1710.82	17	1	856.42	2	54.76	230000	F33:13410	3	215	231
190	10304	NX_P00367-1	F.IGPGIDVPAPDMSTGER.E	Y	29.93	1710.82	17	0.3	856.42	2	53.91	156000	F35:10222	4	215	231
110	7760	NX_Q13162-1	F.IIDDK(+28.03)GILR.Q	N	30.08	1069.65	9	0.8	535.832	2	37.94	159000	F6:7911	1	204	212	TAILS light	K5:TAILS light:61.69
110	7760	NX_Q13162-1	F.IIDDK(+34.06)GILR.Q	N	30.33	1075.68	9	-4.8	538.845	2	38.09	114000	F6:7954	1	204	212	TAILS heavy	K5:TAILS heavy:42.89
86	7838	NX_Q13308-4	F.IK(+28.03)QPSSQDALQGR.R	Y	23.9	1454.78	13	7.3	485.939	3	28.32		F7:4947	2	35	47	TAILS light	K2:TAILS light:0.00
86	7840	NX_Q13308-1	F.IK(+28.03)QPSSQDALQGR.R	Y	23.9	1454.78	13	7.3	485.939	3	28.32		F7:4947	2	35	47	TAILS light	K2:TAILS light:0.00
86	7848	NX_Q13308-6	F.IK(+28.03)QPSSQDALQGR.R	Y	23.9	1454.78	13	7.3	485.939	3	28.32		F7:4947	2	43	55	TAILS light	K2:TAILS light:0.00
454	15533	NX_O00186-1	F.IK(+34.06)DIMEDAIDNR.L	Y	32.07	1465.77	12	2.3	489.597	3	46.97	9630	F36:8474	2	478	489	TAILS heavy	K2:TAILS heavy:0.00
56	7839	NX_Q13308-2	F.IK(+34.06)QPSSQDALQGR.R	Y	30.07	1460.82	13	-0.4	487.946	3	28.24		F5:4726	1	35	47	TAILS heavy	K2:TAILS heavy:0.00
56	7840	NX_Q13308-1	F.IK(+34.06)QPSSQDALQGR.R	Y	30.07	1460.82	13	-0.4	487.946	3	28.24		F5:4726	1	35	47	TAILS heavy	K2:TAILS heavy:0.00
56	7848	NX_Q13308-6	F.IK(+34.06)QPSSQDALQGR.R	Y	30.07	1460.82	13	-0.4	487.946	3	28.24		F5:4726	1	43	55	TAILS heavy	K2:TAILS heavy:0.00
8	25	NX_P35579-1	F.ILEQEEYQR.E	N	28.54	1206.59	9	0.2	604.301	2	35.48	22200	6385	1	486	494
5	8	NX_P35580-1	F.ILEQEEYQR.E	N	28.54	1206.59	9	0.2	604.301	2	35.48	22200	6385	1	493	501
8	62	NX_P35579-1	F.ILEQEEYQR.E	N	31.87	1206.59	9	-3.7	604.299	2	34.74	27800	F5:6133	1	486	494
22	348	NX_P35580-1	F.ILEQEEYQR.E	N	31.87	1206.59	9	-3.7	604.299	2	34.74	27800	F5:6133	1	493	501
22	350	NX_P35580-5	F.ILEQEEYQR.E	N	31.87	1206.59	9	-3.7	604.299	2	34.74	27800	F5:6133	1	502	510
22	352	NX_P35580-2	F.ILEQEEYQR.E	N	31.87	1206.59	9	-3.7	604.299	2	34.74	27800	F5:6133	1	509	517
9	62	NX_P35579-1	F.ILEQEEYQR.E	N	21.33	1206.59	9	-6.3	604.298	2	33.88		F34:6505	1	486	494
7	348	NX_P35580-1	F.ILEQEEYQR.E	N	21.33	1206.59	9	-6.3	604.298	2	33.88		F34:6505	1	493	501
4	62	NX_P35579-1	F.ILEQEEYQR.E	N	28.42	1206.59	9	-0.4	604.301	2	34.3	17700	F35:5563	2	486	494
8	348	NX_P35580-1	F.ILEQEEYQR.E	N	28.42	1206.59	9	-0.4	604.301	2	34.3	17700	F35:5563	2	493	501
8	350	NX_P35580-5	F.ILEQEEYQR.E	N	28.42	1206.59	9	-0.4	604.301	2	34.3	17700	F35:5563	2	502	510
8	352	NX_P35580-2	F.ILEQEEYQR.E	N	28.42	1206.59	9	-0.4	604.301	2	34.3	17700	F35:5563	2	509	517
393	1971	NX_Q10713-1	F.ILMGGTVDTVELER.A	Y	29.2	1531.79	14	-1.1	766.902	2	55.47	46000	11606	1	413	426
267	15452	NX_Q10713-1	F.ILMGGTVDTVELER.A	Y	24.6	1531.79	14	0.1	766.903	2	55.11	15000	F6:13005	1	413	426
162	15452	NX_Q10713-1	F.ILMGGTVDTVELER.A	Y	19.66	1531.79	14	-0.3	766.903	2	54.92	9530	F8:11770	1	413	426
320	15452	NX_Q10713-1	F.ILMGGTVDTVELER.A	Y	18.34	1531.79	14	0.2	766.903	2	55.25	9620	F35:10547	1	413	426
89	368	NX_Q14204-1	F.IM(+15.99)DESNVLDSGFLER.M	Y	40.27	1739.8	15	2.5	870.911	2	59.58	3770	F6:14011	1	2993	3007	Oxidation (M)	M2:Oxidation (M):1000.00
70	4197	NX_Q14204-1	F.IMDESNVLDSGFLER.M	Y	50.41	1723.81	15	-1.6	862.91	2	62.6	14600	13353	1	2993	3007
89	368	NX_Q14204-1	F.IMDESNVLDSGFLER.M	Y	33.75	1723.81	15	0.8	862.912	2	62.46		F6:14705	1	2993	3007
32	368	NX_Q14204-1	F.IMDESNVLDSGFLER.M	Y	29.71	1723.81	15	0.9	862.912	2	62.45	34200	F34:15667	2	2993	3007
63	368	NX_Q14204-1	F.IMDESNVLDSGFLER.M	Y	48.47	1723.81	15	-3.2	862.909	2	62.54	22400	F35:12036	2	2993	3007
9	13911	NX_Q9UHD8-7	F.INDQYEK(+28.03)YLQEEVNINR.K	Y	41.95	2195.09	17	-0.8	732.702	3	57.1	38200	12000	1	364	380	TAILS light	K7:TAILS light:22.09
9	13912	NX_Q9UHD8-2	F.INDQYEK(+28.03)YLQEEVNINR.K	Y	41.95	2195.09	17	-0.8	732.702	3	57.1	38200	12000	1	365	381	TAILS light	K7:TAILS light:22.09
9	13913	NX_Q9UHD8-5	F.INDQYEK(+28.03)YLQEEVNINR.K	Y	41.95	2195.09	17	-0.8	732.702	3	57.1	38200	12000	1	376	392	TAILS light	K7:TAILS light:22.09
9	8801	NX_Q9UHD8-1	F.INDQYEK(+28.03)YLQEEVNINR.K	Y	41.95	2195.09	17	-0.8	732.702	3	57.1	38200	12000	1	383	399	TAILS light	K7:TAILS light:22.09
11	7754	NX_Q9UHD8-7	F.INDQYEK(+28.03)YLQEEVNINR.K	Y	27.99	2195.09	17	-2.2	732.701	3	56.56	19400	F6:13339	1	364	380	TAILS light	K7:TAILS light:30.10
11	7755	NX_Q9UHD8-2	F.INDQYEK(+28.03)YLQEEVNINR.K	Y	27.99	2195.09	17	-2.2	732.701	3	56.56	19400	F6:13339	1	365	381	TAILS light	K7:TAILS light:30.10
11	7756	NX_Q9UHD8-5	F.INDQYEK(+28.03)YLQEEVNINR.K	Y	27.99	2195.09	17	-2.2	732.701	3	56.56	19400	F6:13339	1	376	392	TAILS light	K7:TAILS light:30.10
11	7757	NX_Q9UHD8-1	F.INDQYEK(+28.03)YLQEEVNINR.K	Y	27.99	2195.09	17	-2.2	732.701	3	56.56	19400	F6:13339	1	383	399	TAILS light	K7:TAILS light:30.10
9	13911	NX_Q9UHD8-7	F.INDQYEK(+34.06)YLQEEVNINR.K	Y	36.56	2201.12	17	-0.4	734.713	3	57.09	27300	11998	1	364	380	TAILS heavy	K7:TAILS heavy:15.01
9	13912	NX_Q9UHD8-2	F.INDQYEK(+34.06)YLQEEVNINR.K	Y	36.56	2201.12	17	-0.4	734.713	3	57.09	27300	11998	1	365	381	TAILS heavy	K7:TAILS heavy:15.01
9	13913	NX_Q9UHD8-5	F.INDQYEK(+34.06)YLQEEVNINR.K	Y	36.56	2201.12	17	-0.4	734.713	3	57.09	27300	11998	1	376	392	TAILS heavy	K7:TAILS heavy:15.01
9	8801	NX_Q9UHD8-1	F.INDQYEK(+34.06)YLQEEVNINR.K	Y	36.56	2201.12	17	-0.4	734.713	3	57.09	27300	11998	1	383	399	TAILS heavy	K7:TAILS heavy:15.01
23	242	NX_Q7KZF4-1	F.IQVPQDDDAR.T	Y	21.3	1155.55	10	5.6	578.787	2	32.12		F35:5099	1	801	810
113	644	NX_P11310-1	F.IVEADTPGIQIGR.K	Y	22.96	1367.74	13	-0.6	684.877	2	47.46	8500	9434	1	223	235
113	645	NX_P11310-2	F.IVEADTPGIQIGR.K	Y	22.96	1367.74	13	-0.6	684.877	2	47.46	8500	9434	1	227	239
91	11228	NX_Q14344-1	F.K(+34.06)MVDVGGQR.S	Y	26.76	1022.58	9	-5	512.293	2	20.95	9900	3209	1	219	227	TAILS heavy	K1:TAILS heavy:1000.00
164	15350	NX_P13591-1	F.K(+34.06)NAPTPQEFR.E	Y	25.2	1220.67	10	-5.3	611.34	2	25.66	12800	F35:3861	1	121	130	TAILS heavy	K1:TAILS heavy:1000.00
164	15351	NX_P13591-2	F.K(+34.06)NAPTPQEFR.E	Y	25.2	1220.67	10	-5.3	611.34	2	25.66	12800	F35:3861	1	121	130	TAILS heavy	K1:TAILS heavy:1000.00
24	7824	NX_P12236-1	F.L(+34.06)GGVDKHTQFWR.Y	Y	23.76	1476.8	12	1.5	370.209	4	39.93	44800	F33:8360	1	100	111	TAILS heavy	L1:TAILS heavy:2.47
211	467	NX_P49748-1	F.L(+34.06)KELVEPVSR.F	Y	24.61	1202.74	10	8.6	602.385	2	33.94	26800	F6:6779	1	102	111	TAILS heavy	L1:TAILS heavy:0.00
211	468	NX_P49748-3	F.L(+34.06)KELVEPVSR.F	Y	24.61	1202.74	10	8.6	602.385	2	33.94	26800	F6:6779	1	125	134	TAILS heavy	L1:TAILS heavy:0.00
211	15308	NX_P49748-2	F.L(+34.06)KELVEPVSR.F	Y	24.61	1202.74	10	8.6	602.385	2	33.94	26800	F6:6779	1	80	89	TAILS heavy	L1:TAILS heavy:0.00
510	8664	NX_P62906-1	F.LASESLIK(+34.06)QIPR.I	Y	34.55	1387.86	12	0.1	463.628	3	46.4	95000	F6:10526	1	111	122	TAILS heavy	K8:TAILS heavy:61.82
567	8664	NX_P62906-1	F.LASESLIK(+34.06)QIPR.I	Y	33.52	1387.86	12	-0.6	463.627	3	46.62	22800	F8:9963	1	111	122	TAILS heavy	K8:TAILS heavy:67.33
495	8664	NX_P62906-1	F.LASESLIK(+34.06)QIPR.I	Y	31.47	1387.86	12	-2.1	463.627	3	45.68	97000	F34:10247	2	111	122	TAILS heavy	K8:TAILS heavy:68.46
24	7824	NX_P12236-1	F.LGGVDK(+34.06)HTQFWR.Y	Y	21.48	1476.8	12	-2.6	370.208	4	39.03	47200	F34:8040	2	100	111	TAILS heavy	K6:TAILS heavy:0.00
99	8158	NX_Q9NSE4-1	F.LINLEGGDIR.E	Y	21.74	1098.6	10	2.4	550.31	2	48.76		F6:11234	1	961	970
62	8158	NX_Q9NSE4-1	F.LINLEGGDIR.E	Y	20.45	1098.6	10	6.8	550.313	2	48.75		F7:8845	1	961	970
221	8158	NX_Q9NSE4-1	F.LINLEGGDIR.E	Y	17.01	1098.6	10	-4.1	550.307	2	48.25		F34:11113	1	961	970
426	2637	NX_P33527-7	F.LIQ(+.98)LER.R	N	22.55	771.449	6	2.3	386.733	2	40.11		F6:8551	1	123	128	Deamidation (NQ)	Q3:Deamidation (NQ):1000.00
426	2809	NX_P33527-4	F.LIQ(+.98)LER.R	N	22.55	771.449	6	2.3	386.733	2	40.11		F6:8551	1	123	128	Deamidation (NQ)	Q3:Deamidation (NQ):1000.00
426	2824	NX_P33527-3	F.LIQ(+.98)LER.R	N	22.55	771.449	6	2.3	386.733	2	40.11		F6:8551	1	123	128	Deamidation (NQ)	Q3:Deamidation (NQ):1000.00
426	3012	NX_P33527-1	F.LIQ(+.98)LER.R	N	22.55	771.449	6	2.3	386.733	2	40.11		F6:8551	1	123	128	Deamidation (NQ)	Q3:Deamidation (NQ):1000.00
426	3049	NX_P33527-9	F.LIQ(+.98)LER.R	N	22.55	771.449	6	2.3	386.733	2	40.11		F6:8551	1	123	128	Deamidation (NQ)	Q3:Deamidation (NQ):1000.00
66	226	NX_P12532-1	F.LIWVNEEDHTR.V	Y	30.3	1410.69	11	-5.9	471.234	3	44.08	66400	8497	2	259	269
211	467	NX_P49748-1	F.LK(+34.06)ELVEPVSR.F	Y	37.6	1202.74	10	-0.9	602.379	2	33.74	26800	F6:6716	1	102	111	TAILS heavy	K2:TAILS heavy:8.69
211	468	NX_P49748-3	F.LK(+34.06)ELVEPVSR.F	Y	37.6	1202.74	10	-0.9	602.379	2	33.74	26800	F6:6716	1	125	134	TAILS heavy	K2:TAILS heavy:8.69
211	15308	NX_P49748-2	F.LK(+34.06)ELVEPVSR.F	Y	37.6	1202.74	10	-0.9	602.379	2	33.74	26800	F6:6716	1	80	89	TAILS heavy	K2:TAILS heavy:8.69
35	37	NX_P04843-1	F.LLALEPELEAR.L	Y	37.41	1252.7	11	-6.1	627.355	2	55.4	236000	F6:13071	1	70	80
29	37	NX_P04843-1	F.LLALEPELEAR.L	Y	18.17	1252.7	11	2.2	627.36	2	55.35	6970	F8:11853	1	70	80
207	6281	NX_P28331-4	F.LLGADGGC(+57.02)ITR.Q	Y	20.84	1131.57	11	1.6	566.793	2	40.35	122000	F6:8626	1	490	500	Carbamidomethylation	C8:Carbamidomethylation:1000.00
207	6364	NX_P28331-1	F.LLGADGGC(+57.02)ITR.Q	Y	20.84	1131.57	11	1.6	566.793	2	40.35	122000	F6:8626	1	547	557	Carbamidomethylation	C8:Carbamidomethylation:1000.00
207	6388	NX_P28331-2	F.LLGADGGC(+57.02)ITR.Q	Y	20.84	1131.57	11	1.6	566.793	2	40.35	122000	F6:8626	1	561	571	Carbamidomethylation	C8:Carbamidomethylation:1000.00
139	15294	NX_P28331-3	F.LLGADGGC(+57.02)ITR.Q	Y	32.01	1131.57	11	-3.3	566.791	2	40.93	100000	F33:8673	2	436	446	Carbamidomethylation	C8:Carbamidomethylation:1000.00
139	6281	NX_P28331-4	F.LLGADGGC(+57.02)ITR.Q	Y	32.01	1131.57	11	-3.3	566.791	2	40.93	100000	F33:8673	2	490	500	Carbamidomethylation	C8:Carbamidomethylation:1000.00
139	15293	NX_P28331-5	F.LLGADGGC(+57.02)ITR.Q	Y	32.01	1131.57	11	-3.3	566.791	2	40.93	100000	F33:8673	2	511	521	Carbamidomethylation	C8:Carbamidomethylation:1000.00
139	6364	NX_P28331-1	F.LLGADGGC(+57.02)ITR.Q	Y	32.01	1131.57	11	-3.3	566.791	2	40.93	100000	F33:8673	2	547	557	Carbamidomethylation	C8:Carbamidomethylation:1000.00
139	6388	NX_P28331-2	F.LLGADGGC(+57.02)ITR.Q	Y	32.01	1131.57	11	-3.3	566.791	2	40.93	100000	F33:8673	2	561	571	Carbamidomethylation	C8:Carbamidomethylation:1000.00
31	43	NX_P34897-3	F.LLK(+28.03)DSETSQR.L	Y	34.09	1203.65	10	-4.6	402.221	3	18.22	23100	2772	1	451	460	TAILS light	K3:TAILS light:14.04
31	44	NX_P34897-2	F.LLK(+28.03)DSETSQR.L	Y	34.09	1203.65	10	-4.6	402.221	3	18.22	23100	2772	1	462	471	TAILS light	K3:TAILS light:14.04
31	45	NX_P34897-1	F.LLK(+28.03)DSETSQR.L	Y	34.09	1203.65	10	-4.6	402.221	3	18.22	23100	2772	1	472	481	TAILS light	K3:TAILS light:14.04
24	39	NX_P34897-3	F.LLK(+28.03)DSETSQR.L	Y	42.28	1203.65	10	-0.2	602.83	2	17.1	41300	F6:2607	2	451	460	TAILS light	K3:TAILS light:6.59
24	42	NX_P34897-1	F.LLK(+28.03)DSETSQR.L	Y	42.28	1203.65	10	-0.2	602.83	2	17.1	41300	F6:2607	2	472	481	TAILS light	K3:TAILS light:6.59
24	39	NX_P34897-3	F.LLK(+34.06)DSETSQR.L	Y	38.09	1209.68	10	0.1	605.846	2	17.06	37600	F6:2599	4	451	460	TAILS heavy	K3:TAILS heavy:18.53
24	42	NX_P34897-1	F.LLK(+34.06)DSETSQR.L	Y	38.09	1209.68	10	0.1	605.846	2	17.06	37600	F6:2599	4	472	481	TAILS heavy	K3:TAILS heavy:18.53
23	24	NX_P49411-1	F.LLPVEAVYSVPGR.G	Y	43.43	1398.79	13	-1.2	700.4	2	57.23	65300	12037	1	259	271
18	7746	NX_P49411-1	F.LLPVEAVYSVPGR.G	Y	31.76	1398.79	13	-6.4	700.396	2	56.76	71000	F6:13398	1	259	271
26	7746	NX_P49411-1	F.LLPVEAVYSVPGR.G	Y	27.66	1398.79	13	-6.8	700.396	2	57.21	29600	F35:10968	1	259	271
189	7489	NX_Q92616-1	F.LSSVAGDALTR.H	Y	33.63	1088.58	11	1.3	545.299	2	37.84	73700	F6:7879	1	2097	2107
748	44631	NX_P43307-2	F.LVGFTNK(+28.03)GTEDFIVESLDASFR.Y	Y	31.07	2472.25	22	2.6	825.094	3	67.89	15000	F34:17224	2	77	98	TAILS light	K7:TAILS light:16.36
748	44632	NX_P43307-1	F.LVGFTNK(+28.03)GTEDFIVESLDASFR.Y	Y	31.07	2472.25	22	2.6	825.094	3	67.89	15000	F34:17224	2	104	125	TAILS light	K7:TAILS light:16.36
748	44631	NX_P43307-2	F.LVGFTNK(+34.06)GTEDFIVESLDASFR.Y	Y	20.8	2478.29	22	-2.1	827.101	3	68.49	26800	F33:17775	1	77	98	TAILS heavy	K7:TAILS heavy:4.12
748	44632	NX_P43307-1	F.LVGFTNK(+34.06)GTEDFIVESLDASFR.Y	Y	20.8	2478.29	22	-2.1	827.101	3	68.49	26800	F33:17775	1	104	125	TAILS heavy	K7:TAILS heavy:4.12
483	15593	NX_P62937-1	F.M(+15.99)C(+57.02)QGGDFTR.H	Y	39.25	1086.42	9	1.1	544.219	2	22.96		F5:3634	1	61	69	Oxidation (M)
197	15325	NX_Q71U36-2	F.M(+15.99)VDNEAIYDIC(+57.02)R.R	Y	42.47	1513.65	12	1.2	757.835	2	49.74	10500	F6:11515	1	168	179	Oxidation (M)
197	15326	NX_Q71U36-1	F.M(+15.99)VDNEAIYDIC(+57.02)R.R	Y	42.47	1513.65	12	1.2	757.835	2	49.74	10500	F6:11515	1	203	214	Oxidation (M)
98	113	NX_P62937-1	F.MC(+57.02)QGGDFTR.H	Y	56.15	1070.43	9	-3.2	536.219	2	29.46	29500	4979	1	61	69	Carbamidomethylation	C2:Carbamidomethylation:1000.00
483	15593	NX_P62937-1	F.MC(+57.02)QGGDFTR.H	Y	50.76	1070.43	9	2.1	536.222	2	27.89	15800	F6:5033	1	61	69	Carbamidomethylation	C2:Carbamidomethylation:1000.00
68	29	NX_P23284-1	F.MIQGGDFTR.G	Y	35.75	1023.48	9	-2.1	512.747	2	38.54	151000	7111	1	101	109
59	7897	NX_P23284-1	F.MIQGGDFTR.G	Y	34.02	1023.48	9	1.3	512.748	2	37.41	120000	F5:6702	2	101	109
61	7897	NX_P23284-1	F.MIQGGDFTR.G	Y	22.56	1023.48	9	1.2	512.748	2	36.78	33100	F35:6094	2	101	109
140	447	NX_P68363-1	F.MVDNEAIYDIC(+57.02)R.R	Y	44.8	1497.66	12	-2.3	749.835	2	52.91	18400	10916	1	203	214	Carbamidomethylation	C11:Carbamidomethylation:1000.00
197	15325	NX_Q71U36-2	F.MVDNEAIYDIC(+57.02)R.R	Y	33.33	1497.66	12	3.6	749.84	2	52.15	23400	F6:12197	2	168	179	Carbamidomethylation	C11:Carbamidomethylation:1000.00
197	15326	NX_Q71U36-1	F.MVDNEAIYDIC(+57.02)R.R	Y	33.33	1497.66	12	3.6	749.84	2	52.15	23400	F6:12197	2	203	214	Carbamidomethylation	C11:Carbamidomethylation:1000.00
142	15325	NX_Q71U36-2	F.MVDNEAIYDIC(+57.02)R.R	Y	20.61	1497.66	12	3.7	749.84	2	51.83	17000	F36:9674	1	168	179	Carbamidomethylation	C11:Carbamidomethylation:1000.00
142	15326	NX_Q71U36-1	F.MVDNEAIYDIC(+57.02)R.R	Y	20.61	1497.66	12	3.7	749.84	2	51.83	17000	F36:9674	1	203	214	Carbamidomethylation	C11:Carbamidomethylation:1000.00
142	15339	NX_P68363-1	F.MVDNEAIYDIC(+57.02)R.R	Y	20.61	1497.66	12	3.7	749.84	2	51.83	17000	F36:9674	1	203	214	Carbamidomethylation	C11:Carbamidomethylation:1000.00
178	75	NX_P20674-1	F.N(+28.03)KPDIDAWELR.K	Y	38.86	1383.71	11	1	462.246	3	49.27	50000	F33:11524	2	61	71	TAILS light	N1:TAILS light:0.00
150	75	NX_P20674-1	F.NK(+28.03)PDIDAWELR.K	Y	30.83	1383.71	11	7.2	462.249	3	48.52	23200	F36:8858	2	61	71	TAILS light	K2:TAILS light:0.00
178	75	NX_P20674-1	F.NK(+34.06)PDIDAWELR.K	Y	24.38	1389.75	11	4.9	464.258	3	49.5	103000	F33:11605	1	61	71	TAILS heavy	K2:TAILS heavy:0.00
150	75	NX_P20674-1	F.NK(+34.06)PDIDAWELR.K	Y	37.46	1389.75	11	3.2	464.258	3	48.79		F36:8925	4	61	71	TAILS heavy	K2:TAILS heavy:0.00
10	47	NX_Q9Y4L1-1	F.NLDESGVLSLDR.V	Y	31.17	1316.66	12	-1.4	659.335	2	53.9	91700	11191	1	544	555
143	15562	NX_Q15233-1	F.NRAAPGAEFAPN(+.98)K(+28.03)R.R	Y	20.12	1526.8	14	5.2	382.708	4	29.3		F34:5157	1	455	468	Deamidation (NQ)
12	3385	NX_Q13813-1	F.NSWFENAEEDLTDPVR.C	Y	34.52	1920.85	16	0.4	961.432	2	65.92	15200	14130	1	2104	2119
12	6113	NX_Q13813-2	F.NSWFENAEEDLTDPVR.C	Y	34.52	1920.85	16	0.4	961.432	2	65.92	15200	14130	1	2109	2124
12	3384	NX_Q13813-3	F.NSWFENAEEDLTDPVR.C	Y	34.52	1920.85	16	0.4	961.432	2	65.92	15200	14130	1	2084	2099
305	11325	NX_Q13423-1	F.NVVVESGAGEASK(+28.03)FSDDHYR.V	Y	30.45	2194.03	20	-3.2	549.513	4	43.74	10500	8399	1	88	107	TAILS light	K13:TAILS light:53.09
449	15895	NX_Q13423-1	F.NVVVESGAGEASK(+28.03)FSDDHYR.V	Y	20.91	2194.03	20	2.6	732.352	3	43.03	29500	F8:9053	1	88	107	TAILS light	K13:TAILS light:60.65
305	11325	NX_Q13423-1	F.NVVVESGAGEASK(+34.06)FSDDHYR.V	Y	23.76	2200.06	20	-0.9	734.36	3	43.75	13300	8401	1	88	107	TAILS heavy	K13:TAILS heavy:38.75
627	15895	NX_Q13423-1	F.NVVVESGAGEASK(+34.06)FSDDHYR.V	Y	23.32	2200.06	20	0.8	734.361	3	43.27	40300	F5:7975	1	88	107	TAILS heavy	K13:TAILS heavy:85.14
28	18	NX_Q15084-3	F.Q(+28.03)KGESPVDYDGGR.T	Y	23.44	1434.67	13	-1.3	718.343	2	28.37	45800	4742	1	241	253	TAILS light	Q1:TAILS light:0.00
28	19	NX_Q15084-1	F.Q(+28.03)KGESPVDYDGGR.T	Y	23.44	1434.67	13	-1.3	718.343	2	28.37	45800	4742	1	244	256	TAILS light	Q1:TAILS light:0.00
28	20	NX_Q15084-4	F.Q(+28.03)KGESPVDYDGGR.T	Y	23.44	1434.67	13	-1.3	718.343	2	28.37	45800	4742	1	249	261	TAILS light	Q1:TAILS light:0.00
28	17	NX_Q15084-5	F.Q(+28.03)KGESPVDYDGGR.T	Y	23.44	1434.67	13	-1.3	718.343	2	28.37	45800	4742	1	292	304	TAILS light	Q1:TAILS light:0.00
28	21	NX_Q15084-2	F.Q(+28.03)KGESPVDYDGGR.T	Y	23.44	1434.67	13	-1.3	718.343	2	28.37	45800	4742	1	296	308	TAILS light	Q1:TAILS light:0.00
11	24	NX_Q15084-3	F.Q(+28.03)KGESPVDYDGGR.T	Y	36.61	1434.67	13	1.4	718.345	2	26.84	25100	F33:4557	2	241	253	TAILS light	Q1:TAILS light:0.00
11	25	NX_Q15084-1	F.Q(+28.03)KGESPVDYDGGR.T	Y	36.61	1434.67	13	1.4	718.345	2	26.84	25100	F33:4557	2	244	256	TAILS light	Q1:TAILS light:0.00
11	26	NX_Q15084-4	F.Q(+28.03)KGESPVDYDGGR.T	Y	36.61	1434.67	13	1.4	718.345	2	26.84	25100	F33:4557	2	249	261	TAILS light	Q1:TAILS light:0.00
11	12	NX_Q15084-5	F.Q(+28.03)KGESPVDYDGGR.T	Y	36.61	1434.67	13	1.4	718.345	2	26.84	25100	F33:4557	2	292	304	TAILS light	Q1:TAILS light:0.00
11	27	NX_Q15084-2	F.Q(+28.03)KGESPVDYDGGR.T	Y	36.61	1434.67	13	1.4	718.345	2	26.84	25100	F33:4557	2	296	308	TAILS light	Q1:TAILS light:0.00
19	12	NX_Q15084-5	F.Q(+28.03)KGESPVDYDGGR.T	Y	44.94	1434.67	13	3.1	718.346	2	26.85	13500	F35:4069	2	292	304	TAILS light	Q1:TAILS light:0.00
19	24	NX_Q15084-3	F.Q(+28.03)KGESPVDYDGGR.T	Y	44.94	1434.67	13	3.1	718.346	2	26.85	13500	F35:4069	2	241	253	TAILS light	Q1:TAILS light:0.00
19	25	NX_Q15084-1	F.Q(+28.03)KGESPVDYDGGR.T	Y	44.94	1434.67	13	3.1	718.346	2	26.85	13500	F35:4069	2	244	256	TAILS light	Q1:TAILS light:0.00
19	26	NX_Q15084-4	F.Q(+28.03)KGESPVDYDGGR.T	Y	44.94	1434.67	13	3.1	718.346	2	26.85	13500	F35:4069	2	249	261	TAILS light	Q1:TAILS light:0.00
19	27	NX_Q15084-2	F.Q(+28.03)KGESPVDYDGGR.T	Y	44.94	1434.67	13	3.1	718.346	2	26.85	13500	F35:4069	2	296	308	TAILS light	Q1:TAILS light:0.00
14	24	NX_Q15084-3	F.Q(+34.06)KGESPVDYDGGR.T	Y	22.44	1440.71	13	7.9	481.246	3	27.61		F8:5236	2	241	253	TAILS heavy	Q1:TAILS heavy:0.00
14	25	NX_Q15084-1	F.Q(+34.06)KGESPVDYDGGR.T	Y	22.44	1440.71	13	7.9	481.246	3	27.61		F8:5236	2	244	256	TAILS heavy	Q1:TAILS heavy:0.00
14	26	NX_Q15084-4	F.Q(+34.06)KGESPVDYDGGR.T	Y	22.44	1440.71	13	7.9	481.246	3	27.61		F8:5236	2	249	261	TAILS heavy	Q1:TAILS heavy:0.00
14	12	NX_Q15084-5	F.Q(+34.06)KGESPVDYDGGR.T	Y	22.44	1440.71	13	7.9	481.246	3	27.61		F8:5236	2	292	304	TAILS heavy	Q1:TAILS heavy:0.00
14	27	NX_Q15084-2	F.Q(+34.06)KGESPVDYDGGR.T	Y	22.44	1440.71	13	7.9	481.246	3	27.61		F8:5236	2	296	308	TAILS heavy	Q1:TAILS heavy:0.00
11	24	NX_Q15084-3	F.Q(+34.06)KGESPVDYDGGR.T	Y	28.96	1440.71	13	-0.9	721.36	2	26.46	33100	F34:4327	1	241	253	TAILS heavy	Q1:TAILS heavy:17.01
11	25	NX_Q15084-1	F.Q(+34.06)KGESPVDYDGGR.T	Y	28.96	1440.71	13	-0.9	721.36	2	26.46	33100	F34:4327	1	244	256	TAILS heavy	Q1:TAILS heavy:17.01
11	26	NX_Q15084-4	F.Q(+34.06)KGESPVDYDGGR.T	Y	28.96	1440.71	13	-0.9	721.36	2	26.46	33100	F34:4327	1	249	261	TAILS heavy	Q1:TAILS heavy:17.01
11	12	NX_Q15084-5	F.Q(+34.06)KGESPVDYDGGR.T	Y	28.96	1440.71	13	-0.9	721.36	2	26.46	33100	F34:4327	1	292	304	TAILS heavy	Q1:TAILS heavy:17.01
11	27	NX_Q15084-2	F.Q(+34.06)KGESPVDYDGGR.T	Y	28.96	1440.71	13	-0.9	721.36	2	26.46	33100	F34:4327	1	296	308	TAILS heavy	Q1:TAILS heavy:17.01
19	12	NX_Q15084-5	F.Q(+34.06)KGESPVDYDGGR.T	Y	25.18	1440.71	13	0.2	721.36	2	26.64	36100	F36:3987	1	292	304	TAILS heavy	Q1:TAILS heavy:0.00
19	24	NX_Q15084-3	F.Q(+34.06)KGESPVDYDGGR.T	Y	25.18	1440.71	13	0.2	721.36	2	26.64	36100	F36:3987	1	241	253	TAILS heavy	Q1:TAILS heavy:0.00
19	25	NX_Q15084-1	F.Q(+34.06)KGESPVDYDGGR.T	Y	25.18	1440.71	13	0.2	721.36	2	26.64	36100	F36:3987	1	244	256	TAILS heavy	Q1:TAILS heavy:0.00
19	26	NX_Q15084-4	F.Q(+34.06)KGESPVDYDGGR.T	Y	25.18	1440.71	13	0.2	721.36	2	26.64	36100	F36:3987	1	249	261	TAILS heavy	Q1:TAILS heavy:0.00
19	27	NX_Q15084-2	F.Q(+34.06)KGESPVDYDGGR.T	Y	25.18	1440.71	13	0.2	721.36	2	26.64	36100	F36:3987	1	296	308	TAILS heavy	Q1:TAILS heavy:0.00
136	15269	NX_P31930-1	F.QGTPLAQAVEGPSENVR.K	Y	45.72	1751.88	17	-0.2	876.947	2	46.27	72000	F6:10487	2	193	209
28	18	NX_Q15084-3	F.QK(+28.03)GESPVDYDGGR.T	Y	49.09	1434.67	13	-2.3	479.231	3	28.21	109000	4697	1	241	253	TAILS light	K2:TAILS light:0.00
28	19	NX_Q15084-1	F.QK(+28.03)GESPVDYDGGR.T	Y	49.09	1434.67	13	-2.3	479.231	3	28.21	109000	4697	1	244	256	TAILS light	K2:TAILS light:0.00
28	20	NX_Q15084-4	F.QK(+28.03)GESPVDYDGGR.T	Y	49.09	1434.67	13	-2.3	479.231	3	28.21	109000	4697	1	249	261	TAILS light	K2:TAILS light:0.00
28	17	NX_Q15084-5	F.QK(+28.03)GESPVDYDGGR.T	Y	49.09	1434.67	13	-2.3	479.231	3	28.21	109000	4697	1	292	304	TAILS light	K2:TAILS light:0.00
28	21	NX_Q15084-2	F.QK(+28.03)GESPVDYDGGR.T	Y	49.09	1434.67	13	-2.3	479.231	3	28.21	109000	4697	1	296	308	TAILS light	K2:TAILS light:0.00
16	25	NX_Q15084-1	F.QK(+28.03)GESPVDYDGGR.T	Y	43.03	1434.67	13	2.1	718.346	2	27.61	46700	F5:4582	2	244	256	TAILS light	K2:TAILS light:14.02
16	24	NX_Q15084-3	F.QK(+28.03)GESPVDYDGGR.T	Y	43.03	1434.67	13	2.1	718.346	2	27.61	46700	F5:4582	2	241	253	TAILS light	K2:TAILS light:14.02
16	26	NX_Q15084-4	F.QK(+28.03)GESPVDYDGGR.T	Y	43.03	1434.67	13	2.1	718.346	2	27.61	46700	F5:4582	2	249	261	TAILS light	K2:TAILS light:14.02
16	12	NX_Q15084-5	F.QK(+28.03)GESPVDYDGGR.T	Y	43.03	1434.67	13	2.1	718.346	2	27.61	46700	F5:4582	2	292	304	TAILS light	K2:TAILS light:14.02
16	27	NX_Q15084-2	F.QK(+28.03)GESPVDYDGGR.T	Y	43.03	1434.67	13	2.1	718.346	2	27.61	46700	F5:4582	2	296	308	TAILS light	K2:TAILS light:14.02
14	24	NX_Q15084-3	F.QK(+28.03)GESPVDYDGGR.T	Y	41.81	1434.67	13	6.2	718.349	2	27.3	85200	F8:5147	3	241	253	TAILS light	K2:TAILS light:0.00
14	25	NX_Q15084-1	F.QK(+28.03)GESPVDYDGGR.T	Y	41.81	1434.67	13	6.2	718.349	2	27.3	85200	F8:5147	3	244	256	TAILS light	K2:TAILS light:0.00
14	26	NX_Q15084-4	F.QK(+28.03)GESPVDYDGGR.T	Y	41.81	1434.67	13	6.2	718.349	2	27.3	85200	F8:5147	3	249	261	TAILS light	K2:TAILS light:0.00
14	12	NX_Q15084-5	F.QK(+28.03)GESPVDYDGGR.T	Y	41.81	1434.67	13	6.2	718.349	2	27.3	85200	F8:5147	3	292	304	TAILS light	K2:TAILS light:0.00
14	27	NX_Q15084-2	F.QK(+28.03)GESPVDYDGGR.T	Y	41.81	1434.67	13	6.2	718.349	2	27.3	85200	F8:5147	3	296	308	TAILS light	K2:TAILS light:0.00
16	25	NX_Q15084-1	F.QK(+34.06)GESPVDYDGGR.T	Y	45.45	1440.71	13	3.3	481.244	3	27.77	130000	F5:4616	1	244	256	TAILS heavy	K2:TAILS heavy:0.00
16	24	NX_Q15084-3	F.QK(+34.06)GESPVDYDGGR.T	Y	45.45	1440.71	13	3.3	481.244	3	27.77	130000	F5:4616	1	241	253	TAILS heavy	K2:TAILS heavy:0.00
16	26	NX_Q15084-4	F.QK(+34.06)GESPVDYDGGR.T	Y	45.45	1440.71	13	3.3	481.244	3	27.77	130000	F5:4616	1	249	261	TAILS heavy	K2:TAILS heavy:0.00
16	12	NX_Q15084-5	F.QK(+34.06)GESPVDYDGGR.T	Y	45.45	1440.71	13	3.3	481.244	3	27.77	130000	F5:4616	1	292	304	TAILS heavy	K2:TAILS heavy:0.00
16	27	NX_Q15084-2	F.QK(+34.06)GESPVDYDGGR.T	Y	45.45	1440.71	13	3.3	481.244	3	27.77	130000	F5:4616	1	296	308	TAILS heavy	K2:TAILS heavy:0.00
14	24	NX_Q15084-3	F.QK(+34.06)GESPVDYDGGR.T	Y	51.14	1440.71	13	4.5	481.245	3	27.65		F7:4806	2	241	253	TAILS heavy	K2:TAILS heavy:0.00
14	25	NX_Q15084-1	F.QK(+34.06)GESPVDYDGGR.T	Y	51.14	1440.71	13	4.5	481.245	3	27.65		F7:4806	2	244	256	TAILS heavy	K2:TAILS heavy:0.00
14	26	NX_Q15084-4	F.QK(+34.06)GESPVDYDGGR.T	Y	51.14	1440.71	13	4.5	481.245	3	27.65		F7:4806	2	249	261	TAILS heavy	K2:TAILS heavy:0.00
14	12	NX_Q15084-5	F.QK(+34.06)GESPVDYDGGR.T	Y	51.14	1440.71	13	4.5	481.245	3	27.65		F7:4806	2	292	304	TAILS heavy	K2:TAILS heavy:0.00
14	27	NX_Q15084-2	F.QK(+34.06)GESPVDYDGGR.T	Y	51.14	1440.71	13	4.5	481.245	3	27.65		F7:4806	2	296	308	TAILS heavy	K2:TAILS heavy:0.00
11	24	NX_Q15084-3	F.QK(+34.06)GESPVDYDGGR.T	Y	18.48	1440.71	13	-3	721.358	2	26.85	23800	F33:4558	1	241	253	TAILS heavy	K2:TAILS heavy:0.00
11	25	NX_Q15084-1	F.QK(+34.06)GESPVDYDGGR.T	Y	18.48	1440.71	13	-3	721.358	2	26.85	23800	F33:4558	1	244	256	TAILS heavy	K2:TAILS heavy:0.00
11	26	NX_Q15084-4	F.QK(+34.06)GESPVDYDGGR.T	Y	18.48	1440.71	13	-3	721.358	2	26.85	23800	F33:4558	1	249	261	TAILS heavy	K2:TAILS heavy:0.00
11	12	NX_Q15084-5	F.QK(+34.06)GESPVDYDGGR.T	Y	18.48	1440.71	13	-3	721.358	2	26.85	23800	F33:4558	1	292	304	TAILS heavy	K2:TAILS heavy:0.00
11	27	NX_Q15084-2	F.QK(+34.06)GESPVDYDGGR.T	Y	18.48	1440.71	13	-3	721.358	2	26.85	23800	F33:4558	1	296	308	TAILS heavy	K2:TAILS heavy:0.00
164	15350	NX_P13591-1	F.S(+28.03)K(+28.03)DESKEPIVEVR.T	Y	23.65	1570.86	13	1.6	524.627	3	26.17	20700	F35:3948	1	770	782	TAILS light	S1:TAILS light:0.00
164	15351	NX_P13591-2	F.S(+28.03)K(+28.03)DESKEPIVEVR.T	Y	23.65	1570.86	13	1.6	524.627	3	26.17	20700	F35:3948	1	780	792	TAILS light	S1:TAILS light:0.00
49	90486	NX_P13591-1	F.S(+28.03)KDESK(+28.03)EPIVEVR.T	Y	38.63	1570.86	13	-1.7	393.721	4	26.98		4414	1	770	782	TAILS light	S1:TAILS light:0.00
49	90489	NX_P13591-2	F.S(+28.03)KDESK(+28.03)EPIVEVR.T	Y	38.63	1570.86	13	-1.7	393.721	4	26.98		4414	1	780	792	TAILS light	S1:TAILS light:0.00
142	15350	NX_P13591-1	F.S(+28.03)KDESK(+28.03)EPIVEVR.T	Y	47.34	1570.86	13	1.7	524.627	3	27.79	121000	F7:4835	1	770	782	TAILS light	S1:TAILS light:0.00
142	15351	NX_P13591-2	F.S(+28.03)KDESK(+28.03)EPIVEVR.T	Y	47.34	1570.86	13	1.7	524.627	3	27.79	121000	F7:4835	1	780	792	TAILS light	S1:TAILS light:0.00
137	15350	NX_P13591-1	F.S(+28.03)KDESK(+28.03)EPIVEVR.T	Y	59.21	1570.86	13	0.5	524.626	3	25.48	122000	F34:4081	5	770	782	TAILS light	S1:TAILS light:0.00
137	15351	NX_P13591-2	F.S(+28.03)KDESK(+28.03)EPIVEVR.T	Y	59.21	1570.86	13	0.5	524.626	3	25.48	122000	F34:4081	5	780	792	TAILS light	S1:TAILS light:0.00
30	34	NX_P13639-1	F.S(+28.03)KSATSPEGK(+28.03)K(+28.03)LPR.T	Y	49.65	1568.92	14	-5.9	393.236	4	16.43	14500	F36:2294	3	274	287	TAILS light	S1:TAILS light:0.00
369	519	NX_O75127-1	F.S(+28.03)SSSSQLPLGQER.Q	Y	37.49	1402.71	13	0.2	702.36	2	36.12	9350	F7:6498	2	47	59	TAILS light	S1:TAILS light:1000.00
609	519	NX_O75127-1	F.S(+28.03)SSSSQLPLGQER.Q	Y	22.83	1402.71	13	1.6	702.361	2	35.95	19100	F33:7174	1	47	59	TAILS light	S1:TAILS light:1000.00
49	90486	NX_P13591-1	F.S(+34.06)KDESK(+34.06)EPIVEVR.T	Y	33.24	1582.92	13	-1.5	528.646	3	26.84	28200	4386	1	770	782	TAILS heavy	S1:TAILS heavy:0.00
49	90489	NX_P13591-2	F.S(+34.06)KDESK(+34.06)EPIVEVR.T	Y	33.24	1582.92	13	-1.5	528.646	3	26.84	28200	4386	1	780	792	TAILS heavy	S1:TAILS heavy:0.00
160	15350	NX_P13591-1	F.S(+34.06)KDESK(+34.06)EPIVEVR.T	Y	52.75	1582.92	13	-0.4	528.647	3	26.33	107000	F6:4578	1	770	782	TAILS heavy	S1:TAILS heavy:0.00
160	15351	NX_P13591-2	F.S(+34.06)KDESK(+34.06)EPIVEVR.T	Y	52.75	1582.92	13	-0.4	528.647	3	26.33	107000	F6:4578	1	780	792	TAILS heavy	S1:TAILS heavy:0.00
142	15350	NX_P13591-1	F.S(+34.06)KDESK(+34.06)EPIVEVR.T	Y	48.81	1582.92	13	0.7	528.648	3	26.71	248000	F8:4991	1	770	782	TAILS heavy	S1:TAILS heavy:0.00
142	15351	NX_P13591-2	F.S(+34.06)KDESK(+34.06)EPIVEVR.T	Y	48.81	1582.92	13	0.7	528.648	3	26.71	248000	F8:4991	1	780	792	TAILS heavy	S1:TAILS heavy:0.00
137	15350	NX_P13591-1	F.S(+34.06)KDESK(+34.06)EPIVEVR.T	Y	48.49	1582.92	13	-1	528.647	3	25.39	64400	F34:4060	2	770	782	TAILS heavy	S1:TAILS heavy:0.00
137	15351	NX_P13591-2	F.S(+34.06)KDESK(+34.06)EPIVEVR.T	Y	48.49	1582.92	13	-1	528.647	3	25.39	64400	F34:4060	2	780	792	TAILS heavy	S1:TAILS heavy:0.00
164	15350	NX_P13591-1	F.S(+34.06)KDESK(+34.06)EPIVEVR.T	Y	27.03	1582.92	13	-1.4	528.647	3	26.24	54900	F36:3911	2	770	782	TAILS heavy	S1:TAILS heavy:0.00
164	15351	NX_P13591-2	F.S(+34.06)KDESK(+34.06)EPIVEVR.T	Y	27.03	1582.92	13	-1.4	528.647	3	26.24	54900	F36:3911	2	780	792	TAILS heavy	S1:TAILS heavy:0.00
114	34	NX_P13639-1	F.S(+34.06)KSATSPEGK(+34.06)K(+34.06)LPR.T	Y	34.92	1587.02	14	1.8	397.763	4	19.41		F7:3132	2	274	287	TAILS heavy	S1:TAILS heavy:0.00
30	34	NX_P13639-1	F.S(+34.06)KSATSPEGK(+34.06)K(+34.06)LPR.T	Y	56.09	1587.02	14	0.5	397.763	4	16.23	19500	F35:2322	7	274	287	TAILS heavy	S1:TAILS heavy:0.00
369	519	NX_O75127-1	F.S(+34.06)SSSSQLPLGQER.Q	Y	19.37	1408.74	13	-7.4	705.371	2	35.8	23000	F8:7342	1	47	59	TAILS heavy	S1:TAILS heavy:1000.00
1298	45	NX_P82673-2	F.S(+34.06)TAVYSATPVPTPSLPER.T	Y	51.11	1906.03	18	2.5	954.023	2	53.7	29500	F33:13039	1	23	40	TAILS heavy	S1:TAILS heavy:1000.00
1298	38	NX_P82673-1	F.S(+34.06)TAVYSATPVPTPSLPER.T	Y	51.11	1906.03	18	2.5	954.023	2	53.7	29500	F33:13039	1	23	40	TAILS heavy	S1:TAILS heavy:1000.00
549	23362	NX_O00560-3	F.SANPANPAILSEASAPIPHDGNLYPR.L	Y	23.45	2671.34	26	-1.2	891.451	3	55.82		F8:11927	1	17	42
549	23363	NX_O00560-1	F.SANPANPAILSEASAPIPHDGNLYPR.L	Y	23.45	2671.34	26	-1.2	891.451	3	55.82		F8:11927	1	23	48
196	15311	NX_Q14108-1	F.SDYESVQGLPAFR.Y	Y	25.68	1467.7	13	4.6	734.86	2	55.45	101000	F6:13080	1	282	294
28	18	NX_Q15084-3	F.SEQGINEFLR.E	Y	42.72	1191.59	10	-1	596.801	2	52.09	246000	10694	1	374	383
28	19	NX_Q15084-1	F.SEQGINEFLR.E	Y	42.72	1191.59	10	-1	596.801	2	52.09	246000	10694	1	377	386
28	20	NX_Q15084-4	F.SEQGINEFLR.E	Y	42.72	1191.59	10	-1	596.801	2	52.09	246000	10694	1	382	391
28	17	NX_Q15084-5	F.SEQGINEFLR.E	Y	42.72	1191.59	10	-1	596.801	2	52.09	246000	10694	1	425	434
28	21	NX_Q15084-2	F.SEQGINEFLR.E	Y	42.72	1191.59	10	-1	596.801	2	52.09	246000	10694	1	429	438
16	25	NX_Q15084-1	F.SEQGINEFLR.E	Y	43.64	1191.59	10	1.5	596.802	2	51.18	284000	F5:9779	2	377	386
16	24	NX_Q15084-3	F.SEQGINEFLR.E	Y	43.64	1191.59	10	1.5	596.802	2	51.18	284000	F5:9779	2	374	383
16	26	NX_Q15084-4	F.SEQGINEFLR.E	Y	43.64	1191.59	10	1.5	596.802	2	51.18	284000	F5:9779	2	382	391
16	12	NX_Q15084-5	F.SEQGINEFLR.E	Y	43.64	1191.59	10	1.5	596.802	2	51.18	284000	F5:9779	2	425	434
16	27	NX_Q15084-2	F.SEQGINEFLR.E	Y	43.64	1191.59	10	1.5	596.802	2	51.18	284000	F5:9779	2	429	438
14	24	NX_Q15084-3	F.SEQGINEFLR.E	Y	43.87	1191.59	10	1.7	596.803	2	50.86	50700	F8:10969	1	374	383
14	25	NX_Q15084-1	F.SEQGINEFLR.E	Y	43.87	1191.59	10	1.7	596.803	2	50.86	50700	F8:10969	1	377	386
14	26	NX_Q15084-4	F.SEQGINEFLR.E	Y	43.87	1191.59	10	1.7	596.803	2	50.86	50700	F8:10969	1	382	391
14	12	NX_Q15084-5	F.SEQGINEFLR.E	Y	43.87	1191.59	10	1.7	596.803	2	50.86	50700	F8:10969	1	425	434
14	27	NX_Q15084-2	F.SEQGINEFLR.E	Y	43.87	1191.59	10	1.7	596.803	2	50.86	50700	F8:10969	1	429	438
11	24	NX_Q15084-3	F.SEQGINEFLR.E	Y	29.44	1191.59	10	2.1	596.803	2	51.44	59100	F33:12281	2	374	383
11	25	NX_Q15084-1	F.SEQGINEFLR.E	Y	29.44	1191.59	10	2.1	596.803	2	51.44	59100	F33:12281	2	377	386
11	26	NX_Q15084-4	F.SEQGINEFLR.E	Y	29.44	1191.59	10	2.1	596.803	2	51.44	59100	F33:12281	2	382	391
11	12	NX_Q15084-5	F.SEQGINEFLR.E	Y	29.44	1191.59	10	2.1	596.803	2	51.44	59100	F33:12281	2	425	434
11	27	NX_Q15084-2	F.SEQGINEFLR.E	Y	29.44	1191.59	10	2.1	596.803	2	51.44	59100	F33:12281	2	429	438
19	12	NX_Q15084-5	F.SEQGINEFLR.E	Y	24.73	1191.59	10	0.9	596.802	2	50.57	133000	F36:9358	1	425	434
19	24	NX_Q15084-3	F.SEQGINEFLR.E	Y	24.73	1191.59	10	0.9	596.802	2	50.57	133000	F36:9358	1	374	383
19	25	NX_Q15084-1	F.SEQGINEFLR.E	Y	24.73	1191.59	10	0.9	596.802	2	50.57	133000	F36:9358	1	377	386
19	26	NX_Q15084-4	F.SEQGINEFLR.E	Y	24.73	1191.59	10	0.9	596.802	2	50.57	133000	F36:9358	1	382	391
19	27	NX_Q15084-2	F.SEQGINEFLR.E	Y	24.73	1191.59	10	0.9	596.802	2	50.57	133000	F36:9358	1	429	438
3	230	NX_P04075-1	F.SHEEIAM(+15.99)ATVTALR.R	Y	24.15	1543.77	14	0.9	772.891	2	43.21	45600	F6:9529	1	245	258	Oxidation (M)	M7:Oxidation (M):1000.00
3	233	NX_P04075-2	F.SHEEIAM(+15.99)ATVTALR.R	Y	24.15	1543.77	14	0.9	772.891	2	43.21	45600	F6:9529	1	299	312	Oxidation (M)	M7:Oxidation (M):1000.00
3	230	NX_P04075-1	F.SHEEIAMATVTALR.R	Y	54.84	1527.77	14	1.4	510.265	3	50.61		F5:9658	3	245	258
3	233	NX_P04075-2	F.SHEEIAMATVTALR.R	Y	54.84	1527.77	14	1.4	510.265	3	50.61		F5:9658	3	299	312
16	22	NX_P30101-1	F.SHELSDFGLESTAGEIPVVAIR.T	Y	71.05	2326.18	22	-0.5	776.4	3	62.5	208000	13322	1	308	329
14	44	NX_P30101-1	F.SHELSDFGLESTAGEIPVVAIR.T	Y	56.98	2326.18	22	-3.1	776.398	3	62.86	120000	F6:14794	1	308	329
13	44	NX_P30101-1	F.SHELSDFGLESTAGEIPVVAIR.T	Y	45.22	2326.18	22	0.5	776.401	3	62.87	48400	F35:12101	2	308	329
154	253	NX_P11233-1	F.SITEMESFAATADFR.E	Y	54.41	1674.76	15	-1.6	559.258	3	62.52	8340	13330	1	94	108
20	7748	NX_P00505-2	F.SIYMTK(+28.03)DGR.I	Y	41.2	1097.55	9	1.8	549.785	2	25.01	75600	F8:4549	2	356	364	TAILS light	K6:TAILS light:61.30
20	7747	NX_P00505-1	F.SIYMTK(+28.03)DGR.I	Y	41.2	1097.55	9	1.8	549.785	2	25.01	75600	F8:4549	2	399	407	TAILS light	K6:TAILS light:61.30
36	36	NX_P00505-2	F.SIYMTK(+34.06)DGR.I	Y	26.35	1103.59	9	-3.8	368.868	3	25.86	36200	4186	1	356	364	TAILS heavy	K6:TAILS heavy:23.57
36	37	NX_P00505-1	F.SIYMTK(+34.06)DGR.I	Y	26.35	1103.59	9	-3.8	368.868	3	25.86	36200	4186	1	399	407	TAILS heavy	K6:TAILS heavy:23.57
49	90486	NX_P13591-1	F.SK(+28.03)DESK(+28.03)EPIVEVR.T	Y	33.13	1570.86	13	-2.2	524.625	3	26.8	36400	4377	1	770	782	TAILS light	K2:TAILS light:0.00
49	90489	NX_P13591-2	F.SK(+28.03)DESK(+28.03)EPIVEVR.T	Y	33.13	1570.86	13	-2.2	524.625	3	26.8	36400	4377	1	780	792	TAILS light	K2:TAILS light:0.00
142	15350	NX_P13591-1	F.SK(+28.03)DESK(+28.03)EPIVEVR.T	Y	46.83	1570.86	13	2.2	524.627	3	26.76	175000	F8:5007	1	770	782	TAILS light	K2:TAILS light:0.00
142	15351	NX_P13591-2	F.SK(+28.03)DESK(+28.03)EPIVEVR.T	Y	46.83	1570.86	13	2.2	524.627	3	26.76	175000	F8:5007	1	780	792	TAILS light	K2:TAILS light:0.00
137	15350	NX_P13591-1	F.SK(+28.03)DESK(+28.03)EPIVEVR.T	Y	19.38	1570.86	13	-0.4	786.435	2	25.35	31700	F34:4051	1	770	782	TAILS light	K2:TAILS light:0.00
137	15351	NX_P13591-2	F.SK(+28.03)DESK(+28.03)EPIVEVR.T	Y	19.38	1570.86	13	-0.4	786.435	2	25.35	31700	F34:4051	1	780	792	TAILS light	K2:TAILS light:0.00
164	15350	NX_P13591-1	F.SK(+28.03)DESK(+28.03)EPIVEVR.T	Y	28.59	1570.86	13	5.6	393.724	4	26.13		F35:3941	1	770	782	TAILS light	K2:TAILS light:0.00
164	15351	NX_P13591-2	F.SK(+28.03)DESK(+28.03)EPIVEVR.T	Y	28.59	1570.86	13	5.6	393.724	4	26.13		F35:3941	1	780	792	TAILS light	K2:TAILS light:0.00
160	15350	NX_P13591-1	F.SK(+34.06)DESK(+34.06)EPIVEVR.T	Y	36.27	1582.92	13	-0.7	528.647	3	27.48	48600	F5:4553	1	770	782	TAILS heavy	K2:TAILS heavy:0.00
160	15351	NX_P13591-2	F.SK(+34.06)DESK(+34.06)EPIVEVR.T	Y	36.27	1582.92	13	-0.7	528.647	3	27.48	48600	F5:4553	1	780	792	TAILS heavy	K2:TAILS heavy:0.00
142	15350	NX_P13591-1	F.SK(+34.06)DESK(+34.06)EPIVEVR.T	Y	18.56	1582.92	13	-3	528.646	3	27.51	137000	F7:4781	1	770	782	TAILS heavy	K2:TAILS heavy:0.00
142	15351	NX_P13591-2	F.SK(+34.06)DESK(+34.06)EPIVEVR.T	Y	18.56	1582.92	13	-3	528.646	3	27.51	137000	F7:4781	1	780	792	TAILS heavy	K2:TAILS heavy:0.00
137	15350	NX_P13591-1	F.SK(+34.06)DESK(+34.06)EPIVEVR.T	Y	36.78	1582.92	13	-5.7	396.735	4	25.8	26600	F33:4292	2	770	782	TAILS heavy	K2:TAILS heavy:0.00
137	15351	NX_P13591-2	F.SK(+34.06)DESK(+34.06)EPIVEVR.T	Y	36.78	1582.92	13	-5.7	396.735	4	25.8	26600	F33:4292	2	780	792	TAILS heavy	K2:TAILS heavy:0.00
30	34	NX_P13639-1	F.SK(+34.06)SATSPEGK(+34.06)K(+34.06)LPR.T	Y	59.55	1587.02	14	-1.1	397.762	4	16.12	19500	F35:2307	6	274	287	TAILS heavy	K2:TAILS heavy:0.00
69	245	NX_Q04837-1	F.SLATNEM(+15.99)WR.S	Y	20.88	1122.51	9	2.3	562.265	2	38.54	197000	F6:8092	1	58	66	Oxidation (M)	M7:Oxidation (M):1000.00
43	40	NX_Q04837-1	F.SLATNEMWR.S	Y	36.06	1106.52	9	-1.7	554.265	2	47.74	589000	9512	1	58	66
59	245	NX_Q04837-1	F.SLATNEMWR.S	Y	23.59	1106.52	9	3.6	554.268	2	46.96	44400	F8:10051	2	58	66
34	245	NX_Q04837-1	F.SLATNEMWR.S	Y	22.33	1106.52	9	5.6	554.269	2	46.78	202000	F33:10676	2	58	66
60	245	NX_Q04837-1	F.SLATNEMWR.S	Y	23.86	1106.52	9	2.5	554.268	2	46.34	219000	F36:8317	2	58	66
202	7948	NX_P07900-1	F.SLEDPQTHANR.I	Y	30.65	1266.6	11	5.7	634.308	2	20.04	9680	F6:3100	1	677	687
202	7950	NX_P07900-2	F.SLEDPQTHANR.I	Y	30.65	1266.6	11	5.7	634.308	2	20.04	9680	F6:3100	1	799	809
240	15417	NX_Q92599-2	F.SLQETYEAK(+28.03)R.K	N	38.64	1251.65	10	4.1	626.833	2	27.08		F5:4468	2	321	330	TAILS light	K9:TAILS light:66.64
240	15418	NX_Q92599-4	F.SLQETYEAK(+28.03)R.K	N	38.64	1251.65	10	4.1	626.833	2	27.08		F5:4468	2	321	330	TAILS light	K9:TAILS light:66.64
240	15419	NX_Q92599-1	F.SLQETYEAK(+28.03)R.K	N	38.64	1251.65	10	4.1	626.833	2	27.08		F5:4468	2	321	330	TAILS light	K9:TAILS light:66.64
71	12513	NX_Q14141-2	F.SLQETYEAK(+28.03)R.N	N	38.64	1251.65	10	4.1	626.833	2	27.08		F5:4468	2	319	328	TAILS light	K9:TAILS light:66.64
71	12514	NX_Q14141-4	F.SLQETYEAK(+28.03)R.N	N	38.64	1251.65	10	4.1	626.833	2	27.08		F5:4468	2	319	328	TAILS light	K9:TAILS light:66.64
71	8491	NX_Q14141-1	F.SLQETYEAK(+28.03)R.N	N	38.64	1251.65	10	4.1	626.833	2	27.08		F5:4468	2	319	328	TAILS light	K9:TAILS light:66.64
178	15361	NX_Q9NVA2-1	F.SLQETYEAK(+28.03)R.N	N	38.64	1251.65	10	4.1	626.833	2	27.08		F5:4468	2	318	327	TAILS light	K9:TAILS light:66.64
178	15371	NX_Q9NVA2-2	F.SLQETYEAK(+28.03)R.N	N	38.64	1251.65	10	4.1	626.833	2	27.08		F5:4468	2	328	337	TAILS light	K9:TAILS light:66.64
26	7746	NX_P49411-1	F.SLTWDMAC(+57.02)R.I	Y	23.77	1138.49	9	7.6	570.257	2	51.12		F35:9531	2	380	388	Carbamidomethylation	C8:Carbamidomethylation:1000.00
197	15571	NX_Q16822-1	F.SMGPVGSPLSR.I	Y	20.75	1086.55	11	0.7	544.282	2	41.66	23500	F36:7178	1	163	173
60	9190	NX_P11940-1	F.SSPEEATK(+34.06)AVTEMNGR.I	N	20.01	1739.86	16	-9.4	580.954	3	39.08		F7:7071	1	341	356	TAILS heavy	K8:TAILS heavy:26.08
230	9827	NX_Q13310-2	F.SSPEEATK(+34.06)AVTEMNGR.I	N	20.01	1739.86	16	-9.4	580.954	3	39.08		F7:7071	1	341	356	TAILS heavy	K8:TAILS heavy:26.08
230	9829	NX_Q13310-3	F.SSPEEATK(+34.06)AVTEMNGR.I	N	20.01	1739.86	16	-9.4	580.954	3	39.08		F7:7071	1	341	356	TAILS heavy	K8:TAILS heavy:26.08
81	9190	NX_P11940-1	F.SSPEEATK(+34.06)AVTEMNGR.I	N	21.39	1739.86	16	1.9	580.961	3	38.28	96000	F36:6424	1	341	356	TAILS heavy	K8:TAILS heavy:34.75
81	10869	NX_P11940-2	F.SSPEEATK(+34.06)AVTEMNGR.I	N	21.39	1739.86	16	1.9	580.961	3	38.28	96000	F36:6424	1	341	356	TAILS heavy	K8:TAILS heavy:34.75
129	9827	NX_Q13310-2	F.SSPEEATK(+34.06)AVTEMNGR.I	N	21.39	1739.86	16	1.9	580.961	3	38.28	96000	F36:6424	1	341	356	TAILS heavy	K8:TAILS heavy:34.75
129	9828	NX_Q13310-1	F.SSPEEATK(+34.06)AVTEMNGR.I	N	21.39	1739.86	16	1.9	580.961	3	38.28	96000	F36:6424	1	341	356	TAILS heavy	K8:TAILS heavy:34.75
129	9829	NX_Q13310-3	F.SSPEEATK(+34.06)AVTEMNGR.I	N	21.39	1739.86	16	1.9	580.961	3	38.28	96000	F36:6424	1	341	356	TAILS heavy	K8:TAILS heavy:34.75
297	15347	NX_Q9NX40-1	F.SSSM(+15.99)NESAPTGITDHIVQGPDPNLEESPK(+28.03)R.K	Y	23.16	3236.53	30	0.9	810.139	4	46.83	23800	F8:10021	1	165	194	Oxidation (M)
3	7	NX_P38646-1	F.STAADGQTQVEIK(+28.03)VC(+57.02)QGER.E	Y	41.64	2104.02	19	-0.2	702.348	3	39.49	25500	7334	1	473	491	TAILS light
244	7994	NX_Q00325-2	F.SVTLK(+28.03)EDGVR.G	Y	38.9	1130.63	10	1.3	566.323	2	25.18	125000	F6:4299	2	107	116	TAILS light	K5:TAILS light:59.30
244	8257	NX_Q00325-1	F.SVTLK(+28.03)EDGVR.G	Y	38.9	1130.63	10	1.3	566.323	2	25.18	125000	F6:4299	2	108	117	TAILS light	K5:TAILS light:59.30
385	7994	NX_Q00325-2	F.SVTLK(+28.03)EDGVR.G	Y	29.7	1130.63	10	-0.2	566.322	2	25.71	34600	F7:4416	1	107	116	TAILS light	K5:TAILS light:28.70
385	8257	NX_Q00325-1	F.SVTLK(+28.03)EDGVR.G	Y	29.7	1130.63	10	-0.2	566.322	2	25.71	34600	F7:4416	1	108	117	TAILS light	K5:TAILS light:28.70
488	7994	NX_Q00325-2	F.SVTLK(+28.03)EDGVR.G	Y	17.09	1130.63	10	0.6	566.322	2	24.73		F34:3907	1	107	116	TAILS light	K5:TAILS light:34.30
488	8257	NX_Q00325-1	F.SVTLK(+28.03)EDGVR.G	Y	17.09	1130.63	10	0.6	566.322	2	24.73		F34:3907	1	108	117	TAILS light	K5:TAILS light:34.30
294	11096	NX_Q00325-2	F.SVTLK(+34.06)EDGVR.G	Y	46	1136.66	10	-2.8	569.336	2	26.35	26100	4291	1	107	116	TAILS heavy	K5:TAILS heavy:27.19
244	7994	NX_Q00325-2	F.SVTLK(+34.06)EDGVR.G	Y	41.2	1136.66	10	2.2	569.339	2	25.67	68700	F5:4186	3	107	116	TAILS heavy	K5:TAILS heavy:34.30
244	8257	NX_Q00325-1	F.SVTLK(+34.06)EDGVR.G	Y	41.2	1136.66	10	2.2	569.339	2	25.67	68700	F5:4186	3	108	117	TAILS heavy	K5:TAILS heavy:34.30
51	8242	NX_P27635-1	F.T(+28.03)KFNADEFEDMVAEK(+28.03)R.L	Y	22.17	1984.96	16	-1.7	662.658	3	52.59	65100	F8:11311	1	174	189	TAILS light	T1:TAILS light:0.00
56	8242	NX_P27635-1	F.T(+28.03)KFNADEFEDMVAEK(+28.03)R.L	Y	20.95	1984.96	16	6.8	662.664	3	52.63	76700	F33:12689	1	174	189	TAILS light	T1:TAILS light:0.00
121	15415	NX_Q8NHW5-1	F.T(+34.06)KEDLTEIR.D	Y	26.16	1137.65	9	-3.5	569.828	2	30.54	73900	F5:5235	2	91	99	TAILS heavy	T1:TAILS heavy:7.21
121	15416	NX_P05388-1	F.T(+34.06)KEDLTEIR.D	Y	26.16	1137.65	9	-3.5	569.828	2	30.54	73900	F5:5235	2	91	99	TAILS heavy	T1:TAILS heavy:7.21
94	8242	NX_P27635-1	F.T(+34.06)KFNADEFEDMVAEK(+34.06)R.L	Y	26.38	1997.02	16	1.4	666.682	3	53.77	56900	F5:10313	1	174	189	TAILS heavy	T1:TAILS heavy:0.00
192	39770	NX_P09622-2	F.T(+34.06)KNLGLEELGIELDPR.G	Y	35.2	1830.03	16	-1.6	611.017	3	60.76	90500	12869	1	220	235	TAILS heavy	T1:TAILS heavy:0.00
192	15928	NX_P09622-3	F.T(+34.06)KNLGLEELGIELDPR.G	Y	35.2	1830.03	16	-1.6	611.017	3	60.76	90500	12869	1	271	286	TAILS heavy	T1:TAILS heavy:0.00
192	52867	NX_P09622-1	F.T(+34.06)KNLGLEELGIELDPR.G	Y	35.2	1830.03	16	-1.6	611.017	3	60.76	90500	12869	1	319	334	TAILS heavy	T1:TAILS heavy:0.00
210	54	NX_P09622-2	F.T(+34.06)KNLGLEELGIELDPR.G	Y	36.8	1830.03	16	-1.1	611.017	3	61.42	53900	F6:14449	1	220	235	TAILS heavy	T1:TAILS heavy:0.00
210	57	NX_P09622-3	F.T(+34.06)KNLGLEELGIELDPR.G	Y	36.8	1830.03	16	-1.1	611.017	3	61.42	53900	F6:14449	1	271	286	TAILS heavy	T1:TAILS heavy:0.00
210	59	NX_P09622-1	F.T(+34.06)KNLGLEELGIELDPR.G	Y	36.8	1830.03	16	-1.1	611.017	3	61.42	53900	F6:14449	1	319	334	TAILS heavy	T1:TAILS heavy:0.00
232	54	NX_P09622-2	F.T(+34.06)KNLGLEELGIELDPR.G	Y	32.13	1830.03	16	0.9	611.018	3	60.35	31600	F36:11516	2	220	235	TAILS heavy	T1:TAILS heavy:0.00
232	57	NX_P09622-3	F.T(+34.06)KNLGLEELGIELDPR.G	Y	32.13	1830.03	16	0.9	611.018	3	60.35	31600	F36:11516	2	271	286	TAILS heavy	T1:TAILS heavy:0.00
232	59	NX_P09622-1	F.T(+34.06)KNLGLEELGIELDPR.G	Y	32.13	1830.03	16	0.9	611.018	3	60.35	31600	F36:11516	2	319	334	TAILS heavy	T1:TAILS heavy:0.00
577	117813	NX_P43307-2	F.T(+34.06)NKGTEDFIVESLDASFR.Y	Y	31.09	2062.04	18	2.6	688.357	3	64.02		13712	1	81	98	TAILS heavy	T1:TAILS heavy:0.00
577	117814	NX_P43307-1	F.T(+34.06)NKGTEDFIVESLDASFR.Y	Y	31.09	2062.04	18	2.6	688.357	3	64.02		13712	1	108	125	TAILS heavy	T1:TAILS heavy:0.00
173	15403	NX_P46777-1	F.TC(+57.02)YLDAGLAR.T	Y	24.79	1138.54	10	3.9	570.282	2	46.46	57100	F5:8725	1	143	152	Carbamidomethylation	C2:Carbamidomethylation:1000.00
113	644	NX_P11310-1	F.TGFIVEADTPGIQIGR.K	Y	33.95	1672.88	16	-2.6	837.444	2	59.78		12631	1	220	235
113	645	NX_P11310-2	F.TGFIVEADTPGIQIGR.K	Y	33.95	1672.88	16	-2.6	837.444	2	59.78		12631	1	224	239
90	15414	NX_P11717-1	F.TGGDTC(+57.02)HK(+28.03)VYQR.S	Y	25.89	1448.68	12	9.7	483.906	3	15.46		F7:2425	1	1314	1325	Carbamidomethylation
90	15414	NX_P11717-1	F.TGGDTC(+57.02)HK(+34.06)VYQR.S	Y	24.54	1454.71	12	3.4	485.914	3	15.36		F7:2410	1	1314	1325	Carbamidomethylation
25	49	NX_P62873-1	F.TGHTGDVMSLSLAPDTR.L	Y	51.82	1756.84	17	-0.7	586.621	3	48.81	21400	9783	1	181	197
45	7761	NX_P62873-2	F.TGHTGDVMSLSLAPDTR.L	Y	38.79	1756.84	17	2.4	586.622	3	48.35		F6:11106	1	181	197
45	7762	NX_P62873-1	F.TGHTGDVMSLSLAPDTR.L	Y	38.79	1756.84	17	2.4	586.622	3	48.35		F6:11106	1	181	197
32	7761	NX_P62873-2	F.TGHTGDVMSLSLAPDTR.L	Y	46.78	1756.84	17	1.2	586.622	3	48.25	14600	F35:8830	2	181	197
32	7762	NX_P62873-1	F.TGHTGDVMSLSLAPDTR.L	Y	46.78	1756.84	17	1.2	586.622	3	48.25	14600	F35:8830	2	181	197
274	11471	NX_Q99798-1	F.TITPGSEQIR.A	Y	31.99	1100.58	10	-1.7	551.298	2	32.42	146000	5660	1	415	424
128	7814	NX_Q99798-1	F.TITPGSEQIR.A	Y	30.35	1100.58	10	2	551.3	2	31.26	141000	F6:5979	1	415	424
139	7814	NX_Q99798-1	F.TITPGSEQIR.A	Y	20.46	1100.58	10	1.9	551.3	2	31.74	60100	F7:5619	1	415	424
197	7814	NX_Q99798-1	F.TITPGSEQIR.A	Y	31.27	1100.58	10	3.2	551.3	2	31.46	76500	F33:5848	1	415	424
204	7814	NX_Q99798-1	F.TITPGSEQIR.A	Y	19.04	1100.58	10	4.7	551.301	2	31.39	42100	F35:4952	1	415	424
121	15415	NX_Q8NHW5-1	F.TK(+28.03)EDLTEIR.D	Y	33.67	1131.61	9	1.1	566.815	2	29.77	127000	F6:5539	1	91	99	TAILS light	K2:TAILS light:12.28
121	15416	NX_P05388-1	F.TK(+28.03)EDLTEIR.D	Y	33.67	1131.61	9	1.1	566.815	2	29.77	127000	F6:5539	1	91	99	TAILS light	K2:TAILS light:12.28
104	15415	NX_Q8NHW5-1	F.TK(+28.03)EDLTEIR.D	Y	27.03	1131.61	9	0.5	566.814	2	30.47	20500	F7:5376	1	91	99	TAILS light	K2:TAILS light:12.28
104	15416	NX_P05388-1	F.TK(+28.03)EDLTEIR.D	Y	27.03	1131.61	9	0.5	566.814	2	30.47	20500	F7:5376	1	91	99	TAILS light	K2:TAILS light:12.28
60	33196	NX_P27635-1	F.TK(+28.03)FNADEFEDMVAEK(+28.03)R.L	Y	39.41	1984.96	16	-0.3	497.246	4	53.1		10966	1	174	189	TAILS light	K2:TAILS light:0.00
51	8242	NX_P27635-1	F.TK(+28.03)FNADEFEDMVAEK(+28.03)R.L	Y	19.67	1984.96	16	-2	662.658	3	53.39	33200	F7:9594	1	174	189	TAILS light	K2:TAILS light:0.00
33	8242	NX_P27635-1	F.TK(+28.03)FNADEFEDMVAEK(+28.03)R.L	Y	43.13	1984.96	16	-5.4	497.244	4	52.31	75400	F35:9816	3	174	189	TAILS light	K2:TAILS light:0.00
192	39770	NX_P09622-2	F.TK(+28.03)NLGLEELGIELDPR.G	Y	26	1824	16	-2.9	609.005	3	60.74	69800	12862	1	220	235	TAILS light	K2:TAILS light:0.00
192	15928	NX_P09622-3	F.TK(+28.03)NLGLEELGIELDPR.G	Y	26	1824	16	-2.9	609.005	3	60.74	69800	12862	1	271	286	TAILS light	K2:TAILS light:0.00
192	52867	NX_P09622-1	F.TK(+28.03)NLGLEELGIELDPR.G	Y	26	1824	16	-2.9	609.005	3	60.74	69800	12862	1	319	334	TAILS light	K2:TAILS light:0.00
63	54	NX_P09622-2	F.TK(+28.03)NLGLEELGIELDPR.G	Y	39.04	1824	16	4.3	609.01	3	61.17	21700	F8:12808	1	220	235	TAILS light	K2:TAILS light:0.00
63	57	NX_P09622-3	F.TK(+28.03)NLGLEELGIELDPR.G	Y	39.04	1824	16	4.3	609.01	3	61.17	21700	F8:12808	1	271	286	TAILS light	K2:TAILS light:0.00
63	59	NX_P09622-1	F.TK(+28.03)NLGLEELGIELDPR.G	Y	39.04	1824	16	4.3	609.01	3	61.17	21700	F8:12808	1	319	334	TAILS light	K2:TAILS light:0.00
67	54	NX_P09622-2	F.TK(+28.03)NLGLEELGIELDPR.G	Y	19.69	1824	16	3.5	609.009	3	61.24		F33:15508	1	220	235	TAILS light	K2:TAILS light:0.00
67	57	NX_P09622-3	F.TK(+28.03)NLGLEELGIELDPR.G	Y	19.69	1824	16	3.5	609.009	3	61.24		F33:15508	1	271	286	TAILS light	K2:TAILS light:0.00
67	59	NX_P09622-1	F.TK(+28.03)NLGLEELGIELDPR.G	Y	19.69	1824	16	3.5	609.009	3	61.24		F33:15508	1	319	334	TAILS light	K2:TAILS light:0.00
121	15415	NX_Q8NHW5-1	F.TK(+34.06)EDLTEIR.D	Y	24.63	1137.65	9	-0.6	569.83	2	29.43	135000	F6:5454	1	91	99	TAILS heavy	K2:TAILS heavy:0.00
121	15416	NX_P05388-1	F.TK(+34.06)EDLTEIR.D	Y	24.63	1137.65	9	-0.6	569.83	2	29.43	135000	F6:5454	1	91	99	TAILS heavy	K2:TAILS heavy:0.00
104	15415	NX_Q8NHW5-1	F.TK(+34.06)EDLTEIR.D	Y	28.64	1137.65	9	3.3	569.832	2	30.51	8620	F7:5384	1	91	99	TAILS heavy	K2:TAILS heavy:11.06
104	15416	NX_P05388-1	F.TK(+34.06)EDLTEIR.D	Y	28.64	1137.65	9	3.3	569.832	2	30.51	8620	F7:5384	1	91	99	TAILS heavy	K2:TAILS heavy:11.06
115	15415	NX_Q8NHW5-1	F.TK(+34.06)EDLTEIR.D	Y	24.31	1137.65	9	-2	569.829	2	29.68		F35:4607	1	91	99	TAILS heavy	K2:TAILS heavy:14.02
115	15416	NX_P05388-1	F.TK(+34.06)EDLTEIR.D	Y	24.31	1137.65	9	-2	569.829	2	29.68		F35:4607	1	91	99	TAILS heavy	K2:TAILS heavy:14.02
25	242	NX_Q7KZF4-1	F.TK(+34.06)ELVLQR.E	Y	22.92	1019.66	8	-0.1	510.835	2	27.38	8520	F5:4532	1	585	592	TAILS heavy	K2:TAILS heavy:0.00
60	33196	NX_P27635-1	F.TK(+34.06)FNADEFEDMVAEK(+34.06)R.L	Y	34.51	1997.02	16	-1.6	666.68	3	53.07		10959	1	174	189	TAILS heavy	K2:TAILS heavy:0.00
94	8242	NX_P27635-1	F.TK(+34.06)FNADEFEDMVAEK(+34.06)R.L	Y	22.17	1997.02	16	2.5	666.682	3	52.91	113000	F6:12411	1	174	189	TAILS heavy	K2:TAILS heavy:0.00
56	8242	NX_P27635-1	F.TK(+34.06)FNADEFEDMVAEK(+34.06)R.L	Y	58.63	1997.02	16	0.3	666.681	3	51.6	64500	F34:12271	2	174	189	TAILS heavy	K2:TAILS heavy:0.00
33	8242	NX_P27635-1	F.TK(+34.06)FNADEFEDMVAEK(+34.06)R.L	Y	47.61	1997.02	16	6	500.265	4	52.21	86100	F35:9792	1	174	189	TAILS heavy	K2:TAILS heavy:0.00
255	15513	NX_P35268-1	F.TLDC(+57.02)THPVEDGIMDAANFEQFLQER.I	Y	49.86	2935.31	25	1.4	979.446	3	68.06	68200	F33:17675	2	22	46	Carbamidomethylation	C4:Carbamidomethylation:1000.00
3	7	NX_P38646-1	F.TLIGIPPAPR.G	Y	25.06	1033.63	10	-2.5	517.82	2	49.25	25000	9915	1	504	513
34	7748	NX_P00505-2	F.TM(+15.99)VC(+57.02)K(+28.03)DADEAK(+28.03)R.V	Y	45.66	1494.72	12	2.1	499.247	3	14.45	37600	F6:2161	3	249	260	Oxidation (M)
34	7747	NX_P00505-1	F.TM(+15.99)VC(+57.02)K(+28.03)DADEAK(+28.03)R.V	Y	45.66	1494.72	12	2.1	499.247	3	14.45	37600	F6:2161	3	292	303	Oxidation (M)
20	7748	NX_P00505-2	F.TM(+15.99)VC(+57.02)K(+28.03)DADEAK(+28.03)R.V	Y	36.08	1494.72	12	8.6	499.25	3	15.47	15700	F7:2426	3	249	260	Oxidation (M)
20	7747	NX_P00505-1	F.TM(+15.99)VC(+57.02)K(+28.03)DADEAK(+28.03)R.V	Y	36.08	1494.72	12	8.6	499.25	3	15.47	15700	F7:2426	3	292	303	Oxidation (M)
34	7748	NX_P00505-2	F.TM(+15.99)VC(+57.02)K(+34.06)DADEAK(+34.06)R.V	Y	53.91	1506.78	12	2.4	503.269	3	14.47	57800	F6:2168	3	249	260	Oxidation (M)
34	7747	NX_P00505-1	F.TM(+15.99)VC(+57.02)K(+34.06)DADEAK(+34.06)R.V	Y	53.91	1506.78	12	2.4	503.269	3	14.47	57800	F6:2168	3	292	303	Oxidation (M)
20	7748	NX_P00505-2	F.TM(+15.99)VC(+57.02)K(+34.06)DADEAK(+34.06)R.V	Y	40.06	1506.78	12	2.9	503.269	3	14.56	36600	F8:2270	1	249	260	Oxidation (M)
20	7747	NX_P00505-1	F.TM(+15.99)VC(+57.02)K(+34.06)DADEAK(+34.06)R.V	Y	40.06	1506.78	12	2.9	503.269	3	14.56	36600	F8:2270	1	292	303	Oxidation (M)
34	7748	NX_P00505-2	F.TMVC(+57.02)K(+28.03)DADEAK(+28.03)R.V	Y	26.98	1478.72	12	0.3	493.915	3	18.19	94700	F6:2772	2	249	260	Carbamidomethylation
34	7747	NX_P00505-1	F.TMVC(+57.02)K(+28.03)DADEAK(+28.03)R.V	Y	26.98	1478.72	12	0.3	493.915	3	18.19	94700	F6:2772	2	292	303	Carbamidomethylation
20	7748	NX_P00505-2	F.TMVC(+57.02)K(+28.03)DADEAK(+28.03)R.V	Y	46.92	1478.72	12	1.9	493.916	3	18.8	127000	F8:3051	4	249	260	Carbamidomethylation
20	7747	NX_P00505-1	F.TMVC(+57.02)K(+28.03)DADEAK(+28.03)R.V	Y	46.92	1478.72	12	1.9	493.916	3	18.8	127000	F8:3051	4	292	303	Carbamidomethylation
28	7748	NX_P00505-2	F.TMVC(+57.02)K(+28.03)DADEAK(+28.03)R.V	Y	28.89	1478.72	12	3.5	493.916	3	18.2	2350	F33:2797	2	249	260	Carbamidomethylation
28	7747	NX_P00505-1	F.TMVC(+57.02)K(+28.03)DADEAK(+28.03)R.V	Y	28.89	1478.72	12	3.5	493.916	3	18.2	2350	F33:2797	2	292	303	Carbamidomethylation
36	36	NX_P00505-2	F.TMVC(+57.02)K(+34.06)DADEAK(+34.06)R.V	Y	38.01	1490.79	12	-0.6	497.936	3	19.1	36500	2910	1	249	260	Carbamidomethylation
36	37	NX_P00505-1	F.TMVC(+57.02)K(+34.06)DADEAK(+34.06)R.V	Y	38.01	1490.79	12	-0.6	497.936	3	19.1	36500	2910	1	292	303	Carbamidomethylation
34	7748	NX_P00505-2	F.TMVC(+57.02)K(+34.06)DADEAK(+34.06)R.V	Y	28.44	1490.79	12	4.9	497.938	3	19.2	60100	F5:2991	1	249	260	Carbamidomethylation
34	7747	NX_P00505-1	F.TMVC(+57.02)K(+34.06)DADEAK(+34.06)R.V	Y	28.44	1490.79	12	4.9	497.938	3	19.2	60100	F5:2991	1	292	303	Carbamidomethylation
20	7748	NX_P00505-2	F.TMVC(+57.02)K(+34.06)DADEAK(+34.06)R.V	Y	42	1490.79	12	2.7	497.937	3	18.79	114000	F8:3050	2	249	260	Carbamidomethylation
20	7747	NX_P00505-1	F.TMVC(+57.02)K(+34.06)DADEAK(+34.06)R.V	Y	42	1490.79	12	2.7	497.937	3	18.79	114000	F8:3050	2	292	303	Carbamidomethylation
28	7748	NX_P00505-2	F.TMVC(+57.02)K(+34.06)DADEAK(+34.06)R.V	Y	22.89	1490.79	12	2.7	497.937	3	18.22	3630	F33:2800	2	249	260	Carbamidomethylation
28	7747	NX_P00505-1	F.TMVC(+57.02)K(+34.06)DADEAK(+34.06)R.V	Y	22.89	1490.79	12	2.7	497.937	3	18.22	3630	F33:2800	2	292	303	Carbamidomethylation
37	7747	NX_P00505-1	F.TMVC(+57.02)K(+34.06)DADEAK(+34.06)R.V	Y	43.7	1490.79	12	2.6	497.937	3	18.35	15100	F35:2649	7	292	303	Carbamidomethylation
37	7748	NX_P00505-2	F.TMVC(+57.02)K(+34.06)DADEAK(+34.06)R.V	Y	43.7	1490.79	12	2.6	497.937	3	18.35	15100	F35:2649	7	249	260	Carbamidomethylation
83	8029	NX_P08865-1	F.TNQIQAAFR.E	Y	33.06	1047.55	9	3.5	524.782	2	39.42	57600	F5:7140	2	109	117
45	7924	NX_P16615-2	F.V(+28.03)KGAPEGVIDR.C	Y	41.04	1167.66	11	4.9	390.23	3	27.76	88100	F8:5274	1	513	523	TAILS light	V1:TAILS light:0.00
45	7935	NX_P16615-5	F.V(+28.03)KGAPEGVIDR.C	Y	41.04	1167.66	11	4.9	390.23	3	27.76	88100	F8:5274	1	513	523	TAILS light	V1:TAILS light:0.00
45	7936	NX_P16615-3	F.V(+28.03)KGAPEGVIDR.C	Y	41.04	1167.66	11	4.9	390.23	3	27.76	88100	F8:5274	1	513	523	TAILS light	V1:TAILS light:0.00
45	7949	NX_P16615-1	F.V(+28.03)KGAPEGVIDR.C	Y	41.04	1167.66	11	4.9	390.23	3	27.76	88100	F8:5274	1	513	523	TAILS light	V1:TAILS light:0.00
66	7924	NX_P16615-2	F.V(+28.03)KGAPEGVIDR.C	Y	36.96	1167.66	11	1.4	390.228	3	27.18	61700	F33:4647	1	513	523	TAILS light	V1:TAILS light:0.00
66	7935	NX_P16615-5	F.V(+28.03)KGAPEGVIDR.C	Y	36.96	1167.66	11	1.4	390.228	3	27.18	61700	F33:4647	1	513	523	TAILS light	V1:TAILS light:0.00
66	7936	NX_P16615-3	F.V(+28.03)KGAPEGVIDR.C	Y	36.96	1167.66	11	1.4	390.228	3	27.18	61700	F33:4647	1	513	523	TAILS light	V1:TAILS light:0.00
66	7949	NX_P16615-1	F.V(+28.03)KGAPEGVIDR.C	Y	36.96	1167.66	11	1.4	390.228	3	27.18	61700	F33:4647	1	513	523	TAILS light	V1:TAILS light:0.00
1	3	NX_P14625-1	F.V(+28.03)KGVVDSDDLPLNVSR.E	Y	31.99	1739.94	16	-0.9	870.977	2	49.05		9855	1	433	448	TAILS light	V1:TAILS light:0.00
2	7744	NX_P14625-1	F.V(+28.03)KGVVDSDDLPLNVSR.E	Y	35.25	1739.94	16	4.9	580.991	3	48.94	73600	F7:8876	2	433	448	TAILS light	V1:TAILS light:0.00
3	7744	NX_P14625-1	F.V(+28.03)KGVVDSDDLPLNVSR.E	Y	52.82	1739.94	16	1.1	580.989	3	49.48	190000	F33:11595	1	433	448	TAILS light	V1:TAILS light:0.00
2	7744	NX_P14625-1	F.V(+28.03)KGVVDSDDLPLNVSR.E	Y	25.03	1739.94	16	-1	870.977	2	48.7		F35:8938	2	433	448	TAILS light	V1:TAILS light:0.00
1	3	NX_P14625-1	F.V(+34.06)KGVVDSDDLPLNVSR.E	Y	57.04	1745.97	16	-1	582.998	3	49.04	526000	9852	1	433	448	TAILS heavy	V1:TAILS heavy:10.11
2	7744	NX_P14625-1	F.V(+34.06)KGVVDSDDLPLNVSR.E	Y	42.57	1745.97	16	3.2	583	3	48.65	220000	F8:10445	4	433	448	TAILS heavy	V1:TAILS heavy:0.00
3	7744	NX_P14625-1	F.V(+34.06)KGVVDSDDLPLNVSR.E	Y	27.58	1745.97	16	2.5	583	3	48.5		F34:11197	1	433	448	TAILS heavy	V1:TAILS heavy:0.00
2	7744	NX_P14625-1	F.V(+34.06)KGVVDSDDLPLNVSR.E	Y	43.4	1745.97	16	0.8	582.999	3	48.34	277000	F36:8814	2	433	448	TAILS heavy	V1:TAILS heavy:0.00
29	15268	NX_P40926-1	F.VAELK(+28.03)GLDPAR.V	Y	36.14	1195.69	11	-1.6	598.852	2	37.34	55000	F5:6688	1	181	191	TAILS light	K5:TAILS light:35.82
29	15268	NX_P40926-1	F.VAELK(+34.06)GLDPAR.V	Y	46.23	1201.72	11	-0.9	601.869	2	36.58	72400	F6:7516	2	181	191	TAILS heavy	K5:TAILS heavy:41.04
280	16908	NX_P09651-2	F.VGGIK(+28.03)EDTEEHHLR.D	N	43.81	1646.84	14	-3.1	549.952	3	24.57	29400	3897	1	109	122	TAILS light	K5:TAILS light:12.42
280	16929	NX_P09651-1	F.VGGIK(+28.03)EDTEEHHLR.D	N	43.81	1646.84	14	-3.1	549.952	3	24.57	29400	3897	1	109	122	TAILS light	K5:TAILS light:12.42
280	16892	NX_P09651-3	F.VGGIK(+28.03)EDTEEHHLR.D	N	43.81	1646.84	14	-3.1	549.952	3	24.57	29400	3897	1	109	122	TAILS light	K5:TAILS light:12.42
109	164	NX_P22626-2	F.VGGIK(+28.03)EDTEEHHLR.D	N	43.81	1646.84	14	-3.1	549.952	3	24.57	29400	3897	1	104	117	TAILS light	K5:TAILS light:12.42
109	167	NX_P22626-1	F.VGGIK(+28.03)EDTEEHHLR.D	N	43.81	1646.84	14	-3.1	549.952	3	24.57	29400	3897	1	116	129	TAILS light	K5:TAILS light:12.42
199	2228	NX_P09651-3	F.VGGIK(+28.03)EDTEEHHLR.D	N	35.5	1646.84	14	-1.6	549.952	3	25.54	170000	F6:4384	2	109	122	TAILS light	K5:TAILS light:2.76
199	167	NX_P09651-2	F.VGGIK(+28.03)EDTEEHHLR.D	N	35.5	1646.84	14	-1.6	549.952	3	25.54	170000	F6:4384	2	109	122	TAILS light	K5:TAILS light:2.76
199	169	NX_P09651-1	F.VGGIK(+28.03)EDTEEHHLR.D	N	35.5	1646.84	14	-1.6	549.952	3	25.54	170000	F6:4384	2	109	122	TAILS light	K5:TAILS light:2.76
175	12268	NX_P22626-2	F.VGGIK(+28.03)EDTEEHHLR.D	N	35.5	1646.84	14	-1.6	549.952	3	25.54	170000	F6:4384	2	104	117	TAILS light	K5:TAILS light:2.76
175	12275	NX_P22626-1	F.VGGIK(+28.03)EDTEEHHLR.D	N	35.5	1646.84	14	-1.6	549.952	3	25.54	170000	F6:4384	2	116	129	TAILS light	K5:TAILS light:2.76
331	2228	NX_P09651-3	F.VGGIK(+28.03)EDTEEHHLR.D	N	38.53	1646.84	14	0.4	549.953	3	28.54	24400	F7:4990	2	109	122	TAILS light	K5:TAILS light:4.84
331	167	NX_P09651-2	F.VGGIK(+28.03)EDTEEHHLR.D	N	38.53	1646.84	14	0.4	549.953	3	28.54	24400	F7:4990	2	109	122	TAILS light	K5:TAILS light:4.84
331	169	NX_P09651-1	F.VGGIK(+28.03)EDTEEHHLR.D	N	38.53	1646.84	14	0.4	549.953	3	28.54	24400	F7:4990	2	109	122	TAILS light	K5:TAILS light:4.84
201	12268	NX_P22626-2	F.VGGIK(+28.03)EDTEEHHLR.D	N	38.53	1646.84	14	0.4	549.953	3	28.54	24400	F7:4990	2	104	117	TAILS light	K5:TAILS light:4.84
201	12275	NX_P22626-1	F.VGGIK(+28.03)EDTEEHHLR.D	N	38.53	1646.84	14	0.4	549.953	3	28.54	24400	F7:4990	2	116	129	TAILS light	K5:TAILS light:4.84
261	167	NX_P09651-2	F.VGGIK(+28.03)EDTEEHHLR.D	N	19.68	1646.84	14	2.9	412.718	4	23.08		F34:3507	1	109	122	TAILS light	K5:TAILS light:0.00
261	169	NX_P09651-1	F.VGGIK(+28.03)EDTEEHHLR.D	N	19.68	1646.84	14	2.9	412.718	4	23.08		F34:3507	1	109	122	TAILS light	K5:TAILS light:0.00
261	2228	NX_P09651-3	F.VGGIK(+28.03)EDTEEHHLR.D	N	19.68	1646.84	14	2.9	412.718	4	23.08		F34:3507	1	109	122	TAILS light	K5:TAILS light:0.00
395	12268	NX_P22626-2	F.VGGIK(+28.03)EDTEEHHLR.D	N	19.68	1646.84	14	2.9	412.718	4	23.08		F34:3507	1	104	117	TAILS light	K5:TAILS light:0.00
395	12275	NX_P22626-1	F.VGGIK(+28.03)EDTEEHHLR.D	N	19.68	1646.84	14	2.9	412.718	4	23.08		F34:3507	1	116	129	TAILS light	K5:TAILS light:0.00
133	12268	NX_P22626-2	F.VGGIK(+28.03)EDTEEHHLR.D	N	49.26	1646.84	14	-0.2	549.953	3	24.13	14500	F35:3588	5	104	117	TAILS light	K5:TAILS light:15.39
133	12275	NX_P22626-1	F.VGGIK(+28.03)EDTEEHHLR.D	N	49.26	1646.84	14	-0.2	549.953	3	24.13	14500	F35:3588	5	116	129	TAILS light	K5:TAILS light:15.39
199	167	NX_P09651-2	F.VGGIK(+28.03)EDTEEHHLR.D	N	49.26	1646.84	14	-0.2	549.953	3	24.13	14500	F35:3588	5	109	122	TAILS light	K5:TAILS light:15.39
199	169	NX_P09651-1	F.VGGIK(+28.03)EDTEEHHLR.D	N	49.26	1646.84	14	-0.2	549.953	3	24.13	14500	F35:3588	5	109	122	TAILS light	K5:TAILS light:15.39
199	2228	NX_P09651-3	F.VGGIK(+28.03)EDTEEHHLR.D	N	49.26	1646.84	14	-0.2	549.953	3	24.13	14500	F35:3588	5	109	122	TAILS light	K5:TAILS light:15.39
280	16908	NX_P09651-2	F.VGGIK(+34.06)EDTEEHHLR.D	N	50.77	1652.87	14	-3	551.962	3	24.52	43900	3886	1	109	122	TAILS heavy	K5:TAILS heavy:19.86
280	16929	NX_P09651-1	F.VGGIK(+34.06)EDTEEHHLR.D	N	50.77	1652.87	14	-3	551.962	3	24.52	43900	3886	1	109	122	TAILS heavy	K5:TAILS heavy:19.86
280	16892	NX_P09651-3	F.VGGIK(+34.06)EDTEEHHLR.D	N	50.77	1652.87	14	-3	551.962	3	24.52	43900	3886	1	109	122	TAILS heavy	K5:TAILS heavy:19.86
109	164	NX_P22626-2	F.VGGIK(+34.06)EDTEEHHLR.D	N	50.77	1652.87	14	-3	551.962	3	24.52	43900	3886	1	104	117	TAILS heavy	K5:TAILS heavy:19.86
109	167	NX_P22626-1	F.VGGIK(+34.06)EDTEEHHLR.D	N	50.77	1652.87	14	-3	551.962	3	24.52	43900	3886	1	116	129	TAILS heavy	K5:TAILS heavy:19.86
199	2228	NX_P09651-3	F.VGGIK(+34.06)EDTEEHHLR.D	N	52.3	1652.87	14	1.3	551.965	3	25.04	73100	F6:4258	3	109	122	TAILS heavy	K5:TAILS heavy:4.73
199	167	NX_P09651-2	F.VGGIK(+34.06)EDTEEHHLR.D	N	52.3	1652.87	14	1.3	551.965	3	25.04	73100	F6:4258	3	109	122	TAILS heavy	K5:TAILS heavy:4.73
199	169	NX_P09651-1	F.VGGIK(+34.06)EDTEEHHLR.D	N	52.3	1652.87	14	1.3	551.965	3	25.04	73100	F6:4258	3	109	122	TAILS heavy	K5:TAILS heavy:4.73
175	12268	NX_P22626-2	F.VGGIK(+34.06)EDTEEHHLR.D	N	52.3	1652.87	14	1.3	551.965	3	25.04	73100	F6:4258	3	104	117	TAILS heavy	K5:TAILS heavy:4.73
175	12275	NX_P22626-1	F.VGGIK(+34.06)EDTEEHHLR.D	N	52.3	1652.87	14	1.3	551.965	3	25.04	73100	F6:4258	3	116	129	TAILS heavy	K5:TAILS heavy:4.73
331	2228	NX_P09651-3	F.VGGIK(+34.06)EDTEEHHLR.D	N	51.56	1652.87	14	3.6	551.966	3	28.56		F7:4992	2	109	122	TAILS heavy	K5:TAILS heavy:9.85
331	167	NX_P09651-2	F.VGGIK(+34.06)EDTEEHHLR.D	N	51.56	1652.87	14	3.6	551.966	3	28.56		F7:4992	2	109	122	TAILS heavy	K5:TAILS heavy:9.85
331	169	NX_P09651-1	F.VGGIK(+34.06)EDTEEHHLR.D	N	51.56	1652.87	14	3.6	551.966	3	28.56		F7:4992	2	109	122	TAILS heavy	K5:TAILS heavy:9.85
201	12268	NX_P22626-2	F.VGGIK(+34.06)EDTEEHHLR.D	N	51.56	1652.87	14	3.6	551.966	3	28.56		F7:4992	2	104	117	TAILS heavy	K5:TAILS heavy:9.85
201	12275	NX_P22626-1	F.VGGIK(+34.06)EDTEEHHLR.D	N	51.56	1652.87	14	3.6	551.966	3	28.56		F7:4992	2	116	129	TAILS heavy	K5:TAILS heavy:9.85
261	167	NX_P09651-2	F.VGGIK(+34.06)EDTEEHHLR.D	N	38.5	1652.87	14	2.2	551.965	3	23.58	18800	F33:3770	3	109	122	TAILS heavy	K5:TAILS heavy:16.51
261	169	NX_P09651-1	F.VGGIK(+34.06)EDTEEHHLR.D	N	38.5	1652.87	14	2.2	551.965	3	23.58	18800	F33:3770	3	109	122	TAILS heavy	K5:TAILS heavy:16.51
261	2228	NX_P09651-3	F.VGGIK(+34.06)EDTEEHHLR.D	N	38.5	1652.87	14	2.2	551.965	3	23.58	18800	F33:3770	3	109	122	TAILS heavy	K5:TAILS heavy:16.51
395	12268	NX_P22626-2	F.VGGIK(+34.06)EDTEEHHLR.D	N	38.5	1652.87	14	2.2	551.965	3	23.58	18800	F33:3770	3	104	117	TAILS heavy	K5:TAILS heavy:16.51
395	12275	NX_P22626-1	F.VGGIK(+34.06)EDTEEHHLR.D	N	38.5	1652.87	14	2.2	551.965	3	23.58	18800	F33:3770	3	116	129	TAILS heavy	K5:TAILS heavy:16.51
133	12268	NX_P22626-2	F.VGGIK(+34.06)EDTEEHHLR.D	N	56.72	1652.87	14	2.5	551.965	3	24.13	13200	F35:3589	3	104	117	TAILS heavy	K5:TAILS heavy:8.87
133	12275	NX_P22626-1	F.VGGIK(+34.06)EDTEEHHLR.D	N	56.72	1652.87	14	2.5	551.965	3	24.13	13200	F35:3589	3	116	129	TAILS heavy	K5:TAILS heavy:8.87
199	167	NX_P09651-2	F.VGGIK(+34.06)EDTEEHHLR.D	N	56.72	1652.87	14	2.5	551.965	3	24.13	13200	F35:3589	3	109	122	TAILS heavy	K5:TAILS heavy:8.87
199	169	NX_P09651-1	F.VGGIK(+34.06)EDTEEHHLR.D	N	56.72	1652.87	14	2.5	551.965	3	24.13	13200	F35:3589	3	109	122	TAILS heavy	K5:TAILS heavy:8.87
199	2228	NX_P09651-3	F.VGGIK(+34.06)EDTEEHHLR.D	N	56.72	1652.87	14	2.5	551.965	3	24.13	13200	F35:3589	3	109	122	TAILS heavy	K5:TAILS heavy:8.87
504	23647	NX_Q14103-2	F.VGGLSPDTPEEK(+28.03)IR.E	Y	21.38	1524.81	14	6.7	509.282	3	37.92	78500	F35:6337	1	167	180	TAILS light	K12:TAILS light:63.28
504	23647	NX_Q14103-2	F.VGGLSPDTPEEK(+34.06)IR.E	Y	20.36	1530.85	14	-3.3	511.288	3	37.25	98700	F36:6206	1	167	180	TAILS heavy	K12:TAILS heavy:71.87
138	15354	NX_O43852-1	F.VGSQATDFGEALVR.H	N	61.87	1448.73	14	1.9	725.372	2	52.55	157000	F5:10061	3	298	311
138	15355	NX_O43852-3	F.VGSQATDFGEALVR.H	N	61.87	1448.73	14	1.9	725.372	2	52.55	157000	F5:10061	3	306	319
233	15429	NX_O43852-5	F.VGSQATDFGEALVR.H	N	61.87	1448.73	14	1.9	725.372	2	52.55	157000	F5:10061	3	212	225
641	6785	NX_P41250-1	F.VK(+28.03)ELSEALTR.H	Y	21.65	1172.68	10	-2.9	587.344	2	33.8		F6:6734	1	631	640	TAILS light	K2:TAILS light:8.14
106	7924	NX_P16615-2	F.VK(+28.03)GAPEGVIDR.C	Y	36.65	1167.66	11	1.7	390.228	3	27.32		F6:4864	2	513	523	TAILS light	K2:TAILS light:0.00
106	7935	NX_P16615-5	F.VK(+28.03)GAPEGVIDR.C	Y	36.65	1167.66	11	1.7	390.228	3	27.32		F6:4864	2	513	523	TAILS light	K2:TAILS light:0.00
106	7936	NX_P16615-3	F.VK(+28.03)GAPEGVIDR.C	Y	36.65	1167.66	11	1.7	390.228	3	27.32		F6:4864	2	513	523	TAILS light	K2:TAILS light:0.00
106	7949	NX_P16615-1	F.VK(+28.03)GAPEGVIDR.C	Y	36.65	1167.66	11	1.7	390.228	3	27.32		F6:4864	2	513	523	TAILS light	K2:TAILS light:0.00
45	7924	NX_P16615-2	F.VK(+28.03)GAPEGVIDR.C	Y	30.69	1167.66	11	-5.4	584.835	2	27.72	34900	F8:5265	1	513	523	TAILS light	K2:TAILS light:12.28
45	7935	NX_P16615-5	F.VK(+28.03)GAPEGVIDR.C	Y	30.69	1167.66	11	-5.4	584.835	2	27.72	34900	F8:5265	1	513	523	TAILS light	K2:TAILS light:12.28
45	7936	NX_P16615-3	F.VK(+28.03)GAPEGVIDR.C	Y	30.69	1167.66	11	-5.4	584.835	2	27.72	34900	F8:5265	1	513	523	TAILS light	K2:TAILS light:12.28
45	7949	NX_P16615-1	F.VK(+28.03)GAPEGVIDR.C	Y	30.69	1167.66	11	-5.4	584.835	2	27.72	34900	F8:5265	1	513	523	TAILS light	K2:TAILS light:12.28
66	7924	NX_P16615-2	F.VK(+28.03)GAPEGVIDR.C	Y	39.74	1167.66	11	-0.9	584.837	2	27.3		F33:4684	2	513	523	TAILS light	K2:TAILS light:17.01
66	7935	NX_P16615-5	F.VK(+28.03)GAPEGVIDR.C	Y	39.74	1167.66	11	-0.9	584.837	2	27.3		F33:4684	2	513	523	TAILS light	K2:TAILS light:17.01
66	7936	NX_P16615-3	F.VK(+28.03)GAPEGVIDR.C	Y	39.74	1167.66	11	-0.9	584.837	2	27.3		F33:4684	2	513	523	TAILS light	K2:TAILS light:17.01
66	7949	NX_P16615-1	F.VK(+28.03)GAPEGVIDR.C	Y	39.74	1167.66	11	-0.9	584.837	2	27.3		F33:4684	2	513	523	TAILS light	K2:TAILS light:17.01
1	3	NX_P14625-1	F.VK(+28.03)GVVDSDDLPLNVSR.E	Y	55.22	1739.94	16	-2	580.987	3	49.14	392000	9882	1	433	448	TAILS light	K2:TAILS light:0.00
2	7744	NX_P14625-1	F.VK(+28.03)GVVDSDDLPLNVSR.E	Y	37.78	1739.94	16	4.5	580.99	3	48.6	347000	F8:10432	1	433	448	TAILS light	K2:TAILS light:0.00
3	7744	NX_P14625-1	F.VK(+28.03)GVVDSDDLPLNVSR.E	Y	37.01	1739.94	16	-2.8	870.976	2	49.39	22000	F33:11565	3	433	448	TAILS light	K2:TAILS light:0.00
2	7744	NX_P14625-1	F.VK(+28.03)GVVDSDDLPLNVSR.E	Y	52.57	1739.94	16	1.5	580.989	3	48.93	141000	F35:8987	2	433	448	TAILS light	K2:TAILS light:0.00
641	6785	NX_P41250-1	F.VK(+34.06)ELSEALTR.H	Y	29.55	1178.71	10	-5.2	590.358	2	33.79		F6:6732	1	631	640	TAILS heavy	K2:TAILS heavy:9.34
106	7924	NX_P16615-2	F.VK(+34.06)GAPEGVIDR.C	Y	28.45	1173.69	11	0.2	587.854	2	27.37		F6:4877	2	513	523	TAILS heavy	K2:TAILS heavy:17.01
106	7935	NX_P16615-5	F.VK(+34.06)GAPEGVIDR.C	Y	28.45	1173.69	11	0.2	587.854	2	27.37		F6:4877	2	513	523	TAILS heavy	K2:TAILS heavy:17.01
106	7936	NX_P16615-3	F.VK(+34.06)GAPEGVIDR.C	Y	28.45	1173.69	11	0.2	587.854	2	27.37		F6:4877	2	513	523	TAILS heavy	K2:TAILS heavy:17.01
106	7949	NX_P16615-1	F.VK(+34.06)GAPEGVIDR.C	Y	28.45	1173.69	11	0.2	587.854	2	27.37		F6:4877	2	513	523	TAILS heavy	K2:TAILS heavy:17.01
45	7924	NX_P16615-2	F.VK(+34.06)GAPEGVIDR.C	Y	32.39	1173.69	11	1.3	587.855	2	28.23		F7:4928	1	513	523	TAILS heavy	K2:TAILS heavy:17.01
45	7935	NX_P16615-5	F.VK(+34.06)GAPEGVIDR.C	Y	32.39	1173.69	11	1.3	587.855	2	28.23		F7:4928	1	513	523	TAILS heavy	K2:TAILS heavy:17.01
45	7936	NX_P16615-3	F.VK(+34.06)GAPEGVIDR.C	Y	32.39	1173.69	11	1.3	587.855	2	28.23		F7:4928	1	513	523	TAILS heavy	K2:TAILS heavy:17.01
45	7949	NX_P16615-1	F.VK(+34.06)GAPEGVIDR.C	Y	32.39	1173.69	11	1.3	587.855	2	28.23		F7:4928	1	513	523	TAILS heavy	K2:TAILS heavy:17.01
66	7924	NX_P16615-2	F.VK(+34.06)GAPEGVIDR.C	Y	30.74	1173.69	11	-1.5	587.853	2	26.77		F34:4418	3	513	523	TAILS heavy	K2:TAILS heavy:7.21
66	7935	NX_P16615-5	F.VK(+34.06)GAPEGVIDR.C	Y	30.74	1173.69	11	-1.5	587.853	2	26.77		F34:4418	3	513	523	TAILS heavy	K2:TAILS heavy:7.21
66	7936	NX_P16615-3	F.VK(+34.06)GAPEGVIDR.C	Y	30.74	1173.69	11	-1.5	587.853	2	26.77		F34:4418	3	513	523	TAILS heavy	K2:TAILS heavy:7.21
66	7949	NX_P16615-1	F.VK(+34.06)GAPEGVIDR.C	Y	30.74	1173.69	11	-1.5	587.853	2	26.77		F34:4418	3	513	523	TAILS heavy	K2:TAILS heavy:7.21
128	7924	NX_P16615-2	F.VK(+34.06)GAPEGVIDR.C	Y	38.64	1173.69	11	-3.8	587.852	2	27.61	10800	F35:4205	2	513	523	TAILS heavy	K2:TAILS heavy:11.06
128	7935	NX_P16615-5	F.VK(+34.06)GAPEGVIDR.C	Y	38.64	1173.69	11	-3.8	587.852	2	27.61	10800	F35:4205	2	513	523	TAILS heavy	K2:TAILS heavy:11.06
128	7936	NX_P16615-3	F.VK(+34.06)GAPEGVIDR.C	Y	38.64	1173.69	11	-3.8	587.852	2	27.61	10800	F35:4205	2	513	523	TAILS heavy	K2:TAILS heavy:11.06
128	7949	NX_P16615-1	F.VK(+34.06)GAPEGVIDR.C	Y	38.64	1173.69	11	-3.8	587.852	2	27.61	10800	F35:4205	2	513	523	TAILS heavy	K2:TAILS heavy:11.06
1	7744	NX_P14625-1	F.VK(+34.06)GVVDSDDLPLNVSR.E	Y	50.96	1745.97	16	-10	582.993	3	48.97	128000	F5:9287	2	433	448	TAILS heavy	K2:TAILS heavy:0.00
2	7744	NX_P14625-1	F.VK(+34.06)GVVDSDDLPLNVSR.E	Y	43.14	1745.97	16	-4.1	582.996	3	48.96	45100	F7:8880	1	433	448	TAILS heavy	K2:TAILS heavy:0.00
2	7744	NX_P14625-1	F.VK(+34.06)GVVDSDDLPLNVSR.E	Y	51.47	1745.97	16	3.3	583	3	48.83	319000	F35:8966	1	433	448	TAILS heavy	K2:TAILS heavy:0.00
80	11074	NX_P60842-1	F.VLDEADEMLSR.G	N	30.39	1276.6	11	-1.3	639.305	2	50.34	90200	10208	1	180	190
52	66	NX_P05141-1	F.VLVLYDEIK(+34.06)K(+34.06)YT	Y	27.05	1550.96	12	-2	517.993	3	62.3	24100	13260	1	287	298	TAILS heavy	K9:TAILS heavy:81.34
77	3257	NX_P05141-1	F.VLVLYDEIK(+34.06)K(+34.06)YT	Y	17.26	1550.96	12	0.8	776.488	2	62.16	5570	F8:12970	1	287	298	TAILS heavy	K9:TAILS heavy:49.35
49	3257	NX_P05141-1	F.VLVLYDEIK(+34.06)K(+34.06)YT	Y	19.68	1550.96	12	-5.3	517.991	3	62.4	15800	F33:15904	1	287	298	TAILS heavy	K9:TAILS heavy:81.34
43	3257	NX_P05141-1	F.VLVLYDEIK(+34.06)K(+34.06)YT	Y	22.07	1550.96	12	-0.7	517.994	3	61.76	23500	F36:11780	1	287	298	TAILS heavy	K9:TAILS heavy:63.64
41	69	NX_P12236-1	F.VLVLYDELK(+28.03)K(+28.03)VI	Y	23.31	1486.94	12	-2.4	496.652	3	64.69	7270	13870	1	287	298	TAILS light	K9:TAILS light:64.00
24	7824	NX_P12236-1	F.VLVLYDELK(+28.03)K(+28.03)VI	Y	35.51	1486.94	12	-2.8	496.652	3	64.37	19700	F34:16292	2	287	298	TAILS light	K9:TAILS light:78.75
41	69	NX_P12236-1	F.VLVLYDELK(+34.06)K(+34.06)VI	Y	42.53	1499	12	-2.5	500.673	3	64.64	10700	13862	1	287	298	TAILS heavy	K9:TAILS heavy:99.62
24	7824	NX_P12236-1	F.VLVLYDELK(+34.06)K(+34.06)VI	Y	22.39	1499	12	-4.5	500.672	3	65.2	26000	F33:16827	1	287	298	TAILS heavy	K9:TAILS heavy:99.62
298	7983	NX_Q8IV08-1	F.VVPADEAQAR.I	Y	31.48	1054.54	10	0.8	528.278	2	22.76	66500	F6:3684	1	399	408
41	69	NX_P12236-1	F.VYPLDFAR.T	N	27.44	979.513	8	-4.4	490.762	2	54.73	62400	11427	1	131	138
75	2275	NX_P12235-1	F.VYPLDFAR.T	N	27.44	979.513	8	-4.4	490.762	2	54.73	62400	11427	1	131	138
52	66	NX_P05141-1	F.VYPLDFAR.T	N	27.44	979.513	8	-4.4	490.762	2	54.73	62400	11427	1	131	138
214	50	NX_Q96HE7-1	F.WNDISQC(+57.02)GR.R	Y	16.94	1134.49	9	2.5	568.253	2	34.25	32600	F8:6960	1	88	96	Carbamidomethylation	C7:Carbamidomethylation:1000.00
191	413	NX_P30084-1	F.YSTFATDDR.K	Y	32.85	1074.46	9	-2.5	538.237	2	34.99	87300	6271	1	264	272
192	76	NX_P30084-1	F.YSTFATDDR.K	Y	31.74	1074.46	9	6.1	538.241	2	33.8	33800	F7:6044	2	264	272
236	76	NX_P30084-1	F.YSTFATDDR.K	Y	31.95	1074.46	9	9.7	538.243	2	32.74	32800	F34:6147	1	264	272
65	91	NX_P09172-1	F.YYPEEAGLAFGGPGSSR.Y	Y	44.94	1756.81	17	-0.9	879.409	2	55.53	27600	11623	1	310	326
47	8132	NX_P09172-1	F.YYPEEAGLAFGGPGSSR.Y	Y	43.24	1756.81	17	1.3	879.411	2	54.87	18400	F35:10465	2	310	326
565	8121	NX_Q9BX68-1	G.A(+28.03)AGVTDGNEVAK(+28.03)AQQATPGGAAPTIFSR.I	Y	23.25	2740.41	28	0.5	914.479	3	50.82	79700	F33:12072	1	31	58	TAILS light	A1:TAILS light:1000.00
108	49	NX_P36957-1	G.A(+28.03)GKGLR.S	Y	20.28	628.402	6	1.8	629.41	1	84.46	5580	F36:15479	1	215	220	TAILS light	A1:TAILS light:0.00
426	5836	NX_Q13445-1	G.A(+28.03)GPPPIQDGEFTFLLPAGR.K	Y	38.95	2010.06	19	-1.6	671.025	3	65.96	9830	14137	1	24	42	TAILS light	A1:TAILS light:1000.00
449	8831	NX_Q13445-1	G.A(+28.03)GPPPIQDGEFTFLLPAGR.K	Y	32.54	2010.06	19	2.1	671.028	3	66.76	87200	F33:17307	2	24	42	TAILS light	A1:TAILS light:1000.00
143	240	NX_Q14257-1	G.A(+34.06)GK(+34.06)AEELHYPLGER.R	Y	25.4	1636.92	14	-2.1	410.237	4	35.45		F35:5814	2	22	35	TAILS heavy	A1:TAILS heavy:1000.00
143	241	NX_Q14257-2	G.A(+34.06)GK(+34.06)AEELHYPLGER.R	Y	25.4	1636.92	14	-2.1	410.237	4	35.45		F35:5814	2	22	35	TAILS heavy	A1:TAILS heavy:1000.00
426	5836	NX_Q13445-1	G.A(+34.06)GPPPIQDGEFTFLLPAGR.K	Y	47.04	2016.09	19	-0.8	673.037	3	65.91	27100	14128	1	24	42	TAILS heavy	A1:TAILS heavy:1000.00
449	8831	NX_Q13445-1	G.A(+34.06)GPPPIQDGEFTFLLPAGR.K	Y	51.04	2016.09	19	1.2	673.038	3	66.75	103000	F33:17305	1	24	42	TAILS heavy	A1:TAILS heavy:1000.00
866	16068	NX_Q86UY8-1	G.AIIPELR.S	Y	24.05	810.496	7	1.7	406.256	2	50.02	19400	F6:11615	1	408	414
476	1004	NX_Q9UPN3-4	G.AKTNR.A	N	18.26	588.334	5	-6.3	589.338	1	69.57		F35:13267	1	5210	5214
476	1006	NX_Q9UPN3-3	G.AKTNR.A	N	18.26	588.334	5	-6.3	589.338	1	69.57		F35:13267	1	5284	5288
476	1009	NX_Q9UPN3-2	G.AKTNR.A	N	18.26	588.334	5	-6.3	589.338	1	69.57		F35:13267	1	5340	5344
476	1038	NX_Q9UPN3-1	G.AKTNR.A	N	18.26	588.334	5	-6.3	589.338	1	69.57		F35:13267	1	7298	7302
376	15434	NX_Q5JPE7-3	G.ALGQAASDNSGPEDAK(+28.03)R.Q	Y	46.33	1713.83	17	8.3	572.288	3	23.81		F6:3910	1	1029	1045	TAILS light	K16:TAILS light:46.69
376	15435	NX_Q5JPE7-2	G.ALGQAASDNSGPEDAK(+28.03)R.Q	Y	46.33	1713.83	17	8.3	572.288	3	23.81		F6:3910	1	1196	1212	TAILS light	K16:TAILS light:46.69
376	8983	NX_P69849-1	G.ALGQAASDNSGPEDAK(+28.03)R.Q	Y	46.33	1713.83	17	8.3	572.288	3	23.81		F6:3910	1	1196	1212	TAILS light	K16:TAILS light:46.69
376	15436	NX_Q5JPE7-1	G.ALGQAASDNSGPEDAK(+28.03)R.Q	Y	46.33	1713.83	17	8.3	572.288	3	23.81		F6:3910	1	1196	1212	TAILS light	K16:TAILS light:46.69
248	15434	NX_Q5JPE7-3	G.ALGQAASDNSGPEDAK(+28.03)R.Q	Y	65.34	1713.83	17	1.5	572.284	3	23.83	26800	F7:4022	2	1029	1045	TAILS light	K16:TAILS light:83.43
248	15435	NX_Q5JPE7-2	G.ALGQAASDNSGPEDAK(+28.03)R.Q	Y	65.34	1713.83	17	1.5	572.284	3	23.83	26800	F7:4022	2	1196	1212	TAILS light	K16:TAILS light:83.43
248	15436	NX_Q5JPE7-1	G.ALGQAASDNSGPEDAK(+28.03)R.Q	Y	65.34	1713.83	17	1.5	572.284	3	23.83	26800	F7:4022	2	1196	1212	TAILS light	K16:TAILS light:83.43
248	8983	NX_P69849-1	G.ALGQAASDNSGPEDAK(+28.03)R.Q	Y	65.34	1713.83	17	1.5	572.284	3	23.83	26800	F7:4022	2	1196	1212	TAILS light	K16:TAILS light:83.43
248	15434	NX_Q5JPE7-3	G.ALGQAASDNSGPEDAK(+34.06)R.Q	Y	30.41	1719.86	17	7	574.298	3	23.86	15900	F7:4030	2	1029	1045	TAILS heavy	K16:TAILS heavy:56.62
248	15435	NX_Q5JPE7-2	G.ALGQAASDNSGPEDAK(+34.06)R.Q	Y	30.41	1719.86	17	7	574.298	3	23.86	15900	F7:4030	2	1196	1212	TAILS heavy	K16:TAILS heavy:56.62
248	15436	NX_Q5JPE7-1	G.ALGQAASDNSGPEDAK(+34.06)R.Q	Y	30.41	1719.86	17	7	574.298	3	23.86	15900	F7:4030	2	1196	1212	TAILS heavy	K16:TAILS heavy:56.62
248	8983	NX_P69849-1	G.ALGQAASDNSGPEDAK(+34.06)R.Q	Y	30.41	1719.86	17	7	574.298	3	23.86	15900	F7:4030	2	1196	1212	TAILS heavy	K16:TAILS heavy:56.62
237	15435	NX_Q5JPE7-2	G.ALGQAASDNSGPEDAK(+34.06)R.Q	Y	38.32	1719.86	17	-0.6	574.294	3	23.61	37100	F33:3779	2	1196	1212	TAILS heavy	K16:TAILS heavy:54.47
237	8983	NX_P69849-1	G.ALGQAASDNSGPEDAK(+34.06)R.Q	Y	38.32	1719.86	17	-0.6	574.294	3	23.61	37100	F33:3779	2	1196	1212	TAILS heavy	K16:TAILS heavy:54.47
237	15436	NX_Q5JPE7-1	G.ALGQAASDNSGPEDAK(+34.06)R.Q	Y	38.32	1719.86	17	-0.6	574.294	3	23.61	37100	F33:3779	2	1196	1212	TAILS heavy	K16:TAILS heavy:54.47
455	15434	NX_Q5JPE7-3	G.ALGQAASDNSGPEDAK(+34.06)R.Q	Y	44.35	1719.86	17	-0.4	574.294	3	23.54	9170	F36:3433	2	1029	1045	TAILS heavy	K16:TAILS heavy:63.16
455	15435	NX_Q5JPE7-2	G.ALGQAASDNSGPEDAK(+34.06)R.Q	Y	44.35	1719.86	17	-0.4	574.294	3	23.54	9170	F36:3433	2	1196	1212	TAILS heavy	K16:TAILS heavy:63.16
455	8983	NX_P69849-1	G.ALGQAASDNSGPEDAK(+34.06)R.Q	Y	44.35	1719.86	17	-0.4	574.294	3	23.54	9170	F36:3433	2	1196	1212	TAILS heavy	K16:TAILS heavy:63.16
455	15436	NX_Q5JPE7-1	G.ALGQAASDNSGPEDAK(+34.06)R.Q	Y	44.35	1719.86	17	-0.4	574.294	3	23.54	9170	F36:3433	2	1196	1212	TAILS heavy	K16:TAILS heavy:63.16
412	11003	NX_Q92626-1	G.C(+57.02)(+34.06)TAHR.R	Y	20.54	677.349	5	-1	678.356	1	54.43		F35:10361	1	723	727	Carbamidomethylation
116	67	NX_P49257-1	G.D(+28.03)GVGGDPAVALPHR.R	Y	43.49	1387.72	14	-4	694.865	2	42.8	10200	F7:7765	2	31	44	TAILS light	D1:TAILS light:1000.00
211	67	NX_P49257-1	G.D(+28.03)GVGGDPAVALPHR.R	Y	42.12	1387.72	14	2.9	463.582	3	43.23	147000	F33:9453	1	31	44	TAILS light	D1:TAILS light:1000.00
151	67	NX_P49257-1	G.D(+28.03)GVGGDPAVALPHR.R	Y	44.46	1387.72	14	2.7	463.582	3	42.93	34900	F35:7486	1	31	44	TAILS light	D1:TAILS light:1000.00
211	67	NX_P49257-1	G.D(+34.06)GVGGDPAVALPHR.R	Y	37.03	1393.75	14	5.6	465.594	3	43.13	114000	F33:9412	2	31	44	TAILS heavy	D1:TAILS heavy:1000.00
151	67	NX_P49257-1	G.D(+34.06)GVGGDPAVALPHR.R	Y	37.77	1393.75	14	4.8	465.594	3	42.54	29600	F36:7384	2	31	44	TAILS heavy	D1:TAILS heavy:1000.00
318	14	NX_Q13283-1	G.DIEPR.R	N	19.57	628.318	5	5.1	629.328	1	53.34		F34:12850	1	327	331
47	1096	NX_P12532-1	G.DLAGR.Y	N	21.34	530.281	5	8.5	531.293	1	83.59	10800	F33:20375	1	201	205
279	50	NX_Q96HE7-1	G.E(+28.03)EQPPETAAQR.C	Y	31.57	1282.62	11	0.2	642.315	2	22.72	26800	F6:3673	1	24	34	TAILS light	E1:TAILS light:1000.00
214	50	NX_Q96HE7-1	G.E(+28.03)EQPPETAAQR.C	Y	27.7	1282.62	11	1.3	642.316	2	22.87	123000	F8:3989	3	24	34	TAILS light	E1:TAILS light:1000.00
196	50	NX_Q96HE7-1	G.E(+28.03)EQPPETAAQR.C	Y	18.83	1282.62	11	2.2	642.316	2	22.72	71900	F33:3588	1	24	34	TAILS light	E1:TAILS light:1000.00
529	15653	NX_Q9Y6C2-1	G.E(+28.03)LGGR.L	N	25.31	558.313	5	2.6	559.321	1	83.14	16100	F6:18715	1	459	463	TAILS light	E1:TAILS light:1000.00
214	50	NX_Q96HE7-1	G.E(+34.06)EQPPETAAQR.C	Y	22.4	1288.65	11	0.2	645.331	2	22.79	75500	F7:3801	2	24	34	TAILS heavy	E1:TAILS heavy:1000.00
196	50	NX_Q96HE7-1	G.E(+34.06)EQPPETAAQR.C	Y	20.55	1288.65	11	-0.2	645.331	2	22.26	101000	F34:3337	3	24	34	TAILS heavy	E1:TAILS heavy:1000.00
225	3317	NX_Q9Y230-1	G.E(+34.06)LQK(+28.03)R.K	N	20.3	734.486	5	-4.2	735.49	1	88.6	18600	F35:16247	1	231	235	TAILS heavy
63	368	NX_Q14204-1	G.E(+34.06)LQK(+28.03)R.Q	N	20.3	734.486	5	-4.2	735.49	1	88.6	18600	F35:16247	1	2294	2298	TAILS heavy
824	7807	NX_O75879-1	G.E(+34.06)SSVAQQPLHTAQK(+34.06)TR.K	Y	37.84	1848.05	16	-3.7	463.018	4	21.99		F34:3278	1	42	57	TAILS heavy	E1:TAILS heavy:1000.00
1201	12310	NX_Q86YN6-6	G.FITYR.C	Y	20.76	698.375	5	0.8	350.195	2	30.48	118000	F34:5503	1	881	885
1201	6017	NX_Q86YN6-5	G.FITYR.C	Y	20.76	698.375	5	0.8	350.195	2	30.48	118000	F34:5503	1	906	910
1201	12533	NX_Q86YN6-4	G.FITYR.C	Y	20.76	698.375	5	0.8	350.195	2	30.48	118000	F34:5503	1	924	928
1201	12551	NX_Q86YN6-2	G.FITYR.C	Y	20.76	698.375	5	0.8	350.195	2	30.48	118000	F34:5503	1	924	928
1201	12604	NX_Q86YN6-3	G.FITYR.C	Y	20.76	698.375	5	0.8	350.195	2	30.48	118000	F34:5503	1	945	949
1201	12633	NX_Q86YN6-1	G.FITYR.C	Y	20.76	698.375	5	0.8	350.195	2	30.48	118000	F34:5503	1	945	949
317	1711	NX_Q07955-1	G.G(+28.03)GAPR.G	N	21.96	484.276	5	-1.3	485.282	1	32.48		F33:6149	1	105	109	TAILS light	G1:TAILS light:1000.00
373	7885	NX_Q9BU61-1	G.H(+28.03)RLSPADDELYQR.T	Y	42.35	1626.81	13	4.9	543.28	3	38.26		F7:6902	1	32	44	TAILS light	H1:TAILS light:1000.00
428	7885	NX_Q9BU61-1	G.H(+28.03)RLSPADDELYQR.T	Y	46.82	1626.81	13	-2.1	543.277	3	33.21	23900	F34:6288	1	32	44	TAILS light	H1:TAILS light:1000.00
310	8511	NX_Q6ZRI8-2	G.H(+34.06)N(+.98)PDR.R	Y	18.22	672.34	5	0.8	673.348	1	84.51	26700	F35:15623	1	10	14	TAILS heavy
310	8654	NX_Q6ZRI8-4	G.H(+34.06)N(+.98)PDR.R	Y	18.22	672.34	5	0.8	673.348	1	84.51	26700	F35:15623	1	29	33	TAILS heavy
310	8655	NX_Q6ZRI8-1	G.H(+34.06)N(+.98)PDR.R	Y	18.22	672.34	5	0.8	673.348	1	84.51	26700	F35:15623	1	41	45	TAILS heavy
373	7885	NX_Q9BU61-1	G.H(+34.06)RLSPADDELYQR.T	Y	46.96	1632.84	13	5.2	545.291	3	38.23		F7:6897	2	32	44	TAILS heavy	H1:TAILS heavy:1000.00
428	7885	NX_Q9BU61-1	G.H(+34.06)RLSPADDELYQR.T	Y	28.25	1632.84	13	5.4	545.291	3	33.15	21000	F34:6267	1	32	44	TAILS heavy	H1:TAILS heavy:1000.00
834	7887	NX_O14874-2	G.IIC(+57.02)TR.L	N	17.15	661.358	5	6	662.369	1	79.39	54700	F34:19196	1	220	224	Carbamidomethylation	C3:Carbamidomethylation:1000.00
834	7871	NX_O14874-3	G.IIC(+57.02)TR.L	N	17.15	661.358	5	6	662.369	1	79.39	54700	F34:19196	1	220	224	Carbamidomethylation	C3:Carbamidomethylation:1000.00
834	7872	NX_O14874-1	G.IIC(+57.02)TR.L	N	17.15	661.358	5	6	662.369	1	79.39	54700	F34:19196	1	220	224	Carbamidomethylation	C3:Carbamidomethylation:1000.00
28	18	NX_Q15084-3	G.L(+28.03)YSSSDDVIELTPSNFNR.E	Y	41.25	2084.01	18	-1.1	1043.01	2	59.76	221000	12625	2	17	34	TAILS light	L1:TAILS light:1000.00
28	19	NX_Q15084-1	G.L(+28.03)YSSSDDVIELTPSNFNR.E	Y	41.25	2084.01	18	-1.1	1043.01	2	59.76	221000	12625	2	20	37	TAILS light	L1:TAILS light:1000.00
28	20	NX_Q15084-4	G.L(+28.03)YSSSDDVIELTPSNFNR.E	Y	41.25	2084.01	18	-1.1	1043.01	2	59.76	221000	12625	2	25	42	TAILS light	L1:TAILS light:1000.00
28	17	NX_Q15084-5	G.L(+28.03)YSSSDDVIELTPSNFNR.E	Y	41.25	2084.01	18	-1.1	1043.01	2	59.76	221000	12625	2	68	85	TAILS light	L1:TAILS light:1000.00
28	21	NX_Q15084-2	G.L(+28.03)YSSSDDVIELTPSNFNR.E	Y	41.25	2084.01	18	-1.1	1043.01	2	59.76	221000	12625	2	72	89	TAILS light	L1:TAILS light:1000.00
16	25	NX_Q15084-1	G.L(+28.03)YSSSDDVIELTPSNFNR.E	Y	40.47	2084.01	18	-1.7	1043.01	2	59.36	276000	F6:13966	2	20	37	TAILS light	L1:TAILS light:1000.00
16	24	NX_Q15084-3	G.L(+28.03)YSSSDDVIELTPSNFNR.E	Y	40.47	2084.01	18	-1.7	1043.01	2	59.36	276000	F6:13966	2	17	34	TAILS light	L1:TAILS light:1000.00
16	26	NX_Q15084-4	G.L(+28.03)YSSSDDVIELTPSNFNR.E	Y	40.47	2084.01	18	-1.7	1043.01	2	59.36	276000	F6:13966	2	25	42	TAILS light	L1:TAILS light:1000.00
16	12	NX_Q15084-5	G.L(+28.03)YSSSDDVIELTPSNFNR.E	Y	40.47	2084.01	18	-1.7	1043.01	2	59.36	276000	F6:13966	2	68	85	TAILS light	L1:TAILS light:1000.00
16	27	NX_Q15084-2	G.L(+28.03)YSSSDDVIELTPSNFNR.E	Y	40.47	2084.01	18	-1.7	1043.01	2	59.36	276000	F6:13966	2	72	89	TAILS light	L1:TAILS light:1000.00
14	24	NX_Q15084-3	G.L(+28.03)YSSSDDVIELTPSNFNR.E	Y	46.39	2084.01	18	-0.2	1043.01	2	59.76	53800	F7:10603	15	17	34	TAILS light	L1:TAILS light:1000.00
14	25	NX_Q15084-1	G.L(+28.03)YSSSDDVIELTPSNFNR.E	Y	46.39	2084.01	18	-0.2	1043.01	2	59.76	53800	F7:10603	15	20	37	TAILS light	L1:TAILS light:1000.00
14	26	NX_Q15084-4	G.L(+28.03)YSSSDDVIELTPSNFNR.E	Y	46.39	2084.01	18	-0.2	1043.01	2	59.76	53800	F7:10603	15	25	42	TAILS light	L1:TAILS light:1000.00
14	12	NX_Q15084-5	G.L(+28.03)YSSSDDVIELTPSNFNR.E	Y	46.39	2084.01	18	-0.2	1043.01	2	59.76	53800	F7:10603	15	68	85	TAILS light	L1:TAILS light:1000.00
14	27	NX_Q15084-2	G.L(+28.03)YSSSDDVIELTPSNFNR.E	Y	46.39	2084.01	18	-0.2	1043.01	2	59.76	53800	F7:10603	15	72	89	TAILS light	L1:TAILS light:1000.00
11	24	NX_Q15084-3	G.L(+28.03)YSSSDDVIELTPSNFNR.E	Y	73.38	2084.01	18	1.5	1043.01	2	59.38	684000	F34:14709	9	17	34	TAILS light	L1:TAILS light:1000.00
11	25	NX_Q15084-1	G.L(+28.03)YSSSDDVIELTPSNFNR.E	Y	73.38	2084.01	18	1.5	1043.01	2	59.38	684000	F34:14709	9	20	37	TAILS light	L1:TAILS light:1000.00
11	26	NX_Q15084-4	G.L(+28.03)YSSSDDVIELTPSNFNR.E	Y	73.38	2084.01	18	1.5	1043.01	2	59.38	684000	F34:14709	9	25	42	TAILS light	L1:TAILS light:1000.00
11	12	NX_Q15084-5	G.L(+28.03)YSSSDDVIELTPSNFNR.E	Y	73.38	2084.01	18	1.5	1043.01	2	59.38	684000	F34:14709	9	68	85	TAILS light	L1:TAILS light:1000.00
11	27	NX_Q15084-2	G.L(+28.03)YSSSDDVIELTPSNFNR.E	Y	73.38	2084.01	18	1.5	1043.01	2	59.38	684000	F34:14709	9	72	89	TAILS light	L1:TAILS light:1000.00
19	12	NX_Q15084-5	G.L(+28.03)YSSSDDVIELTPSNFNR.E	Y	52.57	2084.01	18	0.7	1043.01	2	59.61	173000	F35:11466	6	68	85	TAILS light	L1:TAILS light:1000.00
19	24	NX_Q15084-3	G.L(+28.03)YSSSDDVIELTPSNFNR.E	Y	52.57	2084.01	18	0.7	1043.01	2	59.61	173000	F35:11466	6	17	34	TAILS light	L1:TAILS light:1000.00
19	25	NX_Q15084-1	G.L(+28.03)YSSSDDVIELTPSNFNR.E	Y	52.57	2084.01	18	0.7	1043.01	2	59.61	173000	F35:11466	6	20	37	TAILS light	L1:TAILS light:1000.00
19	26	NX_Q15084-4	G.L(+28.03)YSSSDDVIELTPSNFNR.E	Y	52.57	2084.01	18	0.7	1043.01	2	59.61	173000	F35:11466	6	25	42	TAILS light	L1:TAILS light:1000.00
19	27	NX_Q15084-2	G.L(+28.03)YSSSDDVIELTPSNFNR.E	Y	52.57	2084.01	18	0.7	1043.01	2	59.61	173000	F35:11466	6	72	89	TAILS light	L1:TAILS light:1000.00
447	8096	NX_Q7Z7H5-3	G.L(+34.06)YFHIGETEK(+34.06)R.C	Y	23.82	1459.85	11	-0.2	365.969	4	41.12		F35:7047	2	30	40	TAILS heavy	L1:TAILS heavy:1000.00
447	8097	NX_Q7Z7H5-2	G.L(+34.06)YFHIGETEK(+34.06)R.C	Y	23.82	1459.85	11	-0.2	365.969	4	41.12		F35:7047	2	30	40	TAILS heavy	L1:TAILS heavy:1000.00
447	8098	NX_Q7Z7H5-1	G.L(+34.06)YFHIGETEK(+34.06)R.C	Y	23.82	1459.85	11	-0.2	365.969	4	41.12		F35:7047	2	30	40	TAILS heavy	L1:TAILS heavy:1000.00
28	18	NX_Q15084-3	G.L(+34.06)YSSSDDVIELTPSNFNR.E	Y	39.89	2090.04	18	-0.9	1046.03	2	59.72	310000	12615	2	17	34	TAILS heavy	L1:TAILS heavy:1000.00
28	19	NX_Q15084-1	G.L(+34.06)YSSSDDVIELTPSNFNR.E	Y	39.89	2090.04	18	-0.9	1046.03	2	59.72	310000	12615	2	20	37	TAILS heavy	L1:TAILS heavy:1000.00
28	20	NX_Q15084-4	G.L(+34.06)YSSSDDVIELTPSNFNR.E	Y	39.89	2090.04	18	-0.9	1046.03	2	59.72	310000	12615	2	25	42	TAILS heavy	L1:TAILS heavy:1000.00
28	17	NX_Q15084-5	G.L(+34.06)YSSSDDVIELTPSNFNR.E	Y	39.89	2090.04	18	-0.9	1046.03	2	59.72	310000	12615	2	68	85	TAILS heavy	L1:TAILS heavy:1000.00
28	21	NX_Q15084-2	G.L(+34.06)YSSSDDVIELTPSNFNR.E	Y	39.89	2090.04	18	-0.9	1046.03	2	59.72	310000	12615	2	72	89	TAILS heavy	L1:TAILS heavy:1000.00
16	25	NX_Q15084-1	G.L(+34.06)YSSSDDVIELTPSNFNR.E	Y	65.44	2090.04	18	0.7	1046.03	2	59.51	357000	F6:13997	3	20	37	TAILS heavy	L1:TAILS heavy:1000.00
16	24	NX_Q15084-3	G.L(+34.06)YSSSDDVIELTPSNFNR.E	Y	65.44	2090.04	18	0.7	1046.03	2	59.51	357000	F6:13997	3	17	34	TAILS heavy	L1:TAILS heavy:1000.00
16	26	NX_Q15084-4	G.L(+34.06)YSSSDDVIELTPSNFNR.E	Y	65.44	2090.04	18	0.7	1046.03	2	59.51	357000	F6:13997	3	25	42	TAILS heavy	L1:TAILS heavy:1000.00
16	12	NX_Q15084-5	G.L(+34.06)YSSSDDVIELTPSNFNR.E	Y	65.44	2090.04	18	0.7	1046.03	2	59.51	357000	F6:13997	3	68	85	TAILS heavy	L1:TAILS heavy:1000.00
16	27	NX_Q15084-2	G.L(+34.06)YSSSDDVIELTPSNFNR.E	Y	65.44	2090.04	18	0.7	1046.03	2	59.51	357000	F6:13997	3	72	89	TAILS heavy	L1:TAILS heavy:1000.00
14	24	NX_Q15084-3	G.L(+34.06)YSSSDDVIELTPSNFNR.E	Y	45.54	2090.04	18	-0.2	1046.03	2	59.67	49400	F7:10587	12	17	34	TAILS heavy	L1:TAILS heavy:1000.00
14	25	NX_Q15084-1	G.L(+34.06)YSSSDDVIELTPSNFNR.E	Y	45.54	2090.04	18	-0.2	1046.03	2	59.67	49400	F7:10587	12	20	37	TAILS heavy	L1:TAILS heavy:1000.00
14	26	NX_Q15084-4	G.L(+34.06)YSSSDDVIELTPSNFNR.E	Y	45.54	2090.04	18	-0.2	1046.03	2	59.67	49400	F7:10587	12	25	42	TAILS heavy	L1:TAILS heavy:1000.00
14	12	NX_Q15084-5	G.L(+34.06)YSSSDDVIELTPSNFNR.E	Y	45.54	2090.04	18	-0.2	1046.03	2	59.67	49400	F7:10587	12	68	85	TAILS heavy	L1:TAILS heavy:1000.00
14	27	NX_Q15084-2	G.L(+34.06)YSSSDDVIELTPSNFNR.E	Y	45.54	2090.04	18	-0.2	1046.03	2	59.67	49400	F7:10587	12	72	89	TAILS heavy	L1:TAILS heavy:1000.00
11	24	NX_Q15084-3	G.L(+34.06)YSSSDDVIELTPSNFNR.E	Y	63.61	2090.04	18	1.1	1046.03	2	60.47	516000	F33:15252	7	17	34	TAILS heavy	L1:TAILS heavy:1000.00
11	25	NX_Q15084-1	G.L(+34.06)YSSSDDVIELTPSNFNR.E	Y	63.61	2090.04	18	1.1	1046.03	2	60.47	516000	F33:15252	7	20	37	TAILS heavy	L1:TAILS heavy:1000.00
11	26	NX_Q15084-4	G.L(+34.06)YSSSDDVIELTPSNFNR.E	Y	63.61	2090.04	18	1.1	1046.03	2	60.47	516000	F33:15252	7	25	42	TAILS heavy	L1:TAILS heavy:1000.00
11	12	NX_Q15084-5	G.L(+34.06)YSSSDDVIELTPSNFNR.E	Y	63.61	2090.04	18	1.1	1046.03	2	60.47	516000	F33:15252	7	68	85	TAILS heavy	L1:TAILS heavy:1000.00
11	27	NX_Q15084-2	G.L(+34.06)YSSSDDVIELTPSNFNR.E	Y	63.61	2090.04	18	1.1	1046.03	2	60.47	516000	F33:15252	7	72	89	TAILS heavy	L1:TAILS heavy:1000.00
19	12	NX_Q15084-5	G.L(+34.06)YSSSDDVIELTPSNFNR.E	Y	68.91	2090.04	18	0.4	1046.03	2	59.51	365000	F36:11345	6	68	85	TAILS heavy	L1:TAILS heavy:1000.00
19	24	NX_Q15084-3	G.L(+34.06)YSSSDDVIELTPSNFNR.E	Y	68.91	2090.04	18	0.4	1046.03	2	59.51	365000	F36:11345	6	17	34	TAILS heavy	L1:TAILS heavy:1000.00
19	25	NX_Q15084-1	G.L(+34.06)YSSSDDVIELTPSNFNR.E	Y	68.91	2090.04	18	0.4	1046.03	2	59.51	365000	F36:11345	6	20	37	TAILS heavy	L1:TAILS heavy:1000.00
19	26	NX_Q15084-4	G.L(+34.06)YSSSDDVIELTPSNFNR.E	Y	68.91	2090.04	18	0.4	1046.03	2	59.51	365000	F36:11345	6	25	42	TAILS heavy	L1:TAILS heavy:1000.00
19	27	NX_Q15084-2	G.L(+34.06)YSSSDDVIELTPSNFNR.E	Y	68.91	2090.04	18	0.4	1046.03	2	59.51	365000	F36:11345	6	72	89	TAILS heavy	L1:TAILS heavy:1000.00
16	25	NX_Q15084-1	G.LYSSSDDVIELTPSNFNR.E	Y	48.58	2055.97	18	-2.9	1028.99	2	59.93	39500	F5:11480	2	20	37
16	24	NX_Q15084-3	G.LYSSSDDVIELTPSNFNR.E	Y	48.58	2055.97	18	-2.9	1028.99	2	59.93	39500	F5:11480	2	17	34
16	26	NX_Q15084-4	G.LYSSSDDVIELTPSNFNR.E	Y	48.58	2055.97	18	-2.9	1028.99	2	59.93	39500	F5:11480	2	25	42
16	12	NX_Q15084-5	G.LYSSSDDVIELTPSNFNR.E	Y	48.58	2055.97	18	-2.9	1028.99	2	59.93	39500	F5:11480	2	68	85
16	27	NX_Q15084-2	G.LYSSSDDVIELTPSNFNR.E	Y	48.58	2055.97	18	-2.9	1028.99	2	59.93	39500	F5:11480	2	72	89
251	251	NX_Q96AY3-1	G.R(+34.06)ASPAGGPLEDVVIER.Y	Y	22.25	1698.95	16	-1.2	567.322	3	48.23	42600	F33:11168	1	33	48	TAILS heavy	R1:TAILS heavy:1000.00
1	2	NX_P06576-1	G.RETRLVLEVAQHLGESTVR.T	Y	22.48	2192.2	19	-2.7	549.057	4	53.65		F33:13023	1	91	109
510	3367	NX_Q7Z6Z7-2	G.S(+34.06)STTR.L	N	21.18	584.334	5	3.8	585.344	1	46.99		F35:8503	1	2534	2538	TAILS heavy	S1:TAILS heavy:1000.00
510	8765	NX_Q7Z6Z7-3	G.S(+34.06)STTR.L	N	21.18	584.334	5	3.8	585.344	1	46.99		F35:8503	1	2525	2529	TAILS heavy	S1:TAILS heavy:1000.00
510	3377	NX_Q7Z6Z7-1	G.S(+34.06)STTR.L	N	21.18	584.334	5	3.8	585.344	1	46.99		F35:8503	1	2534	2538	TAILS heavy	S1:TAILS heavy:1000.00
289	15346	NX_P50416-2	G.SGIDR.H	N	22.63	546.276	5	-3.5	547.282	1	47.55		F5:8982	1	651	655
289	15348	NX_P50416-1	G.SGIDR.H	N	22.63	546.276	5	-3.5	547.282	1	47.55		F5:8982	1	651	655
544	81984	NX_Q9Y2Q9-1	G.V(+28.03)GTESGSESGSSNAK(+28.03)EPK(+28.03)TR.A	Y	36.74	2091.04	20	0.4	523.769	4	17.79	6470	2703	1	29	48	TAILS light	V1:TAILS light:1000.00
975	23719	NX_Q9Y2Q9-1	G.V(+28.03)GTESGSESGSSNAK(+28.03)EPK(+28.03)TR.A	Y	45.13	2091.04	20	0.3	523.769	4	17.35	29900	F7:2762	1	29	48	TAILS light	V1:TAILS light:1000.00
139	15294	NX_P28331-3	G.V(+34.06)EAIR.K	N	24.67	620.407	5	3.9	621.417	1	84.25	33600	F33:20484	1	423	427	TAILS heavy	V1:TAILS heavy:1000.00
139	6281	NX_P28331-4	G.V(+34.06)EAIR.K	N	24.67	620.407	5	3.9	621.417	1	84.25	33600	F33:20484	1	477	481	TAILS heavy	V1:TAILS heavy:1000.00
139	15293	NX_P28331-5	G.V(+34.06)EAIR.K	N	24.67	620.407	5	3.9	621.417	1	84.25	33600	F33:20484	1	498	502	TAILS heavy	V1:TAILS heavy:1000.00
139	6364	NX_P28331-1	G.V(+34.06)EAIR.K	N	24.67	620.407	5	3.9	621.417	1	84.25	33600	F33:20484	1	534	538	TAILS heavy	V1:TAILS heavy:1000.00
139	6388	NX_P28331-2	G.V(+34.06)EAIR.K	N	24.67	620.407	5	3.9	621.417	1	84.25	33600	F33:20484	1	548	552	TAILS heavy	V1:TAILS heavy:1000.00
325	23719	NX_Q9Y2Q9-1	G.V(+34.06)GTESGSESGSSNAK(+34.06)EPK(+34.06)TR.A	Y	30.46	2109.14	20	0.9	528.293	4	16.45	12600	F35:2355	3	29	48	TAILS heavy	V1:TAILS heavy:1000.00
218	7760	NX_Q13162-1	G.W(+34.06)ETEERPR.T	Y	17.54	1135.58	8	1	379.535	3	24.5	123000	F33:3978	1	38	45	TAILS heavy	W1:TAILS heavy:1000.00
256	15400	NX_P29992-1	G.YLPTQQDVLR.V	N	27.73	1231.66	10	1.5	616.836	2	44.83	127000	F5:8353	1	172	181
93	15400	NX_P29992-1	G.YLPTQQDVLR.V	N	30.72	1231.66	10	2.5	616.837	2	44.51	103000	F36:7866	2	172	181
13	5745	NX_P63092-1	H.A(+28.03)KALWEDEGVR.A	Y	25.66	1300.68	11	-3.7	651.344	2	42.03		7963	1	150	160	TAILS light	A1:TAILS light:0.00
13	5746	NX_P63092-4	H.A(+28.03)KALWEDEGVR.A	Y	25.66	1300.68	11	-3.7	651.344	2	42.03		7963	1	151	161	TAILS light	A1:TAILS light:0.00
43	9096	NX_Q5JWF2-1	H.A(+28.03)KALWEDEGVR.A	Y	27.59	1300.68	11	-3.2	434.565	3	41.07	89400	F6:8837	1	793	803	TAILS light	A1:TAILS light:0.00
148	8060	NX_P63092-1	H.A(+28.03)KALWEDEGVR.A	Y	29.84	1300.68	11	1.4	434.567	3	40.55	25400	F33:8557	1	150	160	TAILS light	A1:TAILS light:0.00
148	8061	NX_P63092-4	H.A(+28.03)KALWEDEGVR.A	Y	29.84	1300.68	11	1.4	434.567	3	40.55	25400	F33:8557	1	151	161	TAILS light	A1:TAILS light:0.00
148	9096	NX_Q5JWF2-1	H.A(+28.03)KALWEDEGVR.A	Y	29.84	1300.68	11	1.4	434.567	3	40.55	25400	F33:8557	1	793	803	TAILS light	A1:TAILS light:0.00
42	8060	NX_P63092-1	H.A(+28.03)KALWEDEGVR.A	Y	33.84	1300.68	11	-1.6	434.566	3	40.26	47900	F36:6862	1	150	160	TAILS light	A1:TAILS light:0.00
42	8061	NX_P63092-4	H.A(+28.03)KALWEDEGVR.A	Y	33.84	1300.68	11	-1.6	434.566	3	40.26	47900	F36:6862	1	151	161	TAILS light	A1:TAILS light:0.00
1062	51981	NX_Q9UK08-1	H.A(+28.03)KDDPLVTPVPAAENPFR.D	Y	25.86	1964.04	18	-0.5	655.686	3	54.51	39000	F35:10381	1	44	61	TAILS light	A1:TAILS light:0.00
241	15917	NX_P51572-1	H.A(+28.03)KLQAAVDGPMDK(+28.03)K(+28.03)EE	Y	17.14	1812.97	16	1	454.249	4	32.38		F8:6500	1	231	246	TAILS light	A1:TAILS light:0.00
241	15924	NX_P51572-2	H.A(+28.03)KLQAAVDGPMDK(+28.03)K(+28.03)EE	Y	17.14	1812.97	16	1	454.249	4	32.38		F8:6500	1	298	313	TAILS light	A1:TAILS light:0.00
111	15297	NX_O75390-1	H.A(+28.03)SASSTNLK(+28.03)DILADLIPK(+28.03)EQAR.I	Y	38.5	2424.36	22	2.2	607.098	4	64.05	637000	F33:16445	1	26	47	TAILS light	A1:TAILS light:1000.00
115	2438	NX_P50914-1	H.A(+34.06)GKLVAIVDVIDQNR.A	Y	48.57	1643.98	15	-2.7	548.999	3	57.72	10900	12158	1	21	35	TAILS heavy	A1:TAILS heavy:0.00
43	9096	NX_Q5JWF2-1	H.A(+34.06)KALWEDEGVR.A	Y	22.28	1306.71	11	1.9	436.578	3	41.4		F6:8938	1	793	803	TAILS heavy	A1:TAILS heavy:0.00
50	8060	NX_P63092-1	H.A(+34.06)KALWEDEGVR.A	Y	27.69	1306.71	11	2.4	436.578	3	41.34	29300	F8:8648	3	150	160	TAILS heavy	A1:TAILS heavy:0.00
50	8061	NX_P63092-4	H.A(+34.06)KALWEDEGVR.A	Y	27.69	1306.71	11	2.4	436.578	3	41.34	29300	F8:8648	3	151	161	TAILS heavy	A1:TAILS heavy:0.00
42	8060	NX_P63092-1	H.A(+34.06)KALWEDEGVR.A	Y	41.19	1306.71	11	0.6	654.362	2	40.36	52000	F36:6882	4	150	160	TAILS heavy	A1:TAILS heavy:11.06
42	8061	NX_P63092-4	H.A(+34.06)KALWEDEGVR.A	Y	41.19	1306.71	11	0.6	654.362	2	40.36	52000	F36:6882	4	151	161	TAILS heavy	A1:TAILS heavy:11.06
111	15297	NX_O75390-1	H.A(+34.06)SASSTNLK(+34.06)DILADLIPK(+34.06)EQAR.I	Y	61.53	2442.45	22	3.1	611.623	4	64.05		F33:16444	2	26	47	TAILS heavy	A1:TAILS heavy:1000.00
159	10304	NX_P00367-1	H.AC(+57.02)VTGK(+28.03)PISQGGIHGR.I	Y	40.16	1664.88	16	3.2	555.968	3	24.28	18500	F8:4351	1	253	268	Carbamidomethylation
103	10304	NX_P00367-1	H.AC(+57.02)VTGK(+28.03)PISQGGIHGR.I	Y	42.6	1664.88	16	8.4	417.23	4	23.03		F34:3497	1	253	268	Carbamidomethylation
211	67	NX_P49257-1	H.AGNAIPSSDQIR.V	Y	20.67	1227.62	12	2.6	614.819	2	34.68	99100	F33:6798	1	70	81
151	67	NX_P49257-1	H.AGNAIPSSDQIR.V	Y	19.94	1227.62	12	1.7	614.819	2	34.49	99100	F35:5604	1	70	81
43	9096	NX_Q5JWF2-1	H.AK(+28.03)ALWEDEGVR.A	Y	41.3	1300.68	11	0.9	651.347	2	41.31	218000	F6:8906	1	793	803	TAILS light	K2:TAILS light:0.00
50	8060	NX_P63092-1	H.AK(+28.03)ALWEDEGVR.A	Y	35.45	1300.68	11	-1.2	434.566	3	41.71	19800	F7:7567	2	150	160	TAILS light	K2:TAILS light:0.00
50	8061	NX_P63092-4	H.AK(+28.03)ALWEDEGVR.A	Y	35.45	1300.68	11	-1.2	434.566	3	41.71	19800	F7:7567	2	151	161	TAILS light	K2:TAILS light:0.00
148	8060	NX_P63092-1	H.AK(+28.03)ALWEDEGVR.A	Y	28.52	1300.68	11	0.8	651.347	2	40.65	19700	F33:8590	2	150	160	TAILS light	K2:TAILS light:0.00
148	8061	NX_P63092-4	H.AK(+28.03)ALWEDEGVR.A	Y	28.52	1300.68	11	0.8	651.347	2	40.65	19700	F33:8590	2	151	161	TAILS light	K2:TAILS light:0.00
148	9096	NX_Q5JWF2-1	H.AK(+28.03)ALWEDEGVR.A	Y	28.52	1300.68	11	0.8	651.347	2	40.65	19700	F33:8590	2	793	803	TAILS light	K2:TAILS light:0.00
256	15917	NX_P51572-1	H.AK(+28.03)LQAAVDGPMDK(+28.03)K(+28.03)EE	Y	19.29	1812.97	16	4.5	454.251	4	31.43		F36:4941	1	231	246	TAILS light	K2:TAILS light:0.00
256	15924	NX_P51572-2	H.AK(+28.03)LQAAVDGPMDK(+28.03)K(+28.03)EE	Y	19.29	1812.97	16	4.5	454.251	4	31.43		F36:4941	1	298	313	TAILS light	K2:TAILS light:0.00
13	5745	NX_P63092-1	H.AK(+34.06)ALWEDEGVR.A	Y	37.99	1306.71	11	-1.9	436.576	3	42	125000	7953	2	150	160	TAILS heavy	K2:TAILS heavy:0.00
13	5746	NX_P63092-4	H.AK(+34.06)ALWEDEGVR.A	Y	37.99	1306.71	11	-1.9	436.576	3	42	125000	7953	2	151	161	TAILS heavy	K2:TAILS heavy:0.00
43	9096	NX_Q5JWF2-1	H.AK(+34.06)ALWEDEGVR.A	Y	33.02	1306.71	11	2.9	436.578	3	41.11		F6:8849	1	793	803	TAILS heavy	K2:TAILS heavy:0.00
42	8060	NX_P63092-1	H.AK(+34.06)ALWEDEGVR.A	Y	21.47	1306.71	11	0.4	436.577	3	40.18	177000	F36:6844	1	150	160	TAILS heavy	K2:TAILS heavy:0.00
42	8061	NX_P63092-4	H.AK(+34.06)ALWEDEGVR.A	Y	21.47	1306.71	11	0.4	436.577	3	40.18	177000	F36:6844	1	151	161	TAILS heavy	K2:TAILS heavy:0.00
457	1352	NX_Q99805-1	H.AK(+34.06)DAC(+57.02)VISSDFHER.D	Y	31.82	1667.81	14	1.5	556.946	3	33.92		F8:6879	1	190	203	TAILS heavy
132	15238	NX_P00533-1	H.ALC(+57.02)SPEGC(+57.02)WGPEPR.D	Y	21.83	1614.69	14	2.9	808.356	2	48.88		F5:9266	1	508	521	Carbamidomethylation	C3:Carbamidomethylation:1000.00
562	23434	NX_Q92791-1	H.ALEQYEGESWR.E	Y	17.06	1366.62	11	5.8	684.319	2	47.47	6970	F7:8631	1	43	53
250	454	NX_P32322-2	H.ALHVLESGGFR.S	Y	36.37	1184.63	11	-4.1	395.882	3	43.27		8279	1	241	251
250	455	NX_P32322-1	H.ALHVLESGGFR.S	Y	36.37	1184.63	11	-4.1	395.882	3	43.27		8279	1	241	251
250	456	NX_P32322-3	H.ALHVLESGGFR.S	Y	36.37	1184.63	11	-4.1	395.882	3	43.27		8279	1	268	278
42	8839	NX_Q13813-3	H.ALLEADVAAHQDR.I	Y	47.53	1407.71	13	1.6	704.864	2	37.76	11700	F5:6782	1	721	733
42	8840	NX_Q13813-1	H.ALLEADVAAHQDR.I	Y	47.53	1407.71	13	1.6	704.864	2	37.76	11700	F5:6782	1	721	733
42	8841	NX_Q13813-2	H.ALLEADVAAHQDR.I	Y	47.53	1407.71	13	1.6	704.864	2	37.76	11700	F5:6782	1	721	733
99	7809	NX_P55084-2	H.AM(+15.99)IVEAYPK(+34.06)	Y	18.15	1070.59	9	1.9	536.303	2	35.98	28100	F35:5931	1	444	452	Oxidation (M)
99	7810	NX_P55084-1	H.AM(+15.99)IVEAYPK(+34.06)	Y	18.15	1070.59	9	1.9	536.303	2	35.98	28100	F35:5931	1	466	474	Oxidation (M)
128	7809	NX_P55084-2	H.AMIVEAYPK(+34.06)	Y	18.14	1054.59	9	1.8	528.306	2	43.34	18400	F7:7866	1	444	452	TAILS heavy	K9:TAILS heavy:81.34
128	7810	NX_P55084-1	H.AMIVEAYPK(+34.06)	Y	18.14	1054.59	9	1.8	528.306	2	43.34	18400	F7:7866	1	466	474	TAILS heavy	K9:TAILS heavy:81.34
95	5680	NX_P50454-1	H.ATAFELDTDGNPFDQDIYGR.E	Y	41.21	2244	20	0.9	1123.01	2	64.93	29000	13925	2	354	373
92	7832	NX_P50454-1	H.ATAFELDTDGNPFDQDIYGR.E	Y	28.65	2244	20	-5.2	1123	2	64.94		F6:15253	1	354	373
203	269	NX_Q9BYD3-1	H.ATQGPAATPYHC(+57.02)	Y	24.08	1272.56	12	6	637.289	2	30.59		F7:5401	2	300	311	Carbamidomethylation	C12:Carbamidomethylation:1000.00
38	93	NX_P35222-1	H.AVVNLINYQDDAELATR.A	Y	45.33	1903.96	17	1.1	952.99	2	60.21	49300	12735	1	135	151
40	8236	NX_P35222-1	H.AVVNLINYQDDAELATR.A	Y	53.72	1903.96	17	-2.4	952.987	2	60.15	28100	F5:11518	2	135	151
52	8236	NX_P35222-1	H.AVVNLINYQDDAELATR.A	Y	19.38	1903.96	17	-0.7	952.989	2	59.89	8870	F8:12602	1	135	151
21	8236	NX_P35222-1	H.AVVNLINYQDDAELATR.A	Y	48.56	1903.96	17	-1.7	952.987	2	59.68		F36:11380	2	135	151
4	2	NX_P11021-1	H.AVVTVPAYFN(+.98)DAQR.Q	Y	23.98	1550.77	14	-0.1	776.394	2	55.97		11743	1	168	181	Deamidation (NQ)	N10:Deamidation (NQ):26.52
4	70	NX_P11021-1	H.AVVTVPAYFN(+.98)DAQR.Q	Y	19.62	1550.77	14	2.8	776.396	2	55.07	52200	F8:11801	1	168	181	Deamidation (NQ)	N10:Deamidation (NQ):6.63
3	70	NX_P11021-1	H.AVVTVPAYFN(+.98)DAQR.Q	Y	21.53	1550.77	14	3.4	776.396	2	55.88		F35:10683	1	168	181	Deamidation (NQ)	N10:Deamidation (NQ):7.77
4	2	NX_P11021-1	H.AVVTVPAYFNDAQR.Q	Y	40.06	1549.79	14	1.3	775.903	2	54.75	1530000	11431	2	168	181
4	70	NX_P11021-1	H.AVVTVPAYFNDAQR.Q	Y	19.98	1549.79	14	5.6	775.906	2	53.93	911000	F8:11582	1	168	181
2	70	NX_P11021-1	H.AVVTVPAYFNDAQR.Q	Y	55.76	1549.79	14	-4.1	517.601	3	55.07	386000	F33:13519	6	168	181
3	70	NX_P11021-1	H.AVVTVPAYFNDAQR.Q	Y	59.71	1549.79	14	1.9	517.605	3	54.46	261000	F35:10367	4	168	181
194	16007	NX_P11177-2	H.C(+57.02)LEAAAVLSK(+28.03)EGVEC(+57.02)EVINMR.T	Y	43.46	2405.18	21	1.1	802.733	3	60.77	13400	12873	1	231	251	Carbamidomethylation
194	15912	NX_P11177-3	H.C(+57.02)LEAAAVLSK(+28.03)EGVEC(+57.02)EVINMR.T	Y	43.46	2405.18	21	1.1	802.733	3	60.77	13400	12873	1	231	251	Carbamidomethylation
194	15913	NX_P11177-1	H.C(+57.02)LEAAAVLSK(+28.03)EGVEC(+57.02)EVINMR.T	Y	43.46	2405.18	21	1.1	802.733	3	60.77	13400	12873	1	249	269	Carbamidomethylation
885	16302	NX_P13987-1	H.C(+57.02)NFNDVTTR.L	Y	22.9	1125.49	9	9.1	563.756	2	33.45		F5:5852	1	70	78	Carbamidomethylation	C1:Carbamidomethylation:1000.00
1122	16302	NX_P13987-1	H.C(+57.02)NFNDVTTR.L	Y	23.99	1125.49	9	7.9	563.755	2	32.68		F36:5207	1	70	78	Carbamidomethylation	C1:Carbamidomethylation:1000.00
143	15388	NX_Q9NX63-1	H.C(+57.02)VNHAK(+28.03)QSMLEK(+28.03)GG	Y	18.52	1613.8	14	5.6	538.944	3	22.29		F8:3840	1	214	227	Carbamidomethylation
126	15388	NX_Q9NX63-1	H.C(+57.02)VNHAK(+28.03)QSMLEK(+28.03)GG	Y	42.86	1613.8	14	1.5	538.942	3	19.96	12500	F34:2901	2	214	227	Carbamidomethylation
126	15388	NX_Q9NX63-1	H.C(+57.02)VNHAK(+34.06)QSMLEK(+34.06)GG	Y	31.77	1625.87	14	0.2	542.962	3	19.87	9850	F34:2885	1	214	227	Carbamidomethylation
43	40	NX_Q04837-1	H.E(+28.03)SETTTSLVLER.S	Y	50.63	1391.71	12	-1.2	696.864	2	45.58	493000	8909	1	17	28	TAILS light	E1:TAILS light:1000.00
69	245	NX_Q04837-1	H.E(+28.03)SETTTSLVLER.S	Y	45.68	1391.71	12	3	696.866	2	44.73	379000	F6:10010	2	17	28	TAILS light	E1:TAILS light:1000.00
59	245	NX_Q04837-1	H.E(+28.03)SETTTSLVLER.S	Y	27.68	1391.71	12	0.5	696.865	2	44.82	163000	F7:8147	2	17	28	TAILS light	E1:TAILS light:1000.00
34	245	NX_Q04837-1	H.E(+28.03)SETTTSLVLER.S	Y	54.03	1391.71	12	1.1	696.865	2	44.44	752000	F34:9837	4	17	28	TAILS light	E1:TAILS light:1000.00
60	245	NX_Q04837-1	H.E(+28.03)SETTTSLVLER.S	Y	41.57	1391.71	12	-0.5	696.864	2	45.36	248000	F35:8103	2	17	28	TAILS light	E1:TAILS light:1000.00
105	15228	NX_P21333-2	H.E(+34.06)MDIR.Y	N	20.95	696.369	5	-2.4	697.375	1	60.64	338000	F6:14253	1	1833	1837	TAILS heavy	E1:TAILS heavy:1000.00
105	15229	NX_P21333-1	H.E(+34.06)MDIR.Y	N	20.95	696.369	5	-2.4	697.375	1	60.64	338000	F6:14253	1	1841	1845	TAILS heavy	E1:TAILS heavy:1000.00
43	40	NX_Q04837-1	H.E(+34.06)SETTTSLVLER.S	Y	61.4	1397.75	12	-0.5	699.88	2	45.53	744000	8895	1	17	28	TAILS heavy	E1:TAILS heavy:1000.00
69	245	NX_Q04837-1	H.E(+34.06)SETTTSLVLER.S	Y	61.75	1397.75	12	-0.2	699.88	2	44.98	323000	F5:8386	2	17	28	TAILS heavy	E1:TAILS heavy:1000.00
59	245	NX_Q04837-1	H.E(+34.06)SETTTSLVLER.S	Y	53.11	1397.75	12	0.6	699.881	2	44.9	285000	F8:9535	2	17	28	TAILS heavy	E1:TAILS heavy:1000.00
34	245	NX_Q04837-1	H.E(+34.06)SETTTSLVLER.S	Y	63.96	1397.75	12	0.9	699.881	2	44.5	737000	F34:9858	5	17	28	TAILS heavy	E1:TAILS heavy:1000.00
60	245	NX_Q04837-1	H.E(+34.06)SETTTSLVLER.S	Y	57.87	1397.75	12	1.6	699.881	2	44.68	394000	F36:7906	5	17	28	TAILS heavy	E1:TAILS heavy:1000.00
368	15534	NX_P08195-2	H.EGLLLR.F	N	21.12	699.428	6	0.9	350.722	2	41.02		F5:7476	1	519	524
368	5738	NX_P08195-3	H.EGLLLR.F	N	21.12	699.428	6	0.9	350.722	2	41.02		F5:7476	1	558	563
368	5739	NX_P08195-1	H.EGLLLR.F	N	21.12	699.428	6	0.9	350.722	2	41.02		F5:7476	1	620	625
368	5740	NX_P08195-4	H.EGLLLR.F	N	21.12	699.428	6	0.9	350.722	2	41.02		F5:7476	1	651	656
16	22	NX_P30101-1	H.ELSDFGLESTAGEIPVVAIR.T	Y	26.93	2102.09	20	0.2	1052.05	2	65.66	11000	14078	1	310	329
14	44	NX_P30101-1	H.ELSDFGLESTAGEIPVVAIR.T	Y	39.69	2102.09	20	0.9	1052.05	2	65.82	47200	F6:15443	1	310	329
69	245	NX_Q04837-1	H.ESETTTSLVLER.S	Y	34.2	1363.68	12	1.1	682.85	2	44.48		F6:9928	1	17	28
271	15789	NX_P06748-2	H.F(+34.06)KVDNDENEHQLSLR.T	Y	29.2	1876.95	15	1.6	626.658	3	39.9	112000	F6:8480	2	31	45	TAILS heavy	F1:TAILS heavy:0.00
271	15790	NX_P06748-1	H.F(+34.06)KVDNDENEHQLSLR.T	Y	29.2	1876.95	15	1.6	626.658	3	39.9	112000	F6:8480	2	31	45	TAILS heavy	F1:TAILS heavy:0.00
388	15789	NX_P06748-2	H.F(+34.06)KVDNDENEHQLSLR.T	Y	49.34	1876.95	15	3.6	470.246	4	38.85		F36:6553	1	31	45	TAILS heavy	F1:TAILS heavy:0.00
388	15790	NX_P06748-1	H.F(+34.06)KVDNDENEHQLSLR.T	Y	49.34	1876.95	15	3.6	470.246	4	38.85		F36:6553	1	31	45	TAILS heavy	F1:TAILS heavy:0.00
365	23367	NX_Q96AQ6-2	H.F(+34.06)Q(+.98)N(+.98)SR.E	N	17.59	686.345	5	-4	687.349	1	85.23	9710	F7:14464	1	437	441	TAILS heavy
365	23368	NX_Q96AQ6-1	H.F(+34.06)Q(+.98)N(+.98)SR.E	N	17.59	686.345	5	-4	687.349	1	85.23	9710	F7:14464	1	466	470	TAILS heavy
221	53192	NX_Q07000-1	H.FIAVGYVDDTQFVR.F	N	79.33	1628.82	14	-0.1	815.417	2	61.1	75500	12954	1	46	59
348	15287	NX_Q07000-1	H.FIAVGYVDDTQFVR.F	N	36.15	1628.82	14	2.5	815.419	2	60.91	12100	F8:12766	1	46	59
380	11553	NX_P06748-1	H.FK(+28.03)VDNDENEHQLSLR.T	Y	35.37	1870.92	15	-1.3	624.646	3	40.09	15100	7477	1	31	45	TAILS light	K2:TAILS light:0.00
380	90160	NX_P06748-2	H.FK(+28.03)VDNDENEHQLSLR.T	Y	35.37	1870.92	15	-1.3	624.646	3	40.09	15100	7477	1	31	45	TAILS light	K2:TAILS light:0.00
271	15789	NX_P06748-2	H.FK(+28.03)VDNDENEHQLSLR.T	Y	37.41	1870.92	15	1.5	624.647	3	39.56	154000	F6:8386	2	31	45	TAILS light	K2:TAILS light:0.00
271	15790	NX_P06748-1	H.FK(+28.03)VDNDENEHQLSLR.T	Y	37.41	1870.92	15	1.5	624.647	3	39.56	154000	F6:8386	2	31	45	TAILS light	K2:TAILS light:0.00
388	15789	NX_P06748-2	H.FK(+28.03)VDNDENEHQLSLR.T	Y	44.71	1870.92	15	0.5	468.737	4	39.18	13400	F35:6626	1	31	45	TAILS light	K2:TAILS light:0.00
388	15790	NX_P06748-1	H.FK(+28.03)VDNDENEHQLSLR.T	Y	44.71	1870.92	15	0.5	468.737	4	39.18	13400	F35:6626	1	31	45	TAILS light	K2:TAILS light:0.00
271	15789	NX_P06748-2	H.FK(+34.06)VDNDENEHQLSLR.T	Y	26.38	1876.95	15	3.3	626.659	3	39.51		F6:8374	1	31	45	TAILS heavy	K2:TAILS heavy:0.00
271	15790	NX_P06748-1	H.FK(+34.06)VDNDENEHQLSLR.T	Y	26.38	1876.95	15	3.3	626.659	3	39.51		F6:8374	1	31	45	TAILS heavy	K2:TAILS heavy:0.00
13	5745	NX_P63092-1	H.FTC(+57.02)AVDTENIR.R	Y	32.38	1324.61	11	0	663.311	2	42.85	163000	8171	1	363	373	Carbamidomethylation	C3:Carbamidomethylation:1000.00
13	5746	NX_P63092-4	H.FTC(+57.02)AVDTENIR.R	Y	32.38	1324.61	11	0	663.311	2	42.85	163000	8171	1	364	374	Carbamidomethylation	C3:Carbamidomethylation:1000.00
43	9096	NX_Q5JWF2-1	H.FTC(+57.02)AVDTENIR.R	Y	35.78	1324.61	11	5.6	663.315	2	41.93	174000	F6:9124	2	1006	1016	Carbamidomethylation	C3:Carbamidomethylation:1000.00
50	8060	NX_P63092-1	H.FTC(+57.02)AVDTENIR.R	Y	43.54	1324.61	11	2.3	663.313	2	42.32	84000	F8:8884	2	363	373	Carbamidomethylation	C3:Carbamidomethylation:1000.00
50	8061	NX_P63092-4	H.FTC(+57.02)AVDTENIR.R	Y	43.54	1324.61	11	2.3	663.313	2	42.32	84000	F8:8884	2	364	374	Carbamidomethylation	C3:Carbamidomethylation:1000.00
42	8060	NX_P63092-1	H.FTC(+57.02)AVDTENIR.R	N	37.43	1324.61	11	1	663.312	2	41.98	138000	F35:7256	2	363	373	Carbamidomethylation	C3:Carbamidomethylation:1000.00
42	8061	NX_P63092-4	H.FTC(+57.02)AVDTENIR.R	N	37.43	1324.61	11	1	663.312	2	41.98	138000	F35:7256	2	364	374	Carbamidomethylation	C3:Carbamidomethylation:1000.00
186	15466	NX_P38405-2	H.FTC(+57.02)AVDTENIR.R	N	37.43	1324.61	11	1	663.312	2	41.98	138000	F35:7256	2	427	437	Carbamidomethylation	C3:Carbamidomethylation:1000.00
69	7806	NX_P18124-1	H.FVEGGDAGNREDQINR.L	Y	29.39	1775.82	16	2.6	592.948	3	29.96	56400	F34:5358	2	227	242
101	7806	NX_P18124-1	H.FVEGGDAGNREDQINR.L	Y	26.56	1775.82	16	2.8	592.948	3	30.58	56600	F35:4786	2	227	242
196	15311	NX_Q14108-1	H.FYQADER.F	Y	24.19	927.409	7	2.3	464.713	2	25.18	119000	F6:4300	1	342	348
32	9	NX_P11498-1	H.G(+28.03)KDHPTAATK(+28.03)MSR.A	Y	24.65	1454.77	13	3.7	364.7	4	13.1	6110	F8:2033	1	433	445	TAILS light	G1:TAILS light:0.00
32	7771	NX_P11142-1	H.G(+28.03)KVEIIANDQGNR.T	N	38.72	1440.77	13	0.3	721.392	2	28.64	19200	F5:4822	1	24	36	TAILS light	G1:TAILS light:0.00
33	7771	NX_P11142-1	H.G(+28.03)KVEIIANDQGNR.T	N	36.37	1440.77	13	-2.8	721.389	2	28.25	38100	F8:5404	2	24	36	TAILS light	G1:TAILS light:0.00
184	7940	NX_P0DMV9-1	H.G(+28.03)KVEIIANDQGNR.T	N	36.37	1440.77	13	-2.8	721.389	2	28.25	38100	F8:5404	2	24	36	TAILS light	G1:TAILS light:0.00
184	7941	NX_P0DMV8-1	H.G(+28.03)KVEIIANDQGNR.T	N	36.37	1440.77	13	-2.8	721.389	2	28.25	38100	F8:5404	2	24	36	TAILS light	G1:TAILS light:0.00
184	7931	NX_P0DMV8-2	H.G(+28.03)KVEIIANDQGNR.T	N	36.37	1440.77	13	-2.8	721.389	2	28.25	38100	F8:5404	2	24	36	TAILS light	G1:TAILS light:0.00
140	15231	NX_P54652-1	H.G(+28.03)KVEIIANDQGNR.T	N	36.37	1440.77	13	-2.8	721.389	2	28.25	38100	F8:5404	2	25	37	TAILS light	G1:TAILS light:0.00
197	7785	NX_P34931-1	H.G(+28.03)KVEIIANDQGNR.T	N	36.37	1440.77	13	-2.8	721.389	2	28.25	38100	F8:5404	2	26	38	TAILS light	G1:TAILS light:0.00
45	15248	NX_P13637-3	H.G(+34.06)C(+57.02)KVDNSSLTGESEPQTR.S	N	32.4	1997.95	18	-0.9	666.991	3	29.86		F36:4621	1	213	230	TAILS heavy
45	15246	NX_P13637-1	H.G(+34.06)C(+57.02)KVDNSSLTGESEPQTR.S	N	32.4	1997.95	18	-0.9	666.991	3	29.86		F36:4621	1	200	217	TAILS heavy
45	15247	NX_P13637-2	H.G(+34.06)C(+57.02)KVDNSSLTGESEPQTR.S	N	32.4	1997.95	18	-0.9	666.991	3	29.86		F36:4621	1	211	228	TAILS heavy
32	7771	NX_P11142-1	H.G(+34.06)KVEIIANDQGNR.T	N	39.93	1446.8	13	1.1	724.408	2	27.79	37600	F6:4999	2	24	36	TAILS heavy	G1:TAILS heavy:0.00
33	7771	NX_P11142-1	H.G(+34.06)KVEIIANDQGNR.T	N	36.1	1446.8	13	2.1	724.409	2	29.14	9520	F7:5113	2	24	36	TAILS heavy	G1:TAILS heavy:0.00
184	7940	NX_P0DMV9-1	H.G(+34.06)KVEIIANDQGNR.T	N	36.1	1446.8	13	2.1	724.409	2	29.14	9520	F7:5113	2	24	36	TAILS heavy	G1:TAILS heavy:0.00
184	7941	NX_P0DMV8-1	H.G(+34.06)KVEIIANDQGNR.T	N	36.1	1446.8	13	2.1	724.409	2	29.14	9520	F7:5113	2	24	36	TAILS heavy	G1:TAILS heavy:0.00
184	7931	NX_P0DMV8-2	H.G(+34.06)KVEIIANDQGNR.T	N	36.1	1446.8	13	2.1	724.409	2	29.14	9520	F7:5113	2	24	36	TAILS heavy	G1:TAILS heavy:0.00
140	15231	NX_P54652-1	H.G(+34.06)KVEIIANDQGNR.T	N	36.1	1446.8	13	2.1	724.409	2	29.14	9520	F7:5113	2	25	37	TAILS heavy	G1:TAILS heavy:0.00
197	7785	NX_P34931-1	H.G(+34.06)KVEIIANDQGNR.T	N	36.1	1446.8	13	2.1	724.409	2	29.14	9520	F7:5113	2	26	38	TAILS heavy	G1:TAILS heavy:0.00
22	7771	NX_P11142-1	H.G(+34.06)KVEIIANDQGNR.T	N	46.6	1446.8	13	-8.8	483.27	3	27.97	32100	F35:4271	1	24	36	TAILS heavy	G1:TAILS heavy:0.00
72	7940	NX_P0DMV9-1	H.G(+34.06)KVEIIANDQGNR.T	N	46.6	1446.8	13	-8.8	483.27	3	27.97	32100	F35:4271	1	24	36	TAILS heavy	G1:TAILS heavy:0.00
72	7941	NX_P0DMV8-1	H.G(+34.06)KVEIIANDQGNR.T	N	46.6	1446.8	13	-8.8	483.27	3	27.97	32100	F35:4271	1	24	36	TAILS heavy	G1:TAILS heavy:0.00
82	7785	NX_P34931-1	H.G(+34.06)KVEIIANDQGNR.T	N	46.6	1446.8	13	-8.8	483.27	3	27.97	32100	F35:4271	1	26	38	TAILS heavy	G1:TAILS heavy:0.00
3	2	NX_P06576-1	H.GGYSVFAGVGER.T	Y	21.05	1197.58	12	-0.3	599.796	2	50.85	7020	F7:9191	1	228	239
1	2	NX_P06576-1	H.GGYSVFAGVGER.T	Y	37.72	1197.58	12	1.7	599.797	2	49.9	111000	F34:11688	3	228	239
1	2	NX_P06576-1	H.GGYSVFAGVGER.T	Y	31.79	1197.58	12	3.4	599.798	2	50.37	75900	F35:9344	2	228	239
32	7771	NX_P11142-1	H.GK(+28.03)VEIIANDQGNR.T	N	49.35	1440.77	13	-0.2	481.263	3	28.82	21400	F5:4862	2	24	36	TAILS light	K2:TAILS light:0.00
33	7771	NX_P11142-1	H.GK(+28.03)VEIIANDQGNR.T	N	44.26	1440.77	13	-1.9	721.39	2	29.1	13000	F7:5106	1	24	36	TAILS light	K2:TAILS light:0.00
184	7940	NX_P0DMV9-1	H.GK(+28.03)VEIIANDQGNR.T	N	44.26	1440.77	13	-1.9	721.39	2	29.1	13000	F7:5106	1	24	36	TAILS light	K2:TAILS light:0.00
184	7941	NX_P0DMV8-1	H.GK(+28.03)VEIIANDQGNR.T	N	44.26	1440.77	13	-1.9	721.39	2	29.1	13000	F7:5106	1	24	36	TAILS light	K2:TAILS light:0.00
184	7931	NX_P0DMV8-2	H.GK(+28.03)VEIIANDQGNR.T	N	44.26	1440.77	13	-1.9	721.39	2	29.1	13000	F7:5106	1	24	36	TAILS light	K2:TAILS light:0.00
140	15231	NX_P54652-1	H.GK(+28.03)VEIIANDQGNR.T	N	44.26	1440.77	13	-1.9	721.39	2	29.1	13000	F7:5106	1	25	37	TAILS light	K2:TAILS light:0.00
197	7785	NX_P34931-1	H.GK(+28.03)VEIIANDQGNR.T	N	44.26	1440.77	13	-1.9	721.39	2	29.1	13000	F7:5106	1	26	38	TAILS light	K2:TAILS light:0.00
22	7771	NX_P11142-1	H.GK(+28.03)VEIIANDQGNR.T	N	38.95	1440.77	13	-4.3	481.261	3	28.06		F35:4287	2	24	36	TAILS light	K2:TAILS light:0.00
72	7940	NX_P0DMV9-1	H.GK(+28.03)VEIIANDQGNR.T	N	38.95	1440.77	13	-4.3	481.261	3	28.06		F35:4287	2	24	36	TAILS light	K2:TAILS light:0.00
72	7941	NX_P0DMV8-1	H.GK(+28.03)VEIIANDQGNR.T	N	38.95	1440.77	13	-4.3	481.261	3	28.06		F35:4287	2	24	36	TAILS light	K2:TAILS light:0.00
82	7785	NX_P34931-1	H.GK(+28.03)VEIIANDQGNR.T	N	38.95	1440.77	13	-4.3	481.261	3	28.06		F35:4287	2	26	38	TAILS light	K2:TAILS light:0.00
55	63	NX_P11142-1	H.GK(+34.06)VEIIANDQGNR.T	N	33.73	1446.8	13	-2.6	483.273	3	28.22	40600	4700	1	24	36	TAILS heavy	K2:TAILS heavy:0.00
107	199	NX_P0DMV9-1	H.GK(+34.06)VEIIANDQGNR.T	N	33.73	1446.8	13	-2.6	483.273	3	28.22	40600	4700	1	24	36	TAILS heavy	K2:TAILS heavy:0.00
107	200	NX_P0DMV8-1	H.GK(+34.06)VEIIANDQGNR.T	N	33.73	1446.8	13	-2.6	483.273	3	28.22	40600	4700	1	24	36	TAILS heavy	K2:TAILS heavy:0.00
107	197	NX_P0DMV8-2	H.GK(+34.06)VEIIANDQGNR.T	N	33.73	1446.8	13	-2.6	483.273	3	28.22	40600	4700	1	24	36	TAILS heavy	K2:TAILS heavy:0.00
22	7771	NX_P11142-1	H.GK(+34.06)VEIIANDQGNR.T	N	19.6	1446.8	13	-5.7	724.403	2	27.91	10400	F36:4219	1	24	36	TAILS heavy	K2:TAILS heavy:0.00
72	7940	NX_P0DMV9-1	H.GK(+34.06)VEIIANDQGNR.T	N	19.6	1446.8	13	-5.7	724.403	2	27.91	10400	F36:4219	1	24	36	TAILS heavy	K2:TAILS heavy:0.00
72	7941	NX_P0DMV8-1	H.GK(+34.06)VEIIANDQGNR.T	N	19.6	1446.8	13	-5.7	724.403	2	27.91	10400	F36:4219	1	24	36	TAILS heavy	K2:TAILS heavy:0.00
82	7785	NX_P34931-1	H.GK(+34.06)VEIIANDQGNR.T	N	19.6	1446.8	13	-5.7	724.403	2	27.91	10400	F36:4219	1	26	38	TAILS heavy	K2:TAILS heavy:0.00
84	13147	NX_Q02218-2	H.GM(+15.99)EGMGPEHSSARPER.F	Y	23.99	1742.75	16	2	581.924	3	19.5		F8:3184	1	778	793	Oxidation (M)	M2:Oxidation (M):22.45
84	13148	NX_Q02218-1	H.GM(+15.99)EGMGPEHSSARPER.F	Y	23.99	1742.75	16	2	581.924	3	19.5		F8:3184	1	782	797	Oxidation (M)	M2:Oxidation (M):22.45
121	7805	NX_Q58FF7-1	H.GVVDSEDLPLNISR.E	N	57.87	1512.78	14	0.5	757.397	2	56.11	37600	F7:10008	3	321	334
140	7805	NX_Q58FF7-1	H.GVVDSEDLPLNISR.E	N	74.39	1512.78	14	1.2	757.397	2	57.01	1320000	F33:14142	4	321	334
599	15546	NX_Q8WWM7-1	H.HLDNSSPGPGSEAR.G	Y	35.26	1422.65	14	2	712.333	2	18.97	12500	F6:2913	1	386	399
26	5580	NX_P63261-1	H.HTFYNELR.V	N	23.35	1078.52	8	1	540.268	2	35.28	90000	F6:7167	1	88	95
26	5581	NX_P60709-1	H.HTFYNELR.V	N	23.35	1078.52	8	1	540.268	2	35.28	90000	F6:7167	1	88	95
32	9	NX_P11498-1	H.I(+28.03)KALAVSDLNR.A	Y	43.81	1226.73	11	2.3	409.92	3	40.19	15500	F8:8368	1	1060	1070	TAILS light	I1:TAILS light:0.00
17	8693	NX_Q14697-1	H.I(+28.03)KVDSGYR.V	Y	30.87	964.534	8	1.6	483.275	2	23.39	81000	F6:3820	1	471	478	TAILS light	I1:TAILS light:0.00
33	9	NX_P11498-1	H.I(+34.06)KALAVSDLNR.A	Y	32.02	1232.77	11	-3.5	411.928	3	39.78		F33:8310	1	1060	1070	TAILS heavy	I1:TAILS heavy:0.00
235	44211	NX_P10515-1	H.I(+34.06)KGVETIANDVVSLATK(+34.06)AR.E	Y	50.03	2052.26	19	1.9	514.073	4	62.04		F33:15775	1	531	549	TAILS heavy	I1:TAILS heavy:0.00
62	11163	NX_P13637-1	H.IAGLC(+57.02)NR.A	N	34.91	802.412	7	-2.5	402.212	2	27.62	379000	4542	1	414	420	Carbamidomethylation	C5:Carbamidomethylation:1000.00
62	11164	NX_P13637-2	H.IAGLC(+57.02)NR.A	N	34.91	802.412	7	-2.5	402.212	2	27.62	379000	4542	1	425	431	Carbamidomethylation	C5:Carbamidomethylation:1000.00
62	11165	NX_P13637-3	H.IAGLC(+57.02)NR.A	N	34.91	802.412	7	-2.5	402.212	2	27.62	379000	4542	1	427	433	Carbamidomethylation	C5:Carbamidomethylation:1000.00
55	15246	NX_P13637-1	H.IAGLC(+57.02)NR.A	N	37.4	802.412	7	3.2	402.214	2	26.19	141000	F7:4517	2	414	420	Carbamidomethylation	C5:Carbamidomethylation:1000.00
55	15247	NX_P13637-2	H.IAGLC(+57.02)NR.A	N	37.4	802.412	7	3.2	402.214	2	26.19	141000	F7:4517	2	425	431	Carbamidomethylation	C5:Carbamidomethylation:1000.00
55	15248	NX_P13637-3	H.IAGLC(+57.02)NR.A	N	37.4	802.412	7	3.2	402.214	2	26.19	141000	F7:4517	2	427	433	Carbamidomethylation	C5:Carbamidomethylation:1000.00
261	39753	NX_O43795-2	H.IFALSDEAYR.S	Y	18.97	1183.59	10	3.2	592.803	2	52.17	64200	F36:9754	1	84	93
261	17072	NX_O43795-1	H.IFALSDEAYR.S	Y	18.97	1183.59	10	3.2	592.803	2	52.17	64200	F36:9754	1	84	93
261	39753	NX_O43795-2	H.IFNEALVC(+57.02)HQIR.Y	Y	27.36	1498.77	12	0.5	500.598	3	46.01	17600	F35:8264	2	606	617	Carbamidomethylation	C8:Carbamidomethylation:1000.00
261	17072	NX_O43795-1	H.IFNEALVC(+57.02)HQIR.Y	Y	27.36	1498.77	12	0.5	500.598	3	46.01	17600	F35:8264	2	606	617	Carbamidomethylation	C8:Carbamidomethylation:1000.00
230	15347	NX_Q9NX40-1	H.IGPDYIPTEEER.R	Y	30.58	1417.67	12	0.1	709.844	2	47.59	238000	F5:8989	2	21	32
297	15347	NX_Q9NX40-1	H.IGPDYIPTEEER.R	Y	18.18	1417.67	12	1.7	709.845	2	47.42	77600	F7:8622	1	21	32
203	15347	NX_Q9NX40-1	H.IGPDYIPTEEER.R	Y	25.23	1417.67	12	0.8	709.844	2	48.03	215000	F33:11093	2	21	32
419	15347	NX_Q9NX40-1	H.IGPDYIPTEEER.R	Y	20.07	1417.67	12	0.2	709.844	2	47.49	193000	F35:8627	1	21	32
203	15347	NX_Q9NX40-1	H.IGPDYIPTEEERR.V	Y	35.1	1573.77	13	0.1	525.598	3	41.69	164000	F34:8898	4	21	33
293	15895	NX_Q13423-1	H.IGYTDLPSR.M	Y	20.24	1020.52	9	-4.3	511.267	2	43.34	22400	F33:9496	1	371	379
235	44211	NX_P10515-1	H.IK(+28.03)GVETIANDVVSLATK(+28.03)AR.E	Y	40.8	2040.19	19	2.3	511.057	4	62.03		F33:15772	2	531	549	TAILS light	K2:TAILS light:0.00
11	16	NX_Q14697-1	H.IK(+28.03)VDSGYR.V	Y	36.95	964.534	8	-3.3	483.273	2	24.78	23900	3940	1	471	478	TAILS light	K2:TAILS light:11.06
8	8693	NX_Q14697-1	H.IK(+28.03)VDSGYR.V	Y	36.21	964.534	8	0.7	483.275	2	23.63	199000	F8:4189	2	471	478	TAILS light	K2:TAILS light:17.01
9	8693	NX_Q14697-1	H.IK(+28.03)VDSGYR.V	Y	19.67	964.534	8	-6.9	483.271	2	23.34	13800	F35:3456	1	471	478	TAILS light	K2:TAILS light:0.00
32	9	NX_P11498-1	H.IK(+34.06)ALAVSDLNR.A	Y	29.25	1232.77	11	4.9	411.932	3	40.17	14500	F8:8365	1	1060	1070	TAILS heavy	K2:TAILS heavy:0.00
33	9	NX_P11498-1	H.IK(+34.06)ALAVSDLNR.A	Y	34.94	1232.77	11	-7.1	617.386	2	39.75	10400	F33:8303	1	1060	1070	TAILS heavy	K2:TAILS heavy:14.02
11	16	NX_Q14697-1	H.IK(+34.06)VDSGYR.V	Y	25.18	970.566	8	-4.1	486.288	2	24.73	28500	3929	1	471	478	TAILS heavy	K2:TAILS heavy:12.28
17	8693	NX_Q14697-1	H.IK(+34.06)VDSGYR.V	Y	30.37	970.566	8	-2	486.289	2	23.34	106000	F6:3807	1	471	478	TAILS heavy	K2:TAILS heavy:8.69
8	8693	NX_Q14697-1	H.IK(+34.06)VDSGYR.V	Y	30.27	970.566	8	0.7	486.291	2	23.63	198000	F8:4188	3	471	478	TAILS heavy	K2:TAILS heavy:11.06
8	8693	NX_Q14697-1	H.IK(+34.06)VDSGYR.V	Y	29.16	970.566	8	-0.2	486.29	2	22.76	15700	F34:3438	1	471	478	TAILS heavy	K2:TAILS heavy:17.01
9	8693	NX_Q14697-1	H.IK(+34.06)VDSGYR.V	Y	18.61	970.566	8	3.2	486.292	2	23.1	25100	F36:3360	1	471	478	TAILS heavy	K2:TAILS heavy:0.00
16	25	NX_Q15084-1	H.ILDTGAAGR.N	Y	32.58	872.472	9	3.4	437.245	2	25.52	1450000	F6:4379	2	305	313
16	24	NX_Q15084-3	H.ILDTGAAGR.N	Y	32.58	872.472	9	3.4	437.245	2	25.52	1450000	F6:4379	2	302	310
16	26	NX_Q15084-4	H.ILDTGAAGR.N	Y	32.58	872.472	9	3.4	437.245	2	25.52	1450000	F6:4379	2	310	318
16	12	NX_Q15084-5	H.ILDTGAAGR.N	Y	32.58	872.472	9	3.4	437.245	2	25.52	1450000	F6:4379	2	353	361
16	27	NX_Q15084-2	H.ILDTGAAGR.N	Y	32.58	872.472	9	3.4	437.245	2	25.52	1450000	F6:4379	2	357	365
14	24	NX_Q15084-3	H.ILDTGAAGR.N	Y	26.43	872.472	9	2.3	437.244	2	25.85	697000	F7:4449	2	302	310
14	25	NX_Q15084-1	H.ILDTGAAGR.N	Y	26.43	872.472	9	2.3	437.244	2	25.85	697000	F7:4449	2	305	313
14	26	NX_Q15084-4	H.ILDTGAAGR.N	Y	26.43	872.472	9	2.3	437.244	2	25.85	697000	F7:4449	2	310	318
14	12	NX_Q15084-5	H.ILDTGAAGR.N	Y	26.43	872.472	9	2.3	437.244	2	25.85	697000	F7:4449	2	353	361
14	27	NX_Q15084-2	H.ILDTGAAGR.N	Y	26.43	872.472	9	2.3	437.244	2	25.85	697000	F7:4449	2	357	365
11	24	NX_Q15084-3	H.ILDTGAAGR.N	Y	29.85	872.472	9	1.1	437.243	2	25.57	980000	F33:4229	1	302	310
11	25	NX_Q15084-1	H.ILDTGAAGR.N	Y	29.85	872.472	9	1.1	437.243	2	25.57	980000	F33:4229	1	305	313
11	26	NX_Q15084-4	H.ILDTGAAGR.N	Y	29.85	872.472	9	1.1	437.243	2	25.57	980000	F33:4229	1	310	318
11	12	NX_Q15084-5	H.ILDTGAAGR.N	Y	29.85	872.472	9	1.1	437.243	2	25.57	980000	F33:4229	1	353	361
11	27	NX_Q15084-2	H.ILDTGAAGR.N	Y	29.85	872.472	9	1.1	437.243	2	25.57	980000	F33:4229	1	357	365
19	12	NX_Q15084-5	H.ILDTGAAGR.N	Y	25.78	872.472	9	0.7	437.243	2	25.28	711000	F36:3750	1	353	361
19	24	NX_Q15084-3	H.ILDTGAAGR.N	Y	25.78	872.472	9	0.7	437.243	2	25.28	711000	F36:3750	1	302	310
19	25	NX_Q15084-1	H.ILDTGAAGR.N	Y	25.78	872.472	9	0.7	437.243	2	25.28	711000	F36:3750	1	305	313
19	26	NX_Q15084-4	H.ILDTGAAGR.N	Y	25.78	872.472	9	0.7	437.243	2	25.28	711000	F36:3750	1	310	318
19	27	NX_Q15084-2	H.ILDTGAAGR.N	Y	25.78	872.472	9	0.7	437.243	2	25.28	711000	F36:3750	1	357	365
192	39770	NX_P09622-2	H.ILGPGAGEM(+15.99)VNEAALALEYGASC(+57.02)EDIAR.V	Y	49.33	2892.36	28	-2.2	965.126	3	65.01	17000	13940	1	356	383	Oxidation (M)
192	15928	NX_P09622-3	H.ILGPGAGEM(+15.99)VNEAALALEYGASC(+57.02)EDIAR.V	Y	49.33	2892.36	28	-2.2	965.126	3	65.01	17000	13940	1	407	434	Oxidation (M)
192	52867	NX_P09622-1	H.ILGPGAGEM(+15.99)VNEAALALEYGASC(+57.02)EDIAR.V	Y	49.33	2892.36	28	-2.2	965.126	3	65.01	17000	13940	1	455	482	Oxidation (M)
210	54	NX_P09622-2	H.ILGPGAGEM(+15.99)VNEAALALEYGASC(+57.02)EDIAR.V	Y	23.06	2892.36	28	-1.5	965.127	3	65.3		F6:15325	1	356	383	Oxidation (M)
210	57	NX_P09622-3	H.ILGPGAGEM(+15.99)VNEAALALEYGASC(+57.02)EDIAR.V	Y	23.06	2892.36	28	-1.5	965.127	3	65.3		F6:15325	1	407	434	Oxidation (M)
210	59	NX_P09622-1	H.ILGPGAGEM(+15.99)VNEAALALEYGASC(+57.02)EDIAR.V	Y	23.06	2892.36	28	-1.5	965.127	3	65.3		F6:15325	1	455	482	Oxidation (M)
67	54	NX_P09622-2	H.ILGPGAGEM(+15.99)VNEAALALEYGASC(+57.02)EDIAR.V	Y	17.34	2892.36	28	4.7	965.133	3	70.29		F33:18159	1	356	383	Oxidation (M)
67	57	NX_P09622-3	H.ILGPGAGEM(+15.99)VNEAALALEYGASC(+57.02)EDIAR.V	Y	17.34	2892.36	28	4.7	965.133	3	70.29		F33:18159	1	407	434	Oxidation (M)
67	59	NX_P09622-1	H.ILGPGAGEM(+15.99)VNEAALALEYGASC(+57.02)EDIAR.V	Y	17.34	2892.36	28	4.7	965.133	3	70.29		F33:18159	1	455	482	Oxidation (M)
192	39770	NX_P09622-2	H.ILGPGAGEMVNEAALALEYGASC(+57.02)EDIAR.V	Y	42.31	2876.37	28	0.2	959.797	3	69.34	46200	14732	1	356	383	Carbamidomethylation	C23:Carbamidomethylation:1000.00
192	15928	NX_P09622-3	H.ILGPGAGEMVNEAALALEYGASC(+57.02)EDIAR.V	Y	42.31	2876.37	28	0.2	959.797	3	69.34	46200	14732	1	407	434	Carbamidomethylation	C23:Carbamidomethylation:1000.00
192	52867	NX_P09622-1	H.ILGPGAGEMVNEAALALEYGASC(+57.02)EDIAR.V	Y	42.31	2876.37	28	0.2	959.797	3	69.34	46200	14732	1	455	482	Carbamidomethylation	C23:Carbamidomethylation:1000.00
67	54	NX_P09622-2	H.ILGPGAGEMVNEAALALEYGASC(+57.02)EDIAR.V	Y	62.67	2876.37	28	-0.7	959.796	3	70.18	141000	F33:18133	2	356	383	Carbamidomethylation	C23:Carbamidomethylation:1000.00
67	57	NX_P09622-3	H.ILGPGAGEMVNEAALALEYGASC(+57.02)EDIAR.V	Y	62.67	2876.37	28	-0.7	959.796	3	70.18	141000	F33:18133	2	407	434	Carbamidomethylation	C23:Carbamidomethylation:1000.00
67	59	NX_P09622-1	H.ILGPGAGEMVNEAALALEYGASC(+57.02)EDIAR.V	Y	62.67	2876.37	28	-0.7	959.796	3	70.18	141000	F33:18133	2	455	482	Carbamidomethylation	C23:Carbamidomethylation:1000.00
10	47	NX_Q9Y4L1-1	H.INYGDLGFLGPEDLR.V	Y	34.26	1677.84	15	-0.1	839.925	2	65.05	34800	13949	1	495	509
50	4972	NX_Q9Y4L1-1	H.INYGDLGFLGPEDLR.V	Y	29.43	1677.84	15	-1.1	839.924	2	65.07	40000	F6:15281	1	495	509
27	4972	NX_Q9Y4L1-1	H.INYGDLGFLGPEDLR.V	Y	41.36	1677.84	15	-1.3	839.924	2	65.29	18500	F35:12545	3	495	509
5	8	NX_P35580-1	H.IQDLEEQLDEEEGAR.Q	Y	54.52	1772.81	15	1.1	887.411	2	54.1	89300	11245	1	952	966
22	348	NX_P35580-1	H.IQDLEEQLDEEEGAR.Q	Y	44.19	1772.81	15	-6.6	887.405	2	53.49	46800	F5:10254	2	952	966
22	350	NX_P35580-5	H.IQDLEEQLDEEEGAR.Q	Y	44.19	1772.81	15	-6.6	887.405	2	53.49	46800	F5:10254	2	961	975
22	352	NX_P35580-2	H.IQDLEEQLDEEEGAR.Q	Y	44.19	1772.81	15	-6.6	887.405	2	53.49	46800	F5:10254	2	968	982
12	348	NX_P35580-1	H.IQDLEEQLDEEEGAR.Q	Y	52.37	1772.81	15	-1.7	887.409	2	52.92	90900	F8:11377	2	952	966
12	350	NX_P35580-5	H.IQDLEEQLDEEEGAR.Q	Y	52.37	1772.81	15	-1.7	887.409	2	52.92	90900	F8:11377	2	961	975
12	352	NX_P35580-2	H.IQDLEEQLDEEEGAR.Q	Y	52.37	1772.81	15	-1.7	887.409	2	52.92	90900	F8:11377	2	968	982
12	353	NX_P35580-3	H.IQDLEEQLDEEEGAR.Q	Y	52.37	1772.81	15	-1.7	887.409	2	52.92	90900	F8:11377	2	973	987
12	354	NX_P35580-4	H.IQDLEEQLDEEEGAR.Q	Y	52.37	1772.81	15	-1.7	887.409	2	52.92	90900	F8:11377	2	983	997
7	348	NX_P35580-1	H.IQDLEEQLDEEEGAR.Q	Y	41.89	1772.81	15	1.9	887.412	2	52.59	110000	F34:12597	1	952	966
8	348	NX_P35580-1	H.IQDLEEQLDEEEGAR.Q	Y	49.29	1772.81	15	2.1	887.412	2	52.73	119000	F36:9891	2	952	966
8	350	NX_P35580-5	H.IQDLEEQLDEEEGAR.Q	Y	49.29	1772.81	15	2.1	887.412	2	52.73	119000	F36:9891	2	961	975
8	352	NX_P35580-2	H.IQDLEEQLDEEEGAR.Q	Y	49.29	1772.81	15	2.1	887.412	2	52.73	119000	F36:9891	2	968	982
105	15228	NX_P21333-2	H.IQDNHDGTYTVAYVPDVTGR.Y	Y	27.98	2220.04	20	3.4	741.025	3	51.12	16200	F5:9766	1	1596	1615
105	15229	NX_P21333-1	H.IQDNHDGTYTVAYVPDVTGR.Y	Y	27.98	2220.04	20	3.4	741.025	3	51.12	16200	F5:9766	1	1596	1615
1143	16007	NX_Q14677-2	H.ITQATETTTTR.H	Y	40.41	1221.62	11	1.3	611.818	2	18.95		F6:2910	1	246	256
1143	16008	NX_Q14677-1	H.ITQATETTTTR.H	Y	40.41	1221.62	11	1.3	611.818	2	18.95		F6:2910	1	264	274
1143	16009	NX_Q14677-3	H.ITQATETTTTR.H	Y	40.41	1221.62	11	1.3	611.818	2	18.95		F6:2910	1	264	274
402	154	NX_Q9BQ95-1	H.IVGIQSPDQQAALAR.H	Y	17.07	1565.85	15	-5.4	783.929	2	47.49		F33:10932	1	264	278
302	29463	NX_Q9Y4F1-1	H.IVQSEIGDFDEALDR.E	Y	25.44	1705.82	15	-2.2	853.913	2	59.47	9570	12560	1	163	177
302	29508	NX_Q9Y4F1-2	H.IVQSEIGDFDEALDR.E	Y	25.44	1705.82	15	-2.2	853.913	2	59.47	9570	12560	1	163	177
395	1084	NX_Q9Y4F1-1	H.IVQSEIGDFDEALDR.E	Y	37.08	1705.82	15	0.3	853.915	2	58.77	22000	F6:13834	2	163	177
395	1129	NX_Q9Y4F1-2	H.IVQSEIGDFDEALDR.E	Y	37.08	1705.82	15	0.3	853.915	2	58.77	22000	F6:13834	2	163	177
353	1084	NX_Q9Y4F1-1	H.IVQSEIGDFDEALDR.E	Y	33.38	1705.82	15	1	853.916	2	58.49	33600	F36:11145	2	163	177
353	1129	NX_Q9Y4F1-2	H.IVQSEIGDFDEALDR.E	Y	33.38	1705.82	15	1	853.916	2	58.49	33600	F36:11145	2	163	177
9	4783	NX_P05023-1	H.K(+28.03)LSLDELHR.K	Y	25.82	1137.65	9	9.2	380.228	3	35.9		F6:7353	1	45	53	TAILS light	K1:TAILS light:1000.00
9	8007	NX_P05023-4	H.K(+28.03)LSLDELHR.K	Y	25.82	1137.65	9	9.2	380.228	3	35.9		F6:7353	1	45	53	TAILS light	K1:TAILS light:1000.00
113	15264	NX_P08183-1	H.K(+34.06)FDTLVGER.G	Y	35.22	1097.63	9	1.4	549.823	2	35.85	36500	F6:7337	1	519	527	TAILS heavy	K1:TAILS heavy:1000.00
55	15264	NX_P08183-1	H.K(+34.06)FDTLVGER.G	Y	31.38	1097.63	9	-3.4	549.82	2	35.4		F36:5804	2	519	527	TAILS heavy	K1:TAILS heavy:1000.00
202	7948	NX_P07900-1	H.L(+28.03)KEDQTEYLEER.R	N	27.54	1579.77	12	0.1	790.894	2	37.16		F6:7673	1	190	201	TAILS light	L1:TAILS light:0.00
202	7950	NX_P07900-2	H.L(+28.03)KEDQTEYLEER.R	N	27.54	1579.77	12	0.1	790.894	2	37.16		F6:7673	1	312	323	TAILS light	L1:TAILS light:0.00
49	7828	NX_P08238-1	H.L(+28.03)KEDQTEYLEER.R	N	35.52	1579.77	12	-0.6	790.893	2	36.68	26400	F36:6083	1	185	196	TAILS light	L1:TAILS light:11.06
116	7948	NX_P07900-1	H.L(+28.03)KEDQTEYLEER.R	N	35.52	1579.77	12	-0.6	790.893	2	36.68	26400	F36:6083	1	190	201	TAILS light	L1:TAILS light:11.06
116	7950	NX_P07900-2	H.L(+28.03)KEDQTEYLEER.R	N	35.52	1579.77	12	-0.6	790.893	2	36.68	26400	F36:6083	1	312	323	TAILS light	L1:TAILS light:11.06
121	7805	NX_Q58FF7-1	H.L(+34.06)KEDQTEYLEER.R	N	23.78	1585.8	12	1.1	793.91	2	37.66	21200	F8:7770	1	164	175	TAILS heavy	L1:TAILS heavy:0.00
121	7828	NX_P08238-1	H.L(+34.06)KEDQTEYLEER.R	N	23.78	1585.8	12	1.1	793.91	2	37.66	21200	F8:7770	1	185	196	TAILS heavy	L1:TAILS heavy:0.00
312	7948	NX_P07900-1	H.L(+34.06)KEDQTEYLEER.R	N	23.78	1585.8	12	1.1	793.91	2	37.66	21200	F8:7770	1	190	201	TAILS heavy	L1:TAILS heavy:0.00
312	7950	NX_P07900-2	H.L(+34.06)KEDQTEYLEER.R	N	23.78	1585.8	12	1.1	793.91	2	37.66	21200	F8:7770	1	312	323	TAILS heavy	L1:TAILS heavy:0.00
49	7828	NX_P08238-1	H.L(+34.06)KEDQTEYLEER.R	N	23.08	1585.8	12	1.1	793.91	2	37.07	31300	F35:6152	2	185	196	TAILS heavy	L1:TAILS heavy:0.00
116	7948	NX_P07900-1	H.L(+34.06)KEDQTEYLEER.R	N	23.08	1585.8	12	1.1	793.91	2	37.07	31300	F35:6152	2	190	201	TAILS heavy	L1:TAILS heavy:0.00
116	7950	NX_P07900-2	H.L(+34.06)KEDQTEYLEER.R	N	23.08	1585.8	12	1.1	793.91	2	37.07	31300	F35:6152	2	312	323	TAILS heavy	L1:TAILS heavy:0.00
173	7608	NX_Q9HD33-2	H.LAEAQK(+34.06)SSLV	Y	28.67	1078.64	10	-3.9	540.327	2	34.8	23200	6228	1	221	230	TAILS heavy	K6:TAILS heavy:41.96
173	117769	NX_Q9HD33-1	H.LAEAQK(+34.06)SSLV	Y	28.67	1078.64	10	-3.9	540.327	2	34.8	23200	6228	1	241	250	TAILS heavy	K6:TAILS heavy:41.96
38	7848	NX_Q13308-6	H.LAEIEDMPLFEPR.V	Y	27.16	1558.77	13	2.7	780.394	2	63.78	17300	F36:12162	2	327	339
38	7840	NX_Q13308-1	H.LAEIEDMPLFEPR.V	Y	27.16	1558.77	13	2.7	780.394	2	63.78	17300	F36:12162	2	319	331
239	23349	NX_Q969Z0-2	H.LAQPTGSQSPPPGSK(+28.03)R.L	Y	17.99	1634.87	16	-1	545.965	3	21.79	7280	F7:3601	1	435	450	TAILS light	K15:TAILS light:47.57
239	23350	NX_Q969Z0-1	H.LAQPTGSQSPPPGSK(+28.03)R.L	Y	17.99	1634.87	16	-1	545.965	3	21.79	7280	F7:3601	1	545	560	TAILS light	K15:TAILS light:47.57
356	15519	NX_Q9UQ80-2	H.LC(+57.02)AEAALR.L	Y	21.35	902.464	8	3.2	452.241	2	33.59	82600	F8:6787	1	94	101	Carbamidomethylation	C2:Carbamidomethylation:1000.00
356	15520	NX_Q9UQ80-1	H.LC(+57.02)AEAALR.L	Y	21.35	902.464	8	3.2	452.241	2	33.59	82600	F8:6787	1	148	155	Carbamidomethylation	C2:Carbamidomethylation:1000.00
710	99261	NX_Q9BRJ2-1	H.LC(+57.02)LNNSDHDR.L	Y	32.87	1242.54	10	-3.6	415.186	3	22.6		3524	1	150	159	Carbamidomethylation	C2:Carbamidomethylation:1000.00
242	23322	NX_Q9BRJ2-1	H.LC(+57.02)LNNSDHDR.L	Y	39.61	1242.54	10	-0.7	415.187	3	21.51		F8:3652	1	150	159	Carbamidomethylation	C2:Carbamidomethylation:1000.00
6	2	NX_P06576-1	H.LDATTVLSR.A	Y	31.87	974.54	9	0.9	488.277	2	44.98	168000	F6:10087	1	379	387
1	2	NX_P06576-1	H.LDATTVLSR.A	Y	19.73	974.54	9	-9.7	488.272	2	45		F35:8010	1	379	387
489	5041	NX_Q16643-1	H.LDSHR.R	N	19.71	626.314	5	-4.4	627.318	1	76.88	33900	F36:14309	1	322	326
489	5048	NX_Q16643-2	H.LDSHR.R	N	19.71	626.314	5	-4.4	627.318	1	76.88	33900	F36:14309	1	324	328
489	5210	NX_Q16643-3	H.LDSHR.R	N	19.71	626.314	5	-4.4	627.318	1	76.88	33900	F36:14309	1	368	372
286	15412	NX_P61764-1	H.LGVPIVTDSTLR.R	Y	25.84	1269.73	12	0.6	635.872	2	54.14	8490	F5:10386	1	446	457
286	15413	NX_P61764-2	H.LGVPIVTDSTLR.R	Y	25.84	1269.73	12	0.6	635.872	2	54.14	8490	F5:10386	1	446	457
127	15412	NX_P61764-1	H.LGVPIVTDSTLR.R	Y	25.3	1269.73	12	-4	635.869	2	53.7	64600	F36:10119	2	446	457
127	15413	NX_P61764-2	H.LGVPIVTDSTLR.R	Y	25.3	1269.73	12	-4	635.869	2	53.7	64600	F36:10119	2	446	457
305	15358	NX_P14923-1	H.LINYQDDAELATR.A	N	31.85	1520.75	13	-0.4	761.38	2	49.12	18900	F5:9327	1	130	142
121	7805	NX_Q58FF7-1	H.LK(+28.03)EDQTEYLEER.R	N	30.51	1579.77	12	-1	790.893	2	37.81	26200	F7:6819	1	164	175	TAILS light	K2:TAILS light:0.00
121	7828	NX_P08238-1	H.LK(+28.03)EDQTEYLEER.R	N	30.51	1579.77	12	-1	790.893	2	37.81	26200	F7:6819	1	185	196	TAILS light	K2:TAILS light:0.00
312	7948	NX_P07900-1	H.LK(+28.03)EDQTEYLEER.R	N	30.51	1579.77	12	-1	790.893	2	37.81	26200	F7:6819	1	190	201	TAILS light	K2:TAILS light:0.00
312	7950	NX_P07900-2	H.LK(+28.03)EDQTEYLEER.R	N	30.51	1579.77	12	-1	790.893	2	37.81	26200	F7:6819	1	312	323	TAILS light	K2:TAILS light:0.00
49	7828	NX_P08238-1	H.LK(+28.03)EDQTEYLEER.R	N	28.08	1579.77	12	-0.4	790.893	2	37.12	24800	F35:6163	1	185	196	TAILS light	K2:TAILS light:0.00
116	7948	NX_P07900-1	H.LK(+28.03)EDQTEYLEER.R	N	28.08	1579.77	12	-0.4	790.893	2	37.12	24800	F35:6163	1	190	201	TAILS light	K2:TAILS light:0.00
116	7950	NX_P07900-2	H.LK(+28.03)EDQTEYLEER.R	N	28.08	1579.77	12	-0.4	790.893	2	37.12	24800	F35:6163	1	312	323	TAILS light	K2:TAILS light:0.00
76	128	NX_P08238-1	H.LK(+34.06)EDQTEYLEER.R	N	44.8	1585.8	12	-2.2	529.608	3	38.3	32300	7053	1	185	196	TAILS heavy	K2:TAILS heavy:0.00
248	174	NX_P07900-1	H.LK(+34.06)EDQTEYLEER.R	N	44.8	1585.8	12	-2.2	529.608	3	38.3	32300	7053	1	190	201	TAILS heavy	K2:TAILS heavy:0.00
248	186	NX_P07900-2	H.LK(+34.06)EDQTEYLEER.R	N	44.8	1585.8	12	-2.2	529.608	3	38.3	32300	7053	1	312	323	TAILS heavy	K2:TAILS heavy:0.00
121	7805	NX_Q58FF7-1	H.LK(+34.06)EDQTEYLEER.R	N	22.64	1585.8	12	-2.4	793.908	2	37.85	14100	F7:6827	1	164	175	TAILS heavy	K2:TAILS heavy:0.00
121	7828	NX_P08238-1	H.LK(+34.06)EDQTEYLEER.R	N	22.64	1585.8	12	-2.4	793.908	2	37.85	14100	F7:6827	1	185	196	TAILS heavy	K2:TAILS heavy:0.00
312	7948	NX_P07900-1	H.LK(+34.06)EDQTEYLEER.R	N	22.64	1585.8	12	-2.4	793.908	2	37.85	14100	F7:6827	1	190	201	TAILS heavy	K2:TAILS heavy:0.00
312	7950	NX_P07900-2	H.LK(+34.06)EDQTEYLEER.R	N	22.64	1585.8	12	-2.4	793.908	2	37.85	14100	F7:6827	1	312	323	TAILS heavy	K2:TAILS heavy:0.00
13	1501	NX_Q12931-1	H.LK(+34.06)SDC(+57.02)K(+34.06)EFSSEAR.V	Y	26.14	1623.86	13	6	542.296	3	25.13		F7:4278	1	257	269	TAILS heavy
13	7803	NX_Q12931-2	H.LK(+34.06)SDC(+57.02)K(+34.06)EFSSEAR.V	Y	26.14	1623.86	13	6	542.296	3	25.13		F7:4278	1	204	216	TAILS heavy
8	25	NX_P35579-1	H.LLGINVTDFTR.G	Y	34.23	1247.69	11	-2	624.85	2	62.85	158000	13428	1	377	387
8	62	NX_P35579-1	H.LLGINVTDFTR.G	Y	27.84	1247.69	11	3.5	624.853	2	62.84	27200	F6:14789	1	377	387
9	62	NX_P35579-1	H.LLGINVTDFTR.G	Y	34.88	1247.69	11	1	624.852	2	62.8	4460	F7:11074	3	377	387
4	62	NX_P35579-1	H.LLGINVTDFTR.G	Y	42.13	1247.69	11	0.5	624.851	2	62.94	39700	F35:12115	1	377	387
4	2	NX_P11021-1	H.LLGTFDLTGIPPAPR.G	Y	23.69	1566.88	15	-1.8	784.444	2	62.86	34200	13431	1	478	492
4	70	NX_P11021-1	H.LLGTFDLTGIPPAPR.G	Y	33.93	1566.88	15	1.8	784.447	2	62.98	6480	F7:11103	2	478	492
3	70	NX_P11021-1	H.LLGTFDLTGIPPAPR.G	Y	45.48	1566.88	15	0.1	784.446	2	63.12	40200	F36:12039	1	478	492
707	15781	NX_O76094-2	H.LSLIR.E	N	18.69	600.396	5	-5.7	601.4	1	28.61	29200	F7:5004	1	386	390
707	15685	NX_O76094-1	H.LSLIR.E	N	18.69	600.396	5	-5.7	601.4	1	28.61	29200	F7:5004	1	447	451
53	9190	NX_P11940-1	H.LTNQYMQR.M	Y	24.62	1052.51	8	1.1	527.261	2	30.4		F5:5208	1	378	385
9	62	NX_P35579-1	H.LVLDQLR.C	N	18.41	855.518	7	0.3	428.766	2	47.72	101000	F33:11004	1	687	693
7	348	NX_P35580-1	H.LVLDQLR.C	N	18.41	855.518	7	0.3	428.766	2	47.72	101000	F33:11004	1	694	700
4	62	NX_P35579-1	H.LVLDQLR.C	N	22.03	855.518	7	1.4	428.767	2	47.68	180000	F35:8674	1	687	693
8	348	NX_P35580-1	H.LVLDQLR.C	N	22.03	855.518	7	1.4	428.767	2	47.68	180000	F35:8674	1	694	700
8	350	NX_P35580-5	H.LVLDQLR.C	N	22.03	855.518	7	1.4	428.767	2	47.68	180000	F35:8674	1	703	709
8	352	NX_P35580-2	H.LVLDQLR.C	N	22.03	855.518	7	1.4	428.767	2	47.68	180000	F35:8674	1	710	716
63	72	NX_Q99714-2	H.LVQAIIENPFLN(+.98)GEVIR.L	Y	40.89	1925.06	17	0.6	963.539	2	66.32		14206	1	227	243	Deamidation (NQ)	N12:Deamidation (NQ):49.79
63	56	NX_Q99714-1	H.LVQAIIENPFLN(+.98)GEVIR.L	Y	40.89	1925.06	17	0.6	963.539	2	66.32		14206	1	236	252	Deamidation (NQ)	N12:Deamidation (NQ):49.79
63	72	NX_Q99714-2	H.LVQAIIENPFLNGEVIR.L	Y	47.7	1924.08	17	2.1	642.368	3	66.09	36100	14161	2	227	243
63	56	NX_Q99714-1	H.LVQAIIENPFLNGEVIR.L	Y	47.7	1924.08	17	2.1	642.368	3	66.09	36100	14161	2	236	252
85	7781	NX_Q99714-1	H.LVQAIIENPFLNGEVIR.L	Y	31.98	1924.08	17	-0.5	963.046	2	66.12		F6:15514	1	236	252
109	7781	NX_Q99714-1	H.LVQAIIENPFLNGEVIR.L	Y	33.7	1924.08	17	-1	963.045	2	66.04	11400	F8:13569	1	236	252
248	7781	NX_Q99714-1	H.LVQAIIENPFLNGEVIR.L	Y	39.26	1924.08	17	0.9	963.047	2	66.91	37400	F33:17351	1	236	252
211	67	NX_P49257-1	H.LVQSDGTVPFWAHAGNAIPSSDQIR.V	Y	23.04	2665.32	25	0.6	889.449	3	59.97	81700	F33:15083	1	57	81
13	5745	NX_P63092-1	H.M(+15.99)FDVGGQR.D	N	25.23	924.412	8	-2.5	463.212	2	32.01		5562	1	221	228	Oxidation (M)	M1:Oxidation (M):1000.00
13	5746	NX_P63092-4	H.M(+15.99)FDVGGQR.D	N	25.23	924.412	8	-2.5	463.212	2	32.01		5562	1	222	229	Oxidation (M)	M1:Oxidation (M):1000.00
43	9096	NX_Q5JWF2-1	H.M(+15.99)FDVGGQR.D	N	47.49	924.412	8	6.6	463.216	2	30.4	51400	F6:5725	1	864	871	Oxidation (M)	M1:Oxidation (M):1000.00
42	8060	NX_P63092-1	H.M(+15.99)FDVGGQR.D	N	32.06	924.412	8	1.7	463.214	2	29.71		F36:4591	1	221	228	Oxidation (M)	M1:Oxidation (M):1000.00
42	8061	NX_P63092-4	H.M(+15.99)FDVGGQR.D	N	32.06	924.412	8	1.7	463.214	2	29.71		F36:4591	1	222	229	Oxidation (M)	M1:Oxidation (M):1000.00
186	15466	NX_P38405-2	H.M(+15.99)FDVGGQR.D	N	32.06	924.412	8	1.7	463.214	2	29.71		F36:4591	1	285	292	Oxidation (M)	M1:Oxidation (M):1000.00
57	651	NX_Q15019-1	H.M(+15.99)QDLQEVTQDLHYENFR.S	Y	25.51	2180.98	17	-0.7	728	3	56.86	14200	11939	1	284	300	Oxidation (M)	M1:Oxidation (M):1000.00
57	652	NX_Q15019-2	H.M(+15.99)QDLQEVTQDLHYENFR.S	Y	25.51	2180.98	17	-0.7	728	3	56.86	14200	11939	1	319	335	Oxidation (M)	M1:Oxidation (M):1000.00
73	7900	NX_Q15019-2	H.M(+15.99)QDLQEVTQDLHYENFR.S	Y	24.45	2180.98	17	0.5	728.001	3	56.48	16200	F5:10845	1	319	335	Oxidation (M)	M1:Oxidation (M):1000.00
73	7899	NX_Q15019-1	H.M(+15.99)QDLQEVTQDLHYENFR.S	Y	24.45	2180.98	17	0.5	728.001	3	56.48	16200	F5:10845	1	284	300	Oxidation (M)	M1:Oxidation (M):1000.00
87	7899	NX_Q15019-1	H.M(+15.99)QDLQEVTQDLHYENFR.S	Y	22.15	2180.98	17	4.2	728.004	3	56.04	19100	F8:11967	1	284	300	Oxidation (M)	M1:Oxidation (M):1000.00
87	7900	NX_Q15019-2	H.M(+15.99)QDLQEVTQDLHYENFR.S	Y	22.15	2180.98	17	4.2	728.004	3	56.04	19100	F8:11967	1	319	335	Oxidation (M)	M1:Oxidation (M):1000.00
78	7899	NX_Q15019-1	H.M(+15.99)QDLQEVTQDLHYENFR.S	Y	24.94	2180.98	17	5.8	728.005	3	55.73	26700	F36:10579	1	284	300	Oxidation (M)	M1:Oxidation (M):1000.00
78	7900	NX_Q15019-2	H.M(+15.99)QDLQEVTQDLHYENFR.S	Y	24.94	2180.98	17	5.8	728.005	3	55.73	26700	F36:10579	1	319	335	Oxidation (M)	M1:Oxidation (M):1000.00
94	8242	NX_P27635-1	H.M(+15.99)VSDEYEQLSSEALEAAR.I	Y	80.77	2042.91	18	0.6	1022.46	2	61.73	103000	F5:11799	1	52	69	Oxidation (M)	M1:Oxidation (M):1000.00
51	8242	NX_P27635-1	H.M(+15.99)VSDEYEQLSSEALEAAR.I	Y	58.2	2042.91	18	0.9	1022.46	2	61.41	23300	F8:12846	2	52	69	Oxidation (M)	M1:Oxidation (M):1000.00
33	8242	NX_P27635-1	H.M(+15.99)VSDEYEQLSSEALEAAR.I	Y	62.8	2042.91	18	1.5	1022.46	2	61.49	79900	F35:11829	4	52	69	Oxidation (M)	M1:Oxidation (M):1000.00
33	12115	NX_Q96AG4-1	H.M(+28.03)KAVQADQER.E	Y	32.04	1202.61	10	-2.2	401.876	3	16.68	26700	2523	3	148	157	TAILS light	M1:TAILS light:0.00
37	178	NX_Q96AG4-1	H.M(+28.03)KAVQADQER.E	Y	34.97	1202.61	10	-0.2	602.311	2	16.09	44500	F6:2442	3	148	157	TAILS light	M1:TAILS light:0.00
76	178	NX_Q96AG4-1	H.M(+28.03)KAVQADQER.E	Y	37.27	1202.61	10	2.7	401.878	3	16.37	177000	F8:2588	3	148	157	TAILS light	M1:TAILS light:0.00
153	606	NX_Q9BS26-1	H.M(+28.03)KEDTESLEIFQNEVAR.Q	Y	35.35	2066	17	8.1	689.679	3	55.38	12500	F8:11857	1	269	285	TAILS light	M1:TAILS light:0.00
33	12115	NX_Q96AG4-1	H.M(+34.06)KAVQADQER.E	Y	28.67	1208.64	10	-2.9	605.325	2	16.99	17200	2578	1	148	157	TAILS heavy	M1:TAILS heavy:0.00
37	178	NX_Q96AG4-1	H.M(+34.06)KAVQADQER.E	Y	44.31	1208.64	10	0.8	605.327	2	17.14	62700	F5:2655	5	148	157	TAILS heavy	M1:TAILS heavy:0.00
88	606	NX_Q9BS26-1	H.M(+34.06)KEDTESLEIFQNEVAR.Q	Y	30.47	2072.03	17	-0.1	691.684	3	55.19	37300	F35:10532	2	269	285	TAILS heavy	M1:TAILS heavy:0.00
63	57	NX_P09622-3	H.MAHGK(+28.03)DFASR.G	Y	37.17	1146.56	10	6.7	383.197	3	16.73	66400	F8:2648	1	100	109	TAILS light	K5:TAILS light:42.68
63	59	NX_P09622-1	H.MAHGK(+28.03)DFASR.G	Y	37.17	1146.56	10	6.7	383.197	3	16.73	66400	F8:2648	1	100	109	TAILS light	K5:TAILS light:42.68
210	57	NX_P09622-3	H.MAHGK(+34.06)DFASR.G	Y	28.11	1152.59	10	2.3	385.205	3	16.33	14500	F6:2482	1	100	109	TAILS heavy	K5:TAILS heavy:42.68
210	59	NX_P09622-1	H.MAHGK(+34.06)DFASR.G	Y	28.11	1152.59	10	2.3	385.205	3	16.33	14500	F6:2482	1	100	109	TAILS heavy	K5:TAILS heavy:42.68
63	57	NX_P09622-3	H.MAHGK(+34.06)DFASR.G	Y	23.8	1152.59	10	5.7	385.207	3	17.05	71000	F8:2706	2	100	109	TAILS heavy	K5:TAILS heavy:25.70
63	59	NX_P09622-1	H.MAHGK(+34.06)DFASR.G	Y	23.8	1152.59	10	5.7	385.207	3	17.05	71000	F8:2706	2	100	109	TAILS heavy	K5:TAILS heavy:25.70
13	5745	NX_P63092-1	H.MFDVGGQR.D	N	43.09	908.417	8	-3.1	455.215	2	39.61	196000	7364	1	221	228
13	5746	NX_P63092-4	H.MFDVGGQR.D	N	43.09	908.417	8	-3.1	455.215	2	39.61	196000	7364	1	222	229
43	9096	NX_Q5JWF2-1	H.MFDVGGQR.D	N	39.04	908.417	8	8.8	455.22	2	38.35	268000	F6:8031	3	864	871
50	8060	NX_P63092-1	H.MFDVGGQR.D	N	38.31	908.417	8	1.7	455.217	2	38.57	37600	F7:6973	2	221	228
50	8061	NX_P63092-4	H.MFDVGGQR.D	N	38.31	908.417	8	1.7	455.217	2	38.57	37600	F7:6973	2	222	229
42	8060	NX_P63092-1	H.MFDVGGQR.D	N	38.69	908.417	8	8.5	455.22	2	37.62	119000	F36:6279	3	221	228
42	8061	NX_P63092-4	H.MFDVGGQR.D	N	38.69	908.417	8	8.5	455.22	2	37.62	119000	F36:6279	3	222	229
186	15466	NX_P38405-2	H.MFDVGGQR.D	N	38.69	908.417	8	8.5	455.22	2	37.62	119000	F36:6279	3	285	292
33	12115	NX_Q96AG4-1	H.MK(+28.03)AVQADQER.E	Y	37.68	1202.61	10	-3.2	401.875	3	16.75	26700	2539	3	148	157	TAILS light	K2:TAILS light:0.00
37	178	NX_Q96AG4-1	H.MK(+28.03)AVQADQER.E	Y	45.06	1202.61	10	1.8	602.312	2	17.13	77500	F5:2654	7	148	157	TAILS light	K2:TAILS light:14.02
76	178	NX_Q96AG4-1	H.MK(+28.03)AVQADQER.E	Y	46.21	1202.61	10	1.7	602.312	2	16.95	269000	F7:2689	5	148	157	TAILS light	K2:TAILS light:14.02
33	12115	NX_Q96AG4-1	H.MK(+34.06)AVQADQER.E	Y	48.87	1208.64	10	-1.8	605.326	2	16.76	17200	2541	10	148	157	TAILS heavy	K2:TAILS heavy:0.00
37	178	NX_Q96AG4-1	H.MK(+34.06)AVQADQER.E	Y	43.61	1208.64	10	-4.5	605.324	2	16.8	62700	F5:2599	6	148	157	TAILS heavy	K2:TAILS heavy:14.02
76	178	NX_Q96AG4-1	H.MK(+34.06)AVQADQER.E	Y	49.24	1208.64	10	0.8	605.327	2	16.1	168000	F8:2537	7	148	157	TAILS heavy	K2:TAILS heavy:12.28
214	606	NX_Q9BS26-1	H.MK(+34.06)EDTESLEIFQNEVAR.Q	Y	22.16	2072.03	17	4.6	691.687	3	55.32	9540	F6:13053	1	269	285	TAILS heavy	K2:TAILS heavy:0.00
265	23319	NX_Q13724-2	H.MLEVGDPDDLAFLR.K	Y	22.73	1589.78	14	3	795.898	2	65.09		F8:13422	1	416	429
265	3907	NX_Q13724-1	H.MLEVGDPDDLAFLR.K	Y	22.73	1589.78	14	3	795.898	2	65.09		F8:13422	1	522	535
57	651	NX_Q15019-1	H.MQDLQEVTQDLHYENFR.S	Y	57.23	2164.98	17	-0.3	722.669	3	59.8	156000	12636	1	284	300
57	652	NX_Q15019-2	H.MQDLQEVTQDLHYENFR.S	Y	57.23	2164.98	17	-0.3	722.669	3	59.8	156000	12636	1	319	335
73	7900	NX_Q15019-2	H.MQDLQEVTQDLHYENFR.S	Y	50.44	2164.98	17	1	722.67	3	59.21	127000	F6:13931	1	319	335
73	7899	NX_Q15019-1	H.MQDLQEVTQDLHYENFR.S	Y	50.44	2164.98	17	1	722.67	3	59.21	127000	F6:13931	1	284	300
87	7899	NX_Q15019-1	H.MQDLQEVTQDLHYENFR.S	Y	35.9	2164.98	17	0.4	722.669	3	59.26	21300	F8:12501	1	284	300
87	7900	NX_Q15019-2	H.MQDLQEVTQDLHYENFR.S	Y	35.9	2164.98	17	0.4	722.669	3	59.26	21300	F8:12501	1	319	335
62	7899	NX_Q15019-1	H.MQDLQEVTQDLHYENFR.S	Y	30.62	2164.98	17	6.2	722.673	3	58.61	32300	F34:14485	2	284	300
62	7900	NX_Q15019-2	H.MQDLQEVTQDLHYENFR.S	Y	30.62	2164.98	17	6.2	722.673	3	58.61	32300	F34:14485	2	319	335
78	7899	NX_Q15019-1	H.MQDLQEVTQDLHYENFR.S	Y	40.03	2164.98	17	2.8	722.671	3	58.95	81400	F35:11333	1	284	300
78	7900	NX_Q15019-2	H.MQDLQEVTQDLHYENFR.S	Y	40.03	2164.98	17	2.8	722.671	3	58.95	81400	F35:11333	1	319	335
199	35039	NX_P05534-1	H.MTHHPISDHEATLR.C	N	50.88	1643.78	14	-1	548.935	3	24.61	6450	3904	1	213	226
227	18883	NX_P30443-1	H.MTHHPISDHEATLR.C	N	50.88	1643.78	14	-1	548.935	3	24.61	6450	3904	1	213	226
227	18882	NX_P30455-1	H.MTHHPISDHEATLR.C	N	50.88	1643.78	14	-1	548.935	3	24.61	6450	3904	1	213	226
108	15239	NX_P05534-1	H.MTHHPISDHEATLR.C	N	41.98	1643.78	14	-0.6	411.953	4	27.46		F6:4900	1	213	226
108	15240	NX_P30447-1	H.MTHHPISDHEATLR.C	N	41.98	1643.78	14	-0.6	411.953	4	27.46		F6:4900	1	213	226
152	15239	NX_P05534-1	H.MTHHPISDHEATLR.C	N	44.84	1643.78	14	1.5	548.936	3	28.46	20700	F8:5459	2	213	226
243	15260	NX_P30455-1	H.MTHHPISDHEATLR.C	N	44.84	1643.78	14	1.5	548.936	3	28.46	20700	F8:5459	2	213	226
243	15261	NX_P30443-1	H.MTHHPISDHEATLR.C	N	44.84	1643.78	14	1.5	548.936	3	28.46	20700	F8:5459	2	213	226
60	33196	NX_P27635-1	H.MVSDEYEQLSSEALEAAR.I	Y	95.06	2026.92	18	-0.1	1014.46	2	62.5	181000	13321	2	52	69
94	8242	NX_P27635-1	H.MVSDEYEQLSSEALEAAR.I	Y	81.89	2026.92	18	1.6	1014.47	2	62.31	282000	F6:14668	2	52	69
51	8242	NX_P27635-1	H.MVSDEYEQLSSEALEAAR.I	Y	66.59	2026.92	18	1.7	1014.47	2	62.27	46300	F8:12987	3	52	69
56	8242	NX_P27635-1	H.MVSDEYEQLSSEALEAAR.I	Y	65.49	2026.92	18	5.6	1014.47	2	62.89	93400	F33:16064	1	52	69
33	8242	NX_P27635-1	H.MVSDEYEQLSSEALEAAR.I	Y	69.22	2026.92	18	4.4	1014.47	2	62.36	180000	F35:12000	4	52	69
28	4197	NX_P26641-1	H.N(+28.03)KQATENAK(+28.03)EEVR.R	Y	44.47	1571.83	13	5.1	524.952	3	14.1	53800	F6:2104	8	124	136	TAILS light	N1:TAILS light:0.00
28	4379	NX_P26641-2	H.N(+28.03)KQATENAK(+28.03)EEVR.R	Y	44.47	1571.83	13	5.1	524.952	3	14.1	53800	F6:2104	8	174	186	TAILS light	N1:TAILS light:0.00
132	4197	NX_P26641-1	H.N(+28.03)KQATENAK(+28.03)EEVR.R	Y	51.75	1571.83	13	2.2	524.951	3	13.59	118000	F8:2117	3	124	136	TAILS light	N1:TAILS light:0.00
132	4379	NX_P26641-2	H.N(+28.03)KQATENAK(+28.03)EEVR.R	Y	51.75	1571.83	13	2.2	524.951	3	13.59	118000	F8:2117	3	174	186	TAILS light	N1:TAILS light:0.00
28	4197	NX_P26641-1	H.N(+34.06)KQATENAK(+34.06)EEVR.R	Y	42.33	1583.89	13	1.9	528.972	3	13.8	47300	F6:2051	6	124	136	TAILS heavy	N1:TAILS heavy:0.00
28	4379	NX_P26641-2	H.N(+34.06)KQATENAK(+34.06)EEVR.R	Y	42.33	1583.89	13	1.9	528.972	3	13.8	47300	F6:2051	6	174	186	TAILS heavy	N1:TAILS heavy:0.00
132	4197	NX_P26641-1	H.N(+34.06)KQATENAK(+34.06)EEVR.R	Y	48.27	1583.89	13	2	528.972	3	13.6	69900	F8:2118	2	124	136	TAILS heavy	N1:TAILS heavy:0.00
132	4379	NX_P26641-2	H.N(+34.06)KQATENAK(+34.06)EEVR.R	Y	48.27	1583.89	13	2	528.972	3	13.6	69900	F8:2118	2	174	186	TAILS heavy	N1:TAILS heavy:0.00
28	4197	NX_P26641-1	H.NK(+28.03)QATENAK(+28.03)EEVR.R	Y	27.65	1571.83	13	3	524.951	3	14.01	53800	F6:2089	3	124	136	TAILS light	K2:TAILS light:0.00
28	4379	NX_P26641-2	H.NK(+28.03)QATENAK(+28.03)EEVR.R	Y	27.65	1571.83	13	3	524.951	3	14.01	53800	F6:2089	3	174	186	TAILS light	K2:TAILS light:0.00
132	4197	NX_P26641-1	H.NK(+28.03)QATENAK(+28.03)EEVR.R	Y	34.19	1571.83	13	3.4	524.951	3	15.33	53800	F7:2405	1	124	136	TAILS light	K2:TAILS light:17.01
132	4379	NX_P26641-2	H.NK(+28.03)QATENAK(+28.03)EEVR.R	Y	34.19	1571.83	13	3.4	524.951	3	15.33	53800	F7:2405	1	174	186	TAILS light	K2:TAILS light:17.01
28	4197	NX_P26641-1	H.NK(+34.06)QATENAK(+34.06)EEVR.R	Y	41.79	1583.89	13	1.6	528.972	3	14.1	47300	F6:2105	5	124	136	TAILS heavy	K2:TAILS heavy:0.00
28	4379	NX_P26641-2	H.NK(+34.06)QATENAK(+34.06)EEVR.R	Y	41.79	1583.89	13	1.6	528.972	3	14.1	47300	F6:2105	5	174	186	TAILS heavy	K2:TAILS heavy:0.00
112	11345	NX_O75054-1	H.NSAFEYGTYAEEEGLR.A	Y	54.85	1834.8	16	0.5	918.408	2	55.41	17400	F35:10579	2	736	751
112	11460	NX_O75054-2	H.NSAFEYGTYAEEEGLR.A	Y	54.85	1834.8	16	0.5	918.408	2	55.41	17400	F35:10579	2	756	771
231	15358	NX_P14923-1	H.Q(+.98)(+28.03)DAQR.H	N	20.35	645.308	5	-3.6	646.313	1	77.61	18500	F35:14549	1	536	540	Deamidation (NQ)
10	7746	NX_P49411-1	H.Q(+34.06)KVEAQVYILSK(+34.06)EEGGR.H	Y	34.67	2001.15	17	-7.3	501.292	4	42.29		F34:9090	1	350	366	TAILS heavy	Q1:TAILS heavy:0.00
36	10072	NX_Q05682-1	H.QAAIVSK(+28.03)IDSR.L	Y	23.08	1214.7	11	-4.1	608.354	2	30.86		F6:5859	1	668	678	TAILS light	K7:TAILS light:53.23
36	1972	NX_Q05682-5	H.QAAIVSK(+28.03)IDSR.L	Y	23.08	1214.7	11	-4.1	608.354	2	30.86		F6:5859	1	407	417	TAILS light	K7:TAILS light:53.23
36	2067	NX_Q05682-3	H.QAAIVSK(+28.03)IDSR.L	Y	23.08	1214.7	11	-4.1	608.354	2	30.86		F6:5859	1	433	443	TAILS light	K7:TAILS light:53.23
36	10066	NX_Q05682-4	H.QAAIVSK(+28.03)IDSR.L	Y	23.08	1214.7	11	-4.1	608.354	2	30.86		F6:5859	1	413	423	TAILS light	K7:TAILS light:53.23
36	10067	NX_Q05682-6	H.QAAIVSK(+28.03)IDSR.L	Y	23.08	1214.7	11	-4.1	608.354	2	30.86		F6:5859	1	438	448	TAILS light	K7:TAILS light:53.23
36	10068	NX_Q05682-2	H.QAAIVSK(+28.03)IDSR.L	Y	23.08	1214.7	11	-4.1	608.354	2	30.86		F6:5859	1	439	449	TAILS light	K7:TAILS light:53.23
73	1972	NX_Q05682-5	H.QAAIVSK(+28.03)IDSR.L	Y	25.25	1214.7	11	-7	608.352	2	30.9		F8:6135	1	407	417	TAILS light	K7:TAILS light:69.64
73	2067	NX_Q05682-3	H.QAAIVSK(+28.03)IDSR.L	Y	25.25	1214.7	11	-7	608.352	2	30.9		F8:6135	1	433	443	TAILS light	K7:TAILS light:69.64
253	15459	NX_Q7Z3Y8-1	H.QSVEADIN(+.98)GLR.R	N	45.12	1201.59	11	2.7	601.806	2	42.13	56700	F6:9184	2	185	195	Deamidation (NQ)	N8:Deamidation (NQ):78.16
253	15459	NX_Q7Z3Y8-1	H.QSVEADINGLR.R	N	63.17	1200.61	11	1.7	601.313	2	47.19	190000	F5:8892	2	185	195
81	7767	NX_P36578-1	H.QTSAESWGTGR.A	Y	24.09	1178.53	11	4.1	590.275	2	31.12	9230	F5:5352	2	61	71
42	7767	NX_P36578-1	H.QTSAESWGTGR.A	Y	26.42	1178.53	11	8.5	590.278	2	30.92		F8:6138	1	61	71
45	15248	NX_P13637-3	H.S(+34.06)KAQEILAR.D	Y	25.37	1048.65	9	-2.8	525.328	2	25.84	14100	F35:3892	2	69	77	TAILS heavy	S1:TAILS heavy:0.00
45	15246	NX_P13637-1	H.S(+34.06)KAQEILAR.D	Y	25.37	1048.65	9	-2.8	525.328	2	25.84	14100	F35:3892	2	56	64	TAILS heavy	S1:TAILS heavy:0.00
45	15247	NX_P13637-2	H.S(+34.06)KAQEILAR.D	Y	25.37	1048.65	9	-2.8	525.328	2	25.84	14100	F35:3892	2	67	75	TAILS heavy	S1:TAILS heavy:0.00
549	8075	NX_Q12907-1	H.S(+34.06)KDGR.W	N	21.82	595.35	5	2.4	596.359	1	75.64		F6:17386	1	191	195	TAILS heavy	S1:TAILS heavy:0.00
22	242	NX_Q7KZF4-1	H.S(+34.06)KK(+34.06)EVPIHR.V	Y	22.16	1160.77	9	-0.9	387.929	3	17.55		F7:2794	1	495	503	TAILS heavy	S1:TAILS heavy:0.00
127	15412	NX_P61764-1	H.S(+34.06)LISDFKDPPTAK(+34.06)YR.A	Y	32.82	1805.04	15	4.2	452.268	4	47.49		F36:8598	1	86	100	TAILS heavy	S1:TAILS heavy:3.38
127	15413	NX_P61764-2	H.S(+34.06)LISDFKDPPTAK(+34.06)YR.A	Y	32.82	1805.04	15	4.2	452.268	4	47.49		F36:8598	1	86	100	TAILS heavy	S1:TAILS heavy:3.38
327	15514	NX_Q9Y4P3-1	H.SAAVHSFAFSNDSR.R	Y	26.06	1494.69	14	6.6	499.239	3	37.05		F36:6161	1	279	292
328	15586	NX_A6NKG5-1	H.SADGQLHLLSR.E	Y	17.78	1195.63	11	0.9	598.823	2	40.46		F8:8429	1	1301	1311
282	15399	NX_Q8NBS9-2	H.SDVC(+57.02)SAQGVR.G	Y	27.54	1077.49	10	-0.8	539.75	2	21.33	10600	F7:3521	1	17	26	Carbamidomethylation	C4:Carbamidomethylation:1000.00
282	15383	NX_Q8NBS9-1	H.SDVC(+57.02)SAQGVR.G	Y	27.54	1077.49	10	-0.8	539.75	2	21.33	10600	F7:3521	1	125	134	Carbamidomethylation	C4:Carbamidomethylation:1000.00
20	170	NX_P07237-1	H.SFPTLK(+34.06)FFPASADR.T	Y	33.83	1616.88	14	7.7	539.971	3	58.87	15900	F33:14735	2	439	452	TAILS heavy	K6:TAILS heavy:39.44
119	59	NX_P23396-1	H.SGDPVNYYVDTAVR.H	Y	38.71	1554.73	14	-1.7	778.372	2	53.42	86100	11067	1	160	173
119	60	NX_P23396-2	H.SGDPVNYYVDTAVR.H	Y	38.71	1554.73	14	-1.7	778.372	2	53.42	86100	11067	1	176	189
39	7825	NX_P23396-1	H.SGDPVNYYVDTAVR.H	Y	42.37	1554.73	14	1.5	778.374	2	53.47	105000	F5:10249	2	160	173
39	7826	NX_P23396-2	H.SGDPVNYYVDTAVR.H	Y	42.37	1554.73	14	1.5	778.374	2	53.47	105000	F5:10249	2	176	189
65	7825	NX_P23396-1	H.SGDPVNYYVDTAVR.H	Y	28.24	1554.73	14	9.2	778.38	2	53.07	10400	F7:9544	1	160	173
65	7759	NX_P62879-1	H.SGDVM(+15.99)SLSLAPDGR.T	Y	34.41	1419.67	14	0	710.841	2	45.54	174000	F6:10269	2	184	197	Oxidation (M)	M5:Oxidation (M):1000.00
82	7759	NX_P62879-1	H.SGDVM(+15.99)SLSLAPDGR.T	Y	26.97	1419.67	14	2.7	710.842	2	45.69	32800	F7:8311	2	184	197	Oxidation (M)	M5:Oxidation (M):1000.00
91	7759	NX_P62879-1	H.SGDVM(+15.99)SLSLAPDGR.T	Y	28.03	1419.67	14	-5.1	710.837	2	54.16	40100	F35:10286	2	184	197	Oxidation (M)	M5:Oxidation (M):1000.00
84	206	NX_P62879-1	H.SGDVMSLSLAPDGR.T	Y	56.35	1403.67	14	-0.1	702.843	2	54.35	398000	11321	1	184	197
65	7759	NX_P62879-1	H.SGDVMSLSLAPDGR.T	Y	34.31	1403.67	14	3.7	702.846	2	54.05	224000	F6:12709	2	184	197
82	7759	NX_P62879-1	H.SGDVMSLSLAPDGR.T	Y	29.93	1403.67	14	1.1	702.844	2	53.92	48100	F7:9673	2	184	197
80	7759	NX_P62879-1	H.SGDVMSLSLAPDGR.T	Y	44.56	1403.67	14	-2.4	702.841	2	54.69	167000	F33:13385	2	184	197
91	7759	NX_P62879-1	H.SGDVMSLSLAPDGR.T	Y	52.26	1403.67	14	1.3	702.844	2	53.77	327000	F36:10134	4	184	197
104	15412	NX_P61764-1	H.SLISDFK(+28.03)DPPTAK(+28.03)YR.A	Y	21.87	1792.97	15	-3.2	449.249	4	47.1	60100	F34:10721	1	86	100	TAILS light	K7:TAILS light:0.00
104	15413	NX_P61764-2	H.SLISDFK(+28.03)DPPTAK(+28.03)YR.A	Y	21.87	1792.97	15	-3.2	449.249	4	47.1	60100	F34:10721	1	86	100	TAILS light	K7:TAILS light:0.00
385	6202	NX_Q9ULH0-2	H.SLSGLQDPIIAR.M	Y	28.99	1268.71	12	8.8	635.367	2	52.07	18700	F5:9966	1	1532	1543
385	6210	NX_Q9ULH0-4	H.SLSGLQDPIIAR.M	Y	28.99	1268.71	12	8.8	635.367	2	52.07	18700	F5:9966	1	1612	1623
385	15440	NX_Q9ULH0-1	H.SLSGLQDPIIAR.M	Y	28.99	1268.71	12	8.8	635.367	2	52.07	18700	F5:9966	1	1631	1642
505	15480	NX_Q9NR28-2	H.SLSSEALMR.R	Y	23.42	992.496	9	0.3	497.255	2	40.91	47000	F6:8790	1	14	22
505	15481	NX_Q9NR28-1	H.SLSSEALMR.R	Y	23.42	992.496	9	0.3	497.255	2	40.91	47000	F6:8790	1	67	75
388	15481	NX_Q9NR28-1	H.SLSSEALMR.R	Y	17.91	992.496	9	0.5	497.256	2	40.99		F33:8693	1	67	75
298	15480	NX_Q9NR28-2	H.SLSSEALMR.R	Y	24.68	992.496	9	0.8	497.256	2	40.44	81800	F36:6901	1	14	22
298	15481	NX_Q9NR28-1	H.SLSSEALMR.R	Y	24.68	992.496	9	0.8	497.256	2	40.44	81800	F36:6901	1	67	75
1250	44685	NX_Q14444-2	H.SLTPVAQADPLVR.R	Y	26.31	1365.76	13	-3.2	683.886	2	50.26	205000	F33:11872	1	343	355
1250	18181	NX_Q14444-1	H.SLTPVAQADPLVR.R	Y	26.31	1365.76	13	-3.2	683.886	2	50.26	205000	F33:11872	1	343	355
84	7749	NX_P08559-4	H.SM(+15.99)SDPGVSYR.T	Y	44.69	1113.48	10	2.2	557.746	2	27.5	10200	F5:4559	1	331	340	Oxidation (M)	M2:Oxidation (M):1000.00
84	7750	NX_P08559-3	H.SM(+15.99)SDPGVSYR.T	Y	44.69	1113.48	10	2.2	557.746	2	27.5	10200	F5:4559	1	262	271	Oxidation (M)	M2:Oxidation (M):1000.00
84	7751	NX_P08559-1	H.SM(+15.99)SDPGVSYR.T	Y	44.69	1113.48	10	2.2	557.746	2	27.5	10200	F5:4559	1	293	302	Oxidation (M)	M2:Oxidation (M):1000.00
84	7752	NX_P08559-2	H.SM(+15.99)SDPGVSYR.T	Y	44.69	1113.48	10	2.2	557.746	2	27.5	10200	F5:4559	1	300	309	Oxidation (M)	M2:Oxidation (M):1000.00
56	149	NX_P08559-4	H.SMSDPGVSYR.T	Y	26.63	1097.48	10	-0.6	549.748	2	35.73	31900	6458	1	331	340
56	146	NX_P08559-3	H.SMSDPGVSYR.T	Y	26.63	1097.48	10	-0.6	549.748	2	35.73	31900	6458	1	262	271
56	147	NX_P08559-1	H.SMSDPGVSYR.T	Y	26.63	1097.48	10	-0.6	549.748	2	35.73	31900	6458	1	293	302
56	148	NX_P08559-2	H.SMSDPGVSYR.T	Y	26.63	1097.48	10	-0.6	549.748	2	35.73	31900	6458	1	300	309
415	99380	NX_O00186-1	H.SQLLIIDR.G	N	29.03	956.565	8	-2.5	479.289	2	51.7	91400	10584	1	233	240
438	15533	NX_O00186-1	H.SQLLIIDR.G	N	24.02	956.565	8	-0.7	479.29	2	50.62	106000	F6:11798	1	233	240
596	15533	NX_O00186-1	H.SQLLIIDR.G	N	29.23	956.565	8	2.2	479.291	2	50.67	40600	F8:10927	2	233	240
731	15533	NX_O00186-1	H.SQLLIIDR.G	N	30.16	956.565	8	1.2	479.291	2	51.33	329000	F33:12246	2	233	240
250	15571	NX_Q16822-1	H.SVGQPLTGQGEPVSQWPC(+57.02)NPEK(+28.03)TLIGHVPDQR.E	Y	21.99	3538.76	32	3	885.701	4	55.68	29700	F34:13589	2	213	244	Carbamidomethylation
30	7773	NX_O60716-5	H.SYDDSTLPLIDR.N	Y	24.99	1393.67	12	2.2	697.845	2	54.55	47900	F6:12849	1	858	869
30	7774	NX_O60716-3	H.SYDDSTLPLIDR.N	Y	24.99	1393.67	12	2.2	697.845	2	54.55	47900	F6:12849	1	864	875
30	7775	NX_O60716-2	H.SYDDSTLPLIDR.N	Y	24.99	1393.67	12	2.2	697.845	2	54.55	47900	F6:12849	1	858	869
30	7776	NX_O60716-1	H.SYDDSTLPLIDR.N	Y	24.99	1393.67	12	2.2	697.845	2	54.55	47900	F6:12849	1	864	875
125	15300	NX_P63244-1	H.T(+28.03)KDVLSVAFSSDNR.Q	Y	30.34	1565.8	14	-2.3	522.941	3	47.86	14200	F35:8723	2	105	118	TAILS light	T1:TAILS light:0.00
141	107	NX_P63244-1	H.T(+34.06)KDVLSVAFSSDNR.Q	Y	58.02	1571.84	14	-2	524.952	3	48.65		9745	1	105	118	TAILS heavy	T1:TAILS heavy:0.00
294	11096	NX_Q00325-2	H.TAVVPLDLVK(+34.06)C(+57.02)R.M	Y	31.64	1403.84	12	-2.8	468.952	3	50.57	30400	10274	1	80	91	TAILS heavy
25	49	NX_P62873-1	H.TGDVM(+15.99)SLSLAPDTR.L	Y	25.29	1477.71	14	-1.7	739.86	2	46.81		9248	1	184	197	Oxidation (M)	M5:Oxidation (M):1000.00
45	7761	NX_P62873-2	H.TGDVM(+15.99)SLSLAPDTR.L	Y	40.19	1477.71	14	1.7	739.863	2	46.47	46300	F5:8730	3	184	197	Oxidation (M)	M5:Oxidation (M):1000.00
45	7762	NX_P62873-1	H.TGDVM(+15.99)SLSLAPDTR.L	Y	40.19	1477.71	14	1.7	739.863	2	46.47	46300	F5:8730	3	184	197	Oxidation (M)	M5:Oxidation (M):1000.00
47	7761	NX_P62873-2	H.TGDVM(+15.99)SLSLAPDTR.L	Y	41.06	1477.71	14	1.1	739.862	2	46.44		F8:9916	1	184	197	Oxidation (M)	M5:Oxidation (M):1000.00
47	7762	NX_P62873-1	H.TGDVM(+15.99)SLSLAPDTR.L	Y	41.06	1477.71	14	1.1	739.862	2	46.44		F8:9916	1	184	197	Oxidation (M)	M5:Oxidation (M):1000.00
32	7761	NX_P62873-2	H.TGDVM(+15.99)SLSLAPDTR.L	Y	33.83	1477.71	14	8	739.867	2	46.35	19700	F36:8320	1	184	197	Oxidation (M)	M5:Oxidation (M):1000.00
32	7762	NX_P62873-1	H.TGDVM(+15.99)SLSLAPDTR.L	Y	33.83	1477.71	14	8	739.867	2	46.35	19700	F36:8320	1	184	197	Oxidation (M)	M5:Oxidation (M):1000.00
25	49	NX_P62873-1	H.TGDVMSLSLAPDTR.L	Y	36.95	1461.71	14	-2.4	731.862	2	54.91	133000	11471	1	184	197
45	7761	NX_P62873-2	H.TGDVMSLSLAPDTR.L	Y	22.84	1461.71	14	-1.2	731.863	2	54.4	48800	F6:12807	1	184	197
45	7762	NX_P62873-1	H.TGDVMSLSLAPDTR.L	Y	22.84	1461.71	14	-1.2	731.863	2	54.4	48800	F6:12807	1	184	197
47	7761	NX_P62873-2	H.TGDVMSLSLAPDTR.L	Y	34.95	1461.71	14	-0.3	731.864	2	54.44	4810	F7:9753	2	184	197
47	7762	NX_P62873-1	H.TGDVMSLSLAPDTR.L	Y	34.95	1461.71	14	-0.3	731.864	2	54.44	4810	F7:9753	2	184	197
32	7761	NX_P62873-2	H.TGDVMSLSLAPDTR.L	Y	52.95	1461.71	14	1.2	731.865	2	54.26	128000	F36:10249	2	184	197
32	7762	NX_P62873-1	H.TGDVMSLSLAPDTR.L	Y	52.95	1461.71	14	1.2	731.865	2	54.26	128000	F36:10249	2	184	197
45	7761	NX_P62873-2	H.TGYLSC(+57.02)C(+57.02)R.F	N	22.07	1015.42	8	7.2	508.722	2	29.41	46600	F6:5446	1	143	150	Carbamidomethylation	C6:Carbamidomethylation:1000.00
45	7762	NX_P62873-1	H.TGYLSC(+57.02)C(+57.02)R.F	N	22.07	1015.42	8	7.2	508.722	2	29.41	46600	F6:5446	1	143	150	Carbamidomethylation	C6:Carbamidomethylation:1000.00
65	7759	NX_P62879-1	H.TGYLSC(+57.02)C(+57.02)R.F	N	22.07	1015.42	8	7.2	508.722	2	29.41	46600	F6:5446	1	143	150	Carbamidomethylation	C6:Carbamidomethylation:1000.00
109	164	NX_P22626-2	H.TIN(+.98)GHNAEVR.K	Y	23.38	1110.54	10	-3.5	371.187	3	21.43	10100	3296	1	164	173	Deamidation (NQ)	N3:Deamidation (NQ):38.16
109	167	NX_P22626-1	H.TIN(+.98)GHNAEVR.K	Y	23.38	1110.54	10	-3.5	371.187	3	21.43	10100	3296	1	176	185	Deamidation (NQ)	N3:Deamidation (NQ):38.16
175	12268	NX_P22626-2	H.TIN(+.98)GHNAEVR.K	Y	29.71	1110.54	10	-0.5	556.278	2	20.02		F6:3097	1	164	173	Deamidation (NQ)	N3:Deamidation (NQ):17.81
175	12275	NX_P22626-1	H.TIN(+.98)GHNAEVR.K	Y	29.71	1110.54	10	-0.5	556.278	2	20.02		F6:3097	1	176	185	Deamidation (NQ)	N3:Deamidation (NQ):17.81
96	8128	NX_P09601-1	H.TQAENAEFM(+15.99)R.N	Y	21.56	1211.52	10	1.4	606.77	2	27.23	21800	F8:5124	1	26	35	Oxidation (M)	M9:Oxidation (M):1000.00
105	13565	NX_P09601-1	H.TQAENAEFMR.N	Y	31.51	1195.53	10	-2	598.771	2	36.42	42600	6632	2	26	35
92	8128	NX_P09601-1	H.TQAENAEFMR.N	Y	30.73	1195.53	10	3.9	598.774	2	34.85	45900	F33:6846	2	26	35
95	8128	NX_P09601-1	H.TQAENAEFMR.N	Y	24.3	1195.53	10	0.4	598.772	2	34.71	37900	F35:5656	2	26	35
140	447	NX_P68363-1	H.TTLEHSDC(+57.02)AFMVDNEAIYDIC(+57.02)R.R	Y	48.09	2659.14	22	-9.8	887.377	3	60.72	21600	12858	1	193	214	Carbamidomethylation	C8:Carbamidomethylation:1000.00
892	16437	NX_Q9BQ69-1	H.TVGPIAYGEPSASQAAELR.S	Y	21.54	1915.96	19	1.1	958.99	2	51.94	50800	F5:9941	1	226	244
492	16437	NX_Q9BQ69-1	H.TVGPIAYGEPSASQAAELR.S	Y	44.68	1915.96	19	0.1	958.989	2	52.09	14700	F7:9386	2	226	244
674	16437	NX_Q9BQ69-1	H.TVGPIAYGEPSASQAAELR.S	Y	21.7	1915.96	19	1.1	958.99	2	51.59	28400	F36:9611	1	226	244
70	7782	NX_P15880-1	H.TVPC(+57.02)K(+28.03)VTGR.C	Y	35	1044.58	9	0.7	523.295	2	16.5	33800	F5:2546	1	179	187	Carbamidomethylation
291	7782	NX_P15880-1	H.TVPC(+57.02)K(+28.03)VTGR.C	Y	22.55	1044.58	9	0.7	523.295	2	16.39	126000	F7:2596	1	179	187	Carbamidomethylation
70	7782	NX_P15880-1	H.TVPC(+57.02)K(+34.06)VTGR.C	Y	34.4	1050.61	9	1.3	526.311	2	16.54	30000	F5:2555	2	179	187	Carbamidomethylation
172	7922	NX_P62241-1	H.TVRVRGGNK(+28.03)KYRALR.L	Y	18.14	1801.09	15	-3.1	451.279	4	38.43		F34:7852	1	45	59	TAILS light	K9:TAILS light:0.00
200	70	NX_Q96AY3-1	H.VIDFHNPADVVEIR.T	Y	42.86	1622.84	14	-0.9	541.954	3	55.61	54400	11645	1	370	383
340	251	NX_Q96AY3-1	H.VIDFHNPADVVEIR.T	Y	26.08	1622.84	14	1.4	541.955	3	54.91	24100	F6:12949	1	370	383
239	9296	NX_P30042-2	H.VIDHTK(+28.03)GQPSEGESR.N	Y	30.99	1666.83	15	2.9	556.618	3	15.09	25200	F6:2268	2	89	103	TAILS light	K6:TAILS light:39.44
239	9297	NX_P30042-1	H.VIDHTK(+28.03)GQPSEGESR.N	Y	30.99	1666.83	15	2.9	556.618	3	15.09	25200	F6:2268	2	89	103	TAILS light	K6:TAILS light:39.44
452	9296	NX_P30042-2	H.VIDHTK(+28.03)GQPSEGESR.N	Y	31.12	1666.83	15	2.9	556.618	3	15.3	81900	F8:2403	2	89	103	TAILS light	K6:TAILS light:12.67
452	9297	NX_P30042-1	H.VIDHTK(+28.03)GQPSEGESR.N	Y	31.12	1666.83	15	2.9	556.618	3	15.3	81900	F8:2403	2	89	103	TAILS light	K6:TAILS light:12.67
239	9296	NX_P30042-2	H.VIDHTK(+34.06)GQPSEGESR.N	Y	42.39	1672.86	15	2.9	558.629	3	15.18	39500	F6:2283	5	89	103	TAILS heavy	K6:TAILS heavy:38.19
239	9297	NX_P30042-1	H.VIDHTK(+34.06)GQPSEGESR.N	Y	42.39	1672.86	15	2.9	558.629	3	15.18	39500	F6:2283	5	89	103	TAILS heavy	K6:TAILS heavy:38.19
452	9296	NX_P30042-2	H.VIDHTK(+34.06)GQPSEGESR.N	Y	30.71	1672.86	15	2.7	558.629	3	15.3	46600	F8:2402	1	89	103	TAILS heavy	K6:TAILS heavy:46.79
452	9297	NX_P30042-1	H.VIDHTK(+34.06)GQPSEGESR.N	Y	30.71	1672.86	15	2.7	558.629	3	15.3	46600	F8:2402	1	89	103	TAILS heavy	K6:TAILS heavy:46.79
56	8242	NX_P27635-1	H.VIEALR.R	N	21.02	699.428	6	-2.3	350.72	2	31.55	29700	F34:5807	1	148	153
317	15458	NX_P62701-1	H.VK(+28.03)DANGNSFATR.L	Y	24.91	1306.66	12	1.4	436.562	3	20.67	9860	F6:3220	1	210	221	TAILS light	K2:TAILS light:0.00
94	15458	NX_P62701-1	H.VK(+28.03)DANGNSFATR.L	Y	20.62	1306.66	12	-2	436.561	3	21.05		F8:3543	1	210	221	TAILS light	K2:TAILS light:0.00
5	3	NX_P25705-1	H.VVSQHQALLGTIR.A	Y	24.73	1420.82	13	1.6	474.613	3	40.4	8190	F7:7318	1	515	527
140	447	NX_P68363-1	H.WYVGEGMEEGEFSEAR.E	Y	45.54	1874.78	16	1.1	938.397	2	60.24	18100	12742	1	407	422
197	15325	NX_Q71U36-2	H.WYVGEGMEEGEFSEAR.E	Y	34.6	1874.78	16	3.6	938.4	2	60.63	6080	F5:11598	1	372	387
197	15326	NX_Q71U36-1	H.WYVGEGMEEGEFSEAR.E	Y	34.6	1874.78	16	3.6	938.4	2	60.63	6080	F5:11598	1	407	422
142	15325	NX_Q71U36-2	H.WYVGEGMEEGEFSEAR.E	Y	39.39	1874.78	16	3.1	938.399	2	59.69	27800	F35:11483	1	372	387
142	15326	NX_Q71U36-1	H.WYVGEGMEEGEFSEAR.E	Y	39.39	1874.78	16	3.1	938.399	2	59.69	27800	F35:11483	1	407	422
142	15339	NX_P68363-1	H.WYVGEGMEEGEFSEAR.E	Y	39.39	1874.78	16	3.1	938.399	2	59.69	27800	F35:11483	1	407	422
13	1501	NX_Q12931-1	H.Y(+28.03)KTDAPLNIR.S	Y	24.03	1217.68	10	-1.1	609.845	2	36.77	39500	F7:6613	1	331	340	TAILS light	Y1:TAILS light:0.00
13	7803	NX_Q12931-2	H.Y(+28.03)KTDAPLNIR.S	Y	24.03	1217.68	10	-1.1	609.845	2	36.77	39500	F7:6613	1	278	287	TAILS light	Y1:TAILS light:0.00
229	73	NX_P49753-1	H.Y(+34.06)KGETLPPVGVNR.N	Y	42.09	1462.84	13	0.5	488.619	3	38.16	10000	F8:7885	1	329	341	TAILS heavy	Y1:TAILS heavy:0.00
404	73	NX_P49753-1	H.Y(+34.06)KGETLPPVGVNR.N	Y	24.82	1462.84	13	-6.6	488.616	3	36.73		F34:7337	1	329	341	TAILS heavy	Y1:TAILS heavy:0.00
229	73	NX_P49753-1	H.YK(+28.03)GETLPPVGVNR.N	Y	35.7	1456.8	13	1.8	486.609	3	38.2	29100	F8:7893	1	329	341	TAILS light	K2:TAILS light:0.00
13	1501	NX_Q12931-1	H.YK(+28.03)TDAPLNIR.S	Y	31.32	1217.68	10	1.7	406.9	3	36.04	47800	F8:7395	2	331	340	TAILS light	K2:TAILS light:0.00
13	7803	NX_Q12931-2	H.YK(+28.03)TDAPLNIR.S	Y	31.32	1217.68	10	1.7	406.9	3	36.04	47800	F8:7395	2	278	287	TAILS light	K2:TAILS light:0.00
19	1501	NX_Q12931-1	H.YK(+28.03)TDAPLNIR.S	Y	23.65	1217.68	10	-7.9	609.841	2	34.86	37800	F34:6796	2	331	340	TAILS light	K2:TAILS light:8.69
13	1501	NX_Q12931-1	H.YK(+34.06)TDAPLNIR.S	Y	20.21	1223.71	10	3.8	408.912	3	36.04	44200	F8:7394	1	331	340	TAILS heavy	K2:TAILS heavy:0.00
13	7803	NX_Q12931-2	H.YK(+34.06)TDAPLNIR.S	Y	20.21	1223.71	10	3.8	408.912	3	36.04	44200	F8:7394	1	278	287	TAILS heavy	K2:TAILS heavy:0.00
19	1501	NX_Q12931-1	H.YK(+34.06)TDAPLNIR.S	Y	22.89	1223.71	10	1.2	408.911	3	35.83	51900	F33:7141	1	331	340	TAILS heavy	K2:TAILS heavy:0.00
118	104	NX_Q13740-2	H.YLDLSLNPSGEVTR.Q	Y	52.42	1562.79	14	-1.6	782.403	2	57.04	397000	11982	1	331	344
91	7753	NX_Q13740-2	H.YLDLSLNPSGEVTR.Q	Y	45.75	1562.79	14	1.3	782.405	2	56.89	174000	F5:10922	2	331	344
91	7780	NX_Q13740-1	H.YLDLSLNPSGEVTR.Q	Y	45.75	1562.79	14	1.3	782.405	2	56.89	174000	F5:10922	2	331	344
110	7753	NX_Q13740-2	H.YLDLSLNPSGEVTR.Q	Y	52.91	1562.79	14	1.7	782.406	2	56.72	108000	F8:12091	3	331	344
94	7753	NX_Q13740-2	H.YLDLSLNPSGEVTR.Q	Y	27.02	1562.79	14	-1.7	782.403	2	56.45	66200	F34:13820	1	331	344
94	7780	NX_Q13740-1	H.YLDLSLNPSGEVTR.Q	Y	27.02	1562.79	14	-1.7	782.403	2	56.45	66200	F34:13820	1	331	344
79	7753	NX_Q13740-2	H.YLDLSLNPSGEVTR.Q	Y	45.79	1562.79	14	0.2	782.404	2	56.72	320000	F35:10863	2	331	344
116	154	NX_P07437-1	H.YTEGAELVDSVLDVVR.K	Y	37.28	1763.89	16	3.7	882.958	2	68.36	6580	14567	1	106	121
119	15307	NX_P07437-1	H.YTEGAELVDSVLDVVR.K	N	53.39	1763.89	16	1.2	882.955	2	68.21	8740	F6:15952	1	106	121
137	15321	NX_P68371-1	H.YTEGAELVDSVLDVVR.K	N	53.39	1763.89	16	1.2	882.955	2	68.21	8740	F6:15952	1	106	121
245	8222	NX_P39656-2	I.GDPLR.E	N	20.09	556.297	5	5.4	557.307	1	60.18		F34:14958	1	98	102
245	8224	NX_P39656-1	I.GDPLR.E	N	20.09	556.297	5	5.4	557.307	1	60.18		F34:14958	1	135	139
651	15895	NX_Q13423-1	I.HPVAGR.M	Y	21.33	635.35	6	1.9	636.359	1	84.89	15900	F36:15543	2	963	968
605	13745	NX_Q9P2P6-1	I.I(+28.03)N(+.98)KPR.V	N	18.83	655.402	5	-3.7	656.407	1	28.97	9610	F35:4467	1	385	389	TAILS light
610	99484	NX_P63010-3	I.LAELR.I	N	25.09	600.36	5	-4.8	601.364	1	47.33		9398	1	843	847
610	99487	NX_P63010-1	I.LAELR.I	N	25.09	600.36	5	-4.8	601.364	1	47.33		9398	1	900	904
610	99488	NX_P63010-2	I.LAELR.I	N	25.09	600.36	5	-4.8	601.364	1	47.33		9398	1	914	918
490	23396	NX_P10645-1	I.LSILR.H	N	18.69	600.396	5	-5.7	601.4	1	28.61	29200	F7:5004	1	67	71
465	51815	NX_Q5BJD5-2	I.Q(+.98)IPN(+.98)R.E	N	23.03	628.318	5	3.6	629.327	1	86.07	18400	F36:15729	1	179	183	Deamidation (NQ)	Q1:Deamidation (NQ):1000.00
41	40	NX_P34897-2	I.T(+28.03)PGGLR.L	Y	20.11	627.37	6	8.2	628.383	1	67.35		F36:12779	1	410	415	TAILS light	T1:TAILS light:1000.00
41	42	NX_P34897-1	I.T(+28.03)PGGLR.L	Y	20.11	627.37	6	8.2	628.383	1	67.35		F36:12779	1	420	425	TAILS light	T1:TAILS light:1000.00
41	39	NX_P34897-3	I.T(+28.03)PGGLR.L	Y	20.11	627.37	6	8.2	628.383	1	67.35		F36:12779	1	399	404	TAILS light	T1:TAILS light:1000.00
4	7745	NX_P38646-1	I.VTDLIR.R	N	17.14	715.423	6	2.3	358.719	2	32.94	94400	F34:6197	1	355	360
20	15302	NX_P27797-1	K.A(+28.03)AEK(+28.03)QMKDK(+28.03)QDEEQR.L	Y	29.22	1916.96	15	6.4	480.251	4	13.44	22900	F6:1996	1	352	366	TAILS light	A1:TAILS light:0.00
24	11022	NX_P27797-1	K.A(+28.03)AEKQMK(+28.03)DK(+28.03)QDEEQR.L	Y	40.16	1916.96	15	-2.2	480.247	4	13.51	17600	2025	3	352	366	TAILS light	A1:TAILS light:4.05
20	15302	NX_P27797-1	K.A(+28.03)AEKQMK(+28.03)DK(+28.03)QDEEQR.L	Y	22.31	1916.96	15	1.7	639.996	3	13.46	39600	F6:2001	1	352	366	TAILS light	A1:TAILS light:0.00
15	5941	NX_P05023-1	K.A(+28.03)IAKGVGIISEGNETVEDIAAR.L	N	62.74	2240.2	22	-2.2	747.739	3	55.32	29000	11570	1	626	647	TAILS light	A1:TAILS light:5.08
15	5942	NX_P05023-4	K.A(+28.03)IAKGVGIISEGNETVEDIAAR.L	N	62.74	2240.2	22	-2.2	747.739	3	55.32	29000	11570	1	626	647	TAILS light	A1:TAILS light:5.08
62	11163	NX_P13637-1	K.A(+28.03)IAKGVGIISEGNETVEDIAAR.L	N	62.74	2240.2	22	-2.2	747.739	3	55.32	29000	11570	1	616	637	TAILS light	A1:TAILS light:5.08
62	11164	NX_P13637-2	K.A(+28.03)IAKGVGIISEGNETVEDIAAR.L	N	62.74	2240.2	22	-2.2	747.739	3	55.32	29000	11570	1	627	648	TAILS light	A1:TAILS light:5.08
62	11165	NX_P13637-3	K.A(+28.03)IAKGVGIISEGNETVEDIAAR.L	N	62.74	2240.2	22	-2.2	747.739	3	55.32	29000	11570	1	629	650	TAILS light	A1:TAILS light:5.08
9	4783	NX_P05023-1	K.A(+28.03)IAKGVGIISEGNETVEDIAAR.L	N	63.73	2240.2	22	2.7	747.743	3	56.9		F5:10923	3	626	647	TAILS light	A1:TAILS light:0.00
9	8007	NX_P05023-4	K.A(+28.03)IAKGVGIISEGNETVEDIAAR.L	N	63.73	2240.2	22	2.7	747.743	3	56.9		F5:10923	3	626	647	TAILS light	A1:TAILS light:0.00
60	15246	NX_P13637-1	K.A(+28.03)IAKGVGIISEGNETVEDIAAR.L	N	63.73	2240.2	22	2.7	747.743	3	56.9		F5:10923	3	616	637	TAILS light	A1:TAILS light:0.00
60	15247	NX_P13637-2	K.A(+28.03)IAKGVGIISEGNETVEDIAAR.L	N	63.73	2240.2	22	2.7	747.743	3	56.9		F5:10923	3	627	648	TAILS light	A1:TAILS light:0.00
60	15248	NX_P13637-3	K.A(+28.03)IAKGVGIISEGNETVEDIAAR.L	N	63.73	2240.2	22	2.7	747.743	3	56.9		F5:10923	3	629	650	TAILS light	A1:TAILS light:0.00
531	23418	NX_P26378-3	K.A(+28.03)INTLN(+.98)GLR.L	N	18.83	999.571	9	-1.7	500.792	2	38.1		F34:7749	1	120	128	TAILS light
531	23415	NX_P26378-2	K.A(+28.03)INTLN(+.98)GLR.L	N	18.83	999.571	9	-1.7	500.792	2	38.1		F34:7749	1	103	111	TAILS light
531	11488	NX_P26378-4	K.A(+28.03)INTLN(+.98)GLR.L	N	18.83	999.571	9	-1.7	500.792	2	38.1		F34:7749	1	103	111	TAILS light
531	23416	NX_P26378-5	K.A(+28.03)INTLN(+.98)GLR.L	N	18.83	999.571	9	-1.7	500.792	2	38.1		F34:7749	1	106	114	TAILS light
531	23417	NX_P26378-1	K.A(+28.03)INTLN(+.98)GLR.L	N	18.83	999.571	9	-1.7	500.792	2	38.1		F34:7749	1	103	111	TAILS light
336	684	NX_P62424-1	K.A(+28.03)KELATK(+28.03)LG	Y	23.18	985.617	9	0.6	493.816	2	23.84	252000	F6:3917	1	258	266	TAILS light	A1:TAILS light:0.00
24	11022	NX_P27797-1	K.A(+34.06)AEK(+34.06)QMK(+34.06)DKQDEEQR.L	Y	25.95	1935.06	15	-2.8	484.77	4	13.41	27500	2009	1	352	366	TAILS heavy	A1:TAILS heavy:0.00
20	15302	NX_P27797-1	K.A(+34.06)AEK(+34.06)QMKDK(+34.06)QDEEQR.L	Y	27.27	1935.06	15	2.5	646.028	3	13.42	47600	F6:1994	2	352	366	TAILS heavy	A1:TAILS heavy:0.00
20	15302	NX_P27797-1	K.A(+34.06)AEKQMK(+34.06)DK(+34.06)QDEEQR.L	Y	22.24	1935.06	15	1.5	646.028	3	13.31	47600	F6:1975	1	352	366	TAILS heavy	A1:TAILS heavy:0.00
89	15302	NX_P27797-1	K.A(+34.06)AEKQMK(+34.06)DK(+34.06)QDEEQR.L	Y	27.2	1935.06	15	2.9	646.028	3	12.99	53000	F8:2011	1	352	366	TAILS heavy	A1:TAILS heavy:0.00
24	170	NX_P07237-1	K.A(+34.06)AGKLK(+34.06)AEGSEIR.L	Y	23.34	1396.87	13	-0.4	466.63	3	22.25	46400	F36:3220	1	66	78	TAILS heavy	A1:TAILS heavy:0.00
214	7954	NX_Q06830-1	K.A(+34.06)DEGISFRGLFIIDDK(+28.03)GILR.Q	Y	29.5	2296.3	20	-4.8	460.265	5	60.68		F35:11674	2	121	140	TAILS heavy
9	62	NX_P35579-1	K.A(+34.06)GKLDPHLVLDQLR.C	N	67.15	1607.96	14	2	536.994	3	51.61	47300	F34:12273	2	680	693	TAILS heavy	A1:TAILS heavy:0.00
15	5941	NX_P05023-1	K.A(+34.06)IAKGVGIISEGNETVEDIAAR.L	N	39.23	2246.23	22	-0.5	749.751	3	55.31	44900	11566	1	626	647	TAILS heavy	A1:TAILS heavy:0.00
15	5942	NX_P05023-4	K.A(+34.06)IAKGVGIISEGNETVEDIAAR.L	N	39.23	2246.23	22	-0.5	749.751	3	55.31	44900	11566	1	626	647	TAILS heavy	A1:TAILS heavy:0.00
62	11163	NX_P13637-1	K.A(+34.06)IAKGVGIISEGNETVEDIAAR.L	N	39.23	2246.23	22	-0.5	749.751	3	55.31	44900	11566	1	616	637	TAILS heavy	A1:TAILS heavy:0.00
62	11164	NX_P13637-2	K.A(+34.06)IAKGVGIISEGNETVEDIAAR.L	N	39.23	2246.23	22	-0.5	749.751	3	55.31	44900	11566	1	627	648	TAILS heavy	A1:TAILS heavy:0.00
62	11165	NX_P13637-3	K.A(+34.06)IAKGVGIISEGNETVEDIAAR.L	N	39.23	2246.23	22	-0.5	749.751	3	55.31	44900	11566	1	629	650	TAILS heavy	A1:TAILS heavy:0.00
9	4783	NX_P05023-1	K.A(+34.06)IAKGVGIISEGNETVEDIAAR.L	N	47.79	2246.23	22	0.2	749.752	3	56.05		F6:13219	1	626	647	TAILS heavy	A1:TAILS heavy:0.00
9	8007	NX_P05023-4	K.A(+34.06)IAKGVGIISEGNETVEDIAAR.L	N	47.79	2246.23	22	0.2	749.752	3	56.05		F6:13219	1	626	647	TAILS heavy	A1:TAILS heavy:0.00
60	15246	NX_P13637-1	K.A(+34.06)IAKGVGIISEGNETVEDIAAR.L	N	47.79	2246.23	22	0.2	749.752	3	56.05		F6:13219	1	616	637	TAILS heavy	A1:TAILS heavy:0.00
60	15247	NX_P13637-2	K.A(+34.06)IAKGVGIISEGNETVEDIAAR.L	N	47.79	2246.23	22	0.2	749.752	3	56.05		F6:13219	1	627	648	TAILS heavy	A1:TAILS heavy:0.00
60	15248	NX_P13637-3	K.A(+34.06)IAKGVGIISEGNETVEDIAAR.L	N	47.79	2246.23	22	0.2	749.752	3	56.05		F6:13219	1	629	650	TAILS heavy	A1:TAILS heavy:0.00
19	4783	NX_P05023-1	K.A(+34.06)IAKGVGIISEGNETVEDIAAR.L	N	45.56	2246.23	22	4.9	749.755	3	55.82		F8:11928	1	626	647	TAILS heavy	A1:TAILS heavy:0.00
19	8007	NX_P05023-4	K.A(+34.06)IAKGVGIISEGNETVEDIAAR.L	N	45.56	2246.23	22	4.9	749.755	3	55.82		F8:11928	1	626	647	TAILS heavy	A1:TAILS heavy:0.00
55	15246	NX_P13637-1	K.A(+34.06)IAKGVGIISEGNETVEDIAAR.L	N	45.56	2246.23	22	4.9	749.755	3	55.82		F8:11928	1	616	637	TAILS heavy	A1:TAILS heavy:0.00
55	15247	NX_P13637-2	K.A(+34.06)IAKGVGIISEGNETVEDIAAR.L	N	45.56	2246.23	22	4.9	749.755	3	55.82		F8:11928	1	627	648	TAILS heavy	A1:TAILS heavy:0.00
55	15248	NX_P13637-3	K.A(+34.06)IAKGVGIISEGNETVEDIAAR.L	N	45.56	2246.23	22	4.9	749.755	3	55.82		F8:11928	1	629	650	TAILS heavy	A1:TAILS heavy:0.00
10	15225	NX_P05023-3	K.A(+34.06)IAKGVGIISEGNETVEDIAAR.L	N	56.72	2246.23	22	1.6	749.753	3	54.95	14700	F36:10404	2	595	616	TAILS heavy	A1:TAILS heavy:0.00
10	4783	NX_P05023-1	K.A(+34.06)IAKGVGIISEGNETVEDIAAR.L	N	56.72	2246.23	22	1.6	749.753	3	54.95	14700	F36:10404	2	626	647	TAILS heavy	A1:TAILS heavy:0.00
10	8007	NX_P05023-4	K.A(+34.06)IAKGVGIISEGNETVEDIAAR.L	N	56.72	2246.23	22	1.6	749.753	3	54.95	14700	F36:10404	2	626	647	TAILS heavy	A1:TAILS heavy:0.00
45	15248	NX_P13637-3	K.A(+34.06)IAKGVGIISEGNETVEDIAAR.L	N	56.72	2246.23	22	1.6	749.753	3	54.95	14700	F36:10404	2	629	650	TAILS heavy	A1:TAILS heavy:0.00
45	15246	NX_P13637-1	K.A(+34.06)IAKGVGIISEGNETVEDIAAR.L	N	56.72	2246.23	22	1.6	749.753	3	54.95	14700	F36:10404	2	616	637	TAILS heavy	A1:TAILS heavy:0.00
45	15247	NX_P13637-2	K.A(+34.06)IAKGVGIISEGNETVEDIAAR.L	N	56.72	2246.23	22	1.6	749.753	3	54.95	14700	F36:10404	2	627	648	TAILS heavy	A1:TAILS heavy:0.00
42	441	NX_P67809-1	K.AADPPAENSSAPEAEQGGAE	Y	66.64	1896.8	20	0.4	949.406	2	34.68	33400	6200	1	305	324
19	15226	NX_P67809-1	K.AADPPAENSSAPEAEQGGAE	Y	49.69	1896.8	20	3.8	949.409	2	35.1	113000	F5:6214	2	305	324
15	15226	NX_P67809-1	K.AADPPAENSSAPEAEQGGAE	Y	62.47	1896.8	20	4.4	949.41	2	34.63	33700	F35:5637	2	305	324
24	11022	NX_P27797-1	K.AAEK(+28.03)QMK(+28.03)DK(+28.03)QDEEQR.L	Y	37.73	1916.96	15	-3.4	480.246	4	13.38	17600	2005	2	352	366	TAILS light	K4:TAILS light:0.00
20	15302	NX_P27797-1	K.AAEK(+28.03)QMK(+28.03)DK(+28.03)QDEEQR.L	Y	21.66	1916.96	15	1.4	480.249	4	13.48	22900	F6:2004	1	352	366	TAILS light	K4:TAILS light:0.00
24	11022	NX_P27797-1	K.AAEK(+34.06)QMK(+34.06)DK(+34.06)QDEEQR.L	Y	39.36	1935.06	15	-1.5	484.771	4	13.36	27500	2002	5	352	366	TAILS heavy	K4:TAILS heavy:0.00
20	15302	NX_P27797-1	K.AAEK(+34.06)QMK(+34.06)DK(+34.06)QDEEQR.L	Y	23.24	1935.06	15	1.3	646.028	3	13.25	47600	F6:1965	3	352	366	TAILS heavy	K4:TAILS heavy:0.00
17	23	NX_P07237-1	K.AAGK(+28.03)LK(+28.03)AEGSEIR.L	Y	33.47	1384.8	13	-2.1	462.608	3	21.45	5760	3299	1	66	78	TAILS light	K4:TAILS light:12.33
20	170	NX_P07237-1	K.AAGK(+28.03)LK(+28.03)AEGSEIR.L	Y	19.23	1384.8	13	-4	462.607	3	21.01		F34:3087	1	66	78	TAILS light	K4:TAILS light:0.00
24	170	NX_P07237-1	K.AAGK(+34.06)LK(+34.06)AEGSEIR.L	Y	40.45	1396.87	13	-1.2	466.629	3	22.45	42200	F35:3319	1	66	78	TAILS heavy	K4:TAILS heavy:9.42
11	7754	NX_Q9UHD8-7	K.ADTLTLEER.V	Y	29.59	1046.52	9	1.1	524.27	2	38.4	80100	F5:6918	1	427	435
11	7755	NX_Q9UHD8-2	K.ADTLTLEER.V	Y	29.59	1046.52	9	1.1	524.27	2	38.4	80100	F5:6918	1	428	436
11	7756	NX_Q9UHD8-5	K.ADTLTLEER.V	Y	29.59	1046.52	9	1.1	524.27	2	38.4	80100	F5:6918	1	439	447
11	7757	NX_Q9UHD8-1	K.ADTLTLEER.V	Y	29.59	1046.52	9	1.1	524.27	2	38.4	80100	F5:6918	1	446	454
38	15235	NX_P27824-1	K.AEEDEILNR.S	Y	26.81	1087.51	9	1.7	544.765	2	38.15	37000	F5:6866	1	574	582
38	15236	NX_P27824-2	K.AEEDEILNR.S	Y	26.81	1087.51	9	1.7	544.765	2	38.15	37000	F5:6866	1	609	617
39	7825	NX_P23396-1	K.AELNEFLTR.E	Y	22.16	1091.56	9	0.4	546.788	2	52.02	162000	F5:9956	2	19	27
39	7826	NX_P23396-2	K.AELNEFLTR.E	Y	22.16	1091.56	9	0.4	546.788	2	52.02	162000	F5:9956	2	19	27
105	15228	NX_P21333-2	K.AFGPGLQGGSAGSPAR.F	Y	35.16	1428.71	16	3.5	715.365	2	40.11	10000	F5:7292	1	1072	1087
105	15229	NX_P21333-1	K.AFGPGLQGGSAGSPAR.F	Y	35.16	1428.71	16	3.5	715.365	2	40.11	10000	F5:7292	1	1072	1087
315	15823	NX_P61619-3	K.AFSPTTVNTGR.G	Y	22.69	1149.58	11	3.9	575.798	2	35.17		F5:6228	1	75	85
315	15824	NX_P61619-1	K.AFSPTTVNTGR.G	Y	22.69	1149.58	11	3.9	575.798	2	35.17		F5:6228	1	195	205
343	15577	NX_Q07021-1	K.AFVDFLSDEIKEER.K	Y	32.02	1696.83	14	2.2	566.619	3	62.44	15100	F6:14699	1	81	94
65	91	NX_P09172-1	K.AFYYPEEAGLAFGGPGSSR.Y	Y	30.05	1974.91	19	-0.7	988.462	2	62.27	10500	13255	1	308	326
68	15268	NX_P40926-1	K.AGAGSATLSM(+15.99)AYAGAR.F	Y	36.19	1469.69	16	-1	735.853	2	39.78	17100	F35:6756	1	242	257	Oxidation (M)	M10:Oxidation (M):1000.00
108	15268	NX_P40926-1	K.AGAGSATLSMAYAGAR.F	Y	33.46	1453.7	16	2.5	727.858	2	46.86		F33:10708	1	242	257
26	5580	NX_P63261-1	K.AGFAGDDAPR.A	N	30.97	975.441	10	2.3	488.729	2	28.71	122000	F6:5251	2	19	28
26	5581	NX_P60709-1	K.AGFAGDDAPR.A	N	30.97	975.441	10	2.3	488.729	2	28.71	122000	F6:5251	2	19	28
9	62	NX_P35579-1	K.AGK(+28.03)LDPHLVLDQLR.C	N	50.04	1601.93	14	5.3	401.491	4	52.89		F33:12768	2	680	693	TAILS light	K3:TAILS light:0.00
338	15513	NX_P35268-1	K.AGNLGGGVVTIER.S	Y	36.49	1241.67	13	0	621.844	2	43.96		F6:9762	1	53	65
19	4783	NX_P05023-1	K.AIAK(+28.03)GVGIISEGNETVEDIAAR.L	N	67.66	2240.2	22	3.7	747.744	3	55.8	13000	F8:11924	1	626	647	TAILS light	K4:TAILS light:0.00
19	8007	NX_P05023-4	K.AIAK(+28.03)GVGIISEGNETVEDIAAR.L	N	67.66	2240.2	22	3.7	747.744	3	55.8	13000	F8:11924	1	626	647	TAILS light	K4:TAILS light:0.00
55	15246	NX_P13637-1	K.AIAK(+28.03)GVGIISEGNETVEDIAAR.L	N	67.66	2240.2	22	3.7	747.744	3	55.8	13000	F8:11924	1	616	637	TAILS light	K4:TAILS light:0.00
55	15247	NX_P13637-2	K.AIAK(+28.03)GVGIISEGNETVEDIAAR.L	N	67.66	2240.2	22	3.7	747.744	3	55.8	13000	F8:11924	1	627	648	TAILS light	K4:TAILS light:0.00
55	15248	NX_P13637-3	K.AIAK(+28.03)GVGIISEGNETVEDIAAR.L	N	67.66	2240.2	22	3.7	747.744	3	55.8	13000	F8:11924	1	629	650	TAILS light	K4:TAILS light:0.00
10	15225	NX_P05023-3	K.AIAK(+28.03)GVGIISEGNETVEDIAAR.L	N	38.54	2240.2	22	0	747.741	3	55.17		F35:10528	1	595	616	TAILS light	K4:TAILS light:0.00
10	4783	NX_P05023-1	K.AIAK(+28.03)GVGIISEGNETVEDIAAR.L	N	38.54	2240.2	22	0	747.741	3	55.17		F35:10528	1	626	647	TAILS light	K4:TAILS light:0.00
10	8007	NX_P05023-4	K.AIAK(+28.03)GVGIISEGNETVEDIAAR.L	N	38.54	2240.2	22	0	747.741	3	55.17		F35:10528	1	626	647	TAILS light	K4:TAILS light:0.00
45	15248	NX_P13637-3	K.AIAK(+28.03)GVGIISEGNETVEDIAAR.L	N	38.54	2240.2	22	0	747.741	3	55.17		F35:10528	1	629	650	TAILS light	K4:TAILS light:0.00
45	15246	NX_P13637-1	K.AIAK(+28.03)GVGIISEGNETVEDIAAR.L	N	38.54	2240.2	22	0	747.741	3	55.17		F35:10528	1	616	637	TAILS light	K4:TAILS light:0.00
45	15247	NX_P13637-2	K.AIAK(+28.03)GVGIISEGNETVEDIAAR.L	N	38.54	2240.2	22	0	747.741	3	55.17		F35:10528	1	627	648	TAILS light	K4:TAILS light:0.00
87	304	NX_Q13310-2	K.AIEK(+28.03)MNGMLLNDR.K	N	52.87	1531.79	13	-3.4	511.601	3	45.6	16800	8918	1	154	166	TAILS light	K4:TAILS light:12.33
87	312	NX_Q13310-3	K.AIEK(+28.03)MNGMLLNDR.K	N	52.87	1531.79	13	-3.4	511.601	3	45.6	16800	8918	1	154	166	TAILS light	K4:TAILS light:12.33
87	6571	NX_Q13310-1	K.AIEK(+28.03)MNGMLLNDR.K	N	52.87	1531.79	13	-3.4	511.601	3	45.6	16800	8918	1	154	166	TAILS light	K4:TAILS light:12.33
230	9827	NX_Q13310-2	K.AIEK(+28.03)MNGMLLNDR.K	N	45.38	1531.79	13	2.5	511.603	3	45.9	11700	F7:8353	1	154	166	TAILS light	K4:TAILS light:12.33
230	9829	NX_Q13310-3	K.AIEK(+28.03)MNGMLLNDR.K	N	45.38	1531.79	13	2.5	511.603	3	45.9	11700	F7:8353	1	154	166	TAILS light	K4:TAILS light:12.33
389	9827	NX_Q13310-2	K.AIEK(+28.03)MNGMLLNDR.K	N	20.37	1531.79	13	0.3	766.9	2	45.15		F33:10129	1	154	166	TAILS light	K4:TAILS light:12.16
389	9829	NX_Q13310-3	K.AIEK(+28.03)MNGMLLNDR.K	N	20.37	1531.79	13	0.3	766.9	2	45.15		F33:10129	1	154	166	TAILS light	K4:TAILS light:12.16
389	9828	NX_Q13310-1	K.AIEK(+28.03)MNGMLLNDR.K	N	20.37	1531.79	13	0.3	766.9	2	45.15		F33:10129	1	154	166	TAILS light	K4:TAILS light:12.16
129	9827	NX_Q13310-2	K.AIEK(+28.03)MNGMLLNDR.K	N	49.73	1531.79	13	-2.4	511.601	3	44.81		F36:7939	1	154	166	TAILS light	K4:TAILS light:28.36
129	9828	NX_Q13310-1	K.AIEK(+28.03)MNGMLLNDR.K	N	49.73	1531.79	13	-2.4	511.601	3	44.81		F36:7939	1	154	166	TAILS light	K4:TAILS light:28.36
129	9829	NX_Q13310-3	K.AIEK(+28.03)MNGMLLNDR.K	N	49.73	1531.79	13	-2.4	511.601	3	44.81		F36:7939	1	154	166	TAILS light	K4:TAILS light:28.36
129	9827	NX_Q13310-2	K.AIEK(+34.06)MNGMLLNDR.K	N	58.92	1537.82	13	-3.3	513.611	3	44.87	16500	F35:7978	1	154	166	TAILS heavy	K4:TAILS heavy:12.33
129	9828	NX_Q13310-1	K.AIEK(+34.06)MNGMLLNDR.K	N	58.92	1537.82	13	-3.3	513.611	3	44.87	16500	F35:7978	1	154	166	TAILS heavy	K4:TAILS heavy:12.33
129	9829	NX_Q13310-3	K.AIEK(+34.06)MNGMLLNDR.K	N	58.92	1537.82	13	-3.3	513.611	3	44.87	16500	F35:7978	1	154	166	TAILS heavy	K4:TAILS heavy:12.33
453	117782	NX_P26378-2	K.AINTLNGLR.L	Y	34.6	970.556	9	-2.9	486.284	2	41.02		7700	1	103	111
453	66830	NX_P26378-4	K.AINTLNGLR.L	Y	34.6	970.556	9	-2.9	486.284	2	41.02		7700	1	103	111
453	117783	NX_P26378-5	K.AINTLNGLR.L	Y	34.6	970.556	9	-2.9	486.284	2	41.02		7700	1	106	114
453	107217	NX_P26378-1	K.AINTLNGLR.L	Y	34.6	970.556	9	-2.9	486.284	2	41.02		7700	1	103	111
453	66833	NX_P26378-3	K.AINTLNGLR.L	Y	34.6	970.556	9	-2.9	486.284	2	41.02		7700	1	120	128
338	5764	NX_Q02878-1	K.AIPQLQGYLR.S	Y	33.18	1157.66	10	-0.4	579.835	2	55.15	28800	F33:13551	1	263	272
77	5764	NX_Q02878-1	K.AIPQLQGYLR.S	Y	33.96	1157.66	10	-0.4	579.835	2	54.45	45000	F36:10292	2	263	272
336	684	NX_P62424-1	K.AK(+34.06)ELATK(+34.06)LG	Y	29.64	997.681	9	1.6	499.849	2	24.59	103000	F5:3961	1	258	266	TAILS heavy	K2:TAILS heavy:12.28
214	606	NX_Q9BS26-1	K.ALADYIR.Q	Y	27.55	820.444	7	1.5	411.23	2	46.56		F6:10575	1	131	137
91	606	NX_Q9BS26-1	K.ALADYIR.Q	Y	28.3	820.444	7	-0.8	411.229	2	46.87		F34:10645	2	131	137
88	606	NX_Q9BS26-1	K.ALADYIR.Q	Y	25.08	820.444	7	-1	411.229	2	47.11		F36:8510	1	131	137
298	7983	NX_Q8IV08-1	K.ALLNVVDNAR.S	Y	37.65	1083.6	10	-1.4	542.808	2	47.14	13400	F5:8881	2	310	319
35	37	NX_P04843-1	K.ALTSEIALLQSR.L	Y	39.22	1300.73	12	-0.1	651.375	2	57.41	7910	F5:11019	1	525	536
359	15516	NX_P23368-1	K.ALTSQLTDEELAQGR.L	Y	34.02	1630.82	15	1.5	816.417	2	49.23	19900	F5:9351	2	497	511
665	15704	NX_Q9HCC0-2	K.ALVNQLHER.V	Y	21.6	1078.59	9	-4.7	540.299	2	27.5	114000	F6:4909	1	51	59
665	15705	NX_Q9HCC0-1	K.ALVNQLHER.V	Y	21.6	1078.59	9	-4.7	540.299	2	27.5	114000	F6:4909	1	51	59
43	9096	NX_Q5JWF2-1	K.ALWEDEGVR.A	Y	23.73	1073.51	9	1.2	537.765	2	47.24	92300	F5:8906	1	795	803
355	30498	NX_Q8N257-1	K.AM(+15.99)GIM(+15.99)NSFVNDIFER.I	Y	27.52	1774.8	15	-0.8	888.408	2	63.21	10500	F35:12164	1	59	73	Oxidation (M)	M2:Oxidation (M):1000.00
355	30499	NX_Q99879-1	K.AM(+15.99)GIM(+15.99)NSFVNDIFER.I	Y	27.52	1774.8	15	-0.8	888.408	2	63.21	10500	F35:12164	1	59	73	Oxidation (M)	M2:Oxidation (M):1000.00
355	30500	NX_Q93079-1	K.AM(+15.99)GIM(+15.99)NSFVNDIFER.I	Y	27.52	1774.8	15	-0.8	888.408	2	63.21	10500	F35:12164	1	59	73	Oxidation (M)	M2:Oxidation (M):1000.00
355	30501	NX_Q16778-1	K.AM(+15.99)GIM(+15.99)NSFVNDIFER.I	Y	27.52	1774.8	15	-0.8	888.408	2	63.21	10500	F35:12164	1	59	73	Oxidation (M)	M2:Oxidation (M):1000.00
355	30502	NX_P58876-1	K.AM(+15.99)GIM(+15.99)NSFVNDIFER.I	Y	27.52	1774.8	15	-0.8	888.408	2	63.21	10500	F35:12164	1	59	73	Oxidation (M)	M2:Oxidation (M):1000.00
355	30503	NX_Q99877-1	K.AM(+15.99)GIM(+15.99)NSFVNDIFER.I	Y	27.52	1774.8	15	-0.8	888.408	2	63.21	10500	F35:12164	1	59	73	Oxidation (M)	M2:Oxidation (M):1000.00
355	8701	NX_P23527-1	K.AM(+15.99)GIM(+15.99)NSFVNDIFER.I	Y	27.52	1774.8	15	-0.8	888.408	2	63.21	10500	F35:12164	1	59	73	Oxidation (M)	M2:Oxidation (M):1000.00
355	30504	NX_P62807-1	K.AM(+15.99)GIM(+15.99)NSFVNDIFER.I	Y	27.52	1774.8	15	-0.8	888.408	2	63.21	10500	F35:12164	1	59	73	Oxidation (M)	M2:Oxidation (M):1000.00
355	30505	NX_P33778-1	K.AM(+15.99)GIM(+15.99)NSFVNDIFER.I	Y	27.52	1774.8	15	-0.8	888.408	2	63.21	10500	F35:12164	1	59	73	Oxidation (M)	M2:Oxidation (M):1000.00
355	30506	NX_Q99880-1	K.AM(+15.99)GIM(+15.99)NSFVNDIFER.I	Y	27.52	1774.8	15	-0.8	888.408	2	63.21	10500	F35:12164	1	59	73	Oxidation (M)	M2:Oxidation (M):1000.00
355	30507	NX_Q5QNW6-1	K.AM(+15.99)GIM(+15.99)NSFVNDIFER.I	Y	27.52	1774.8	15	-0.8	888.408	2	63.21	10500	F35:12164	1	59	73	Oxidation (M)	M2:Oxidation (M):1000.00
4	7745	NX_P38646-1	K.AM(+15.99)QDAEVSK(+28.03)SDIGEVILVGGMTR.M	Y	28.26	2449.22	23	3	817.416	3	58.62		F33:14651	1	369	391	Oxidation (M)
6	7745	NX_P38646-1	K.AMQDAEVSK(+28.03)SDIGEVILVGGM(+15.99)TR.M	Y	21.56	2449.22	23	-1.9	817.412	3	56.49	4230	F8:12053	1	369	391	TAILS light
3	7	NX_P38646-1	K.AMQDAEVSK(+34.06)SDIGEVILVGGMTR.M	Y	33.44	2439.26	23	-0.7	814.092	3	60.76	51000	12868	1	369	391	TAILS heavy	K9:TAILS heavy:8.77
4	7745	NX_P38646-1	K.AMQDAEVSK(+34.06)SDIGEVILVGGMTR.M	Y	20.3	2439.26	23	-1.6	814.091	3	60.33		F34:15002	1	369	391	TAILS heavy	K9:TAILS heavy:4.32
130	7489	NX_Q92616-1	K.AN(+.98)MKR.E	N	19.18	619.311	5	-6.6	620.314	1	42.04	352000	F35:7274	1	790	794	Deamidation (NQ)	N2:Deamidation (NQ):1000.00
5	58	NX_P10809-1	K.APGFGDNR.K	Y	22.49	832.383	8	7.8	417.202	2	23.52	61500	F5:3749	1	302	309
38	15235	NX_P27824-1	K.APVPTGEVYFADSFDR.G	Y	30.49	1769.83	16	1.2	885.921	2	60.58	63200	F6:14238	2	62	77
38	15236	NX_P27824-2	K.APVPTGEVYFADSFDR.G	Y	30.49	1769.83	16	1.2	885.921	2	60.58	63200	F6:14238	2	97	112
325	15545	NX_P30049-1	K.AQAELVGTADEATR.A	Y	26.98	1430.7	14	-4.9	716.354	2	37.72	43000	F5:6774	1	137	150
59	7886	NX_P35908-1	K.AQYEEIAQR.S	N	28.7	1106.54	9	-2.7	554.274	2	33.15	45600	5849	1	354	362
55	155	NX_P35908-1	K.AQYEEIAQR.S	N	45.3	1106.54	9	2.3	554.276	2	31.93	155000	F6:6164	2	354	362
158	2252	NX_P48668-1	K.AQYEEIAQR.S	N	45.3	1106.54	9	2.3	554.276	2	31.93	155000	F6:6164	2	339	347
376	155	NX_P35908-1	K.AQYEEIAQR.S	N	35.42	1106.54	9	1.3	554.276	2	32.52	21100	F7:5784	1	354	362
255	15352	NX_P05362-1	K.ASVSVTAEDEGTQR.L	Y	24.61	1448.67	14	-0.4	725.344	2	30.68	21400	F5:5265	2	274	287
216	23324	NX_O95831-3	K.ATAQDNPK(+34.06)SATEQSGTGIR.S	Y	44.84	1965	19	2.8	656.008	3	25.54	5940	F8:4697	1	507	525	TAILS heavy	K8:TAILS heavy:13.18
216	23325	NX_O95831-1	K.ATAQDNPK(+34.06)SATEQSGTGIR.S	Y	44.84	1965	19	2.8	656.008	3	25.54	5940	F8:4697	1	511	529	TAILS heavy	K8:TAILS heavy:13.18
7	3	NX_P25705-1	K.AVDSLVPIGR.G	Y	33.9	1025.59	10	2	513.802	2	48.24	240000	F6:11070	2	195	204
107	7832	NX_P50454-1	K.AVLSAEQLR.D	Y	23.67	985.556	9	1.1	493.786	2	38.97	29900	F35:6578	2	95	103
123	16831	NX_P28331-4	K.AVTEGAQAVEEPSIC(+57.02)	Y	28.86	1559.71	15	-1.4	780.863	2	50.06	34700	10135	1	656	670	Carbamidomethylation	C15:Carbamidomethylation:1000.00
123	13089	NX_P28331-1	K.AVTEGAQAVEEPSIC(+57.02)	Y	28.86	1559.71	15	-1.4	780.863	2	50.06	34700	10135	1	713	727	Carbamidomethylation	C15:Carbamidomethylation:1000.00
123	27719	NX_P28331-2	K.AVTEGAQAVEEPSIC(+57.02)	Y	28.86	1559.71	15	-1.4	780.863	2	50.06	34700	10135	1	727	741	Carbamidomethylation	C15:Carbamidomethylation:1000.00
70	7782	NX_P15880-1	K.C(+57.02)(+28.03)SKEVATAIR.G	Y	26.89	1161.62	10	7.3	388.216	3	21.8		F5:3438	1	143	152	Carbamidomethylation
30	13554	NX_P48735-1	K.C(+57.02)ATITPDEAR.V	Y	37.28	1132.52	10	-1.6	567.265	2	28.95	48200	4860	1	113	122	Carbamidomethylation	C1:Carbamidomethylation:1000.00
46	7993	NX_P48735-1	K.C(+57.02)ATITPDEAR.V	Y	41.38	1132.52	10	1.1	567.267	2	28.01	42400	F5:4674	2	113	122	Carbamidomethylation	C1:Carbamidomethylation:1000.00
24	7993	NX_P48735-1	K.C(+57.02)ATITPDEAR.V	Y	35.82	1132.52	10	5.7	567.27	2	27.9	38700	F8:5314	2	113	122	Carbamidomethylation	C1:Carbamidomethylation:1000.00
118	7993	NX_P48735-1	K.C(+57.02)ATITPDEAR.V	Y	35.62	1132.52	10	0.3	567.267	2	27.84		F35:4248	2	113	122	Carbamidomethylation	C1:Carbamidomethylation:1000.00
118	15244	NX_P48735-2	K.C(+57.02)ATITPDEAR.V	Y	35.62	1132.52	10	0.3	567.267	2	27.84		F35:4248	2	61	70	Carbamidomethylation	C1:Carbamidomethylation:1000.00
74	42	NX_P36957-1	K.D(+28.03)DLVTVK(+28.03)TPAFAESVTEGDVR.W	Y	26.8	2304.18	21	-2.6	769.067	3	57.94	84300	12211	1	68	88	TAILS light	D1:TAILS light:1000.00
80	49	NX_P36957-1	K.D(+28.03)DLVTVK(+28.03)TPAFAESVTEGDVR.W	Y	65.13	2304.18	21	-7.2	769.063	3	58.09	9780	F8:12314	1	68	88	TAILS light	D1:TAILS light:1000.00
74	42	NX_P36957-1	K.D(+34.06)DLVTVK(+34.06)TPAFAESVTEGDVR.W	Y	31.76	2316.25	21	-1.4	773.089	3	58.37	144000	12303	1	68	88	TAILS heavy	D1:TAILS heavy:1000.00
86	49	NX_P36957-1	K.D(+34.06)DLVTVK(+34.06)TPAFAESVTEGDVR.W	Y	64.18	2316.25	21	-3.8	773.087	3	59.15	126000	F33:14825	2	68	88	TAILS heavy	D1:TAILS heavy:1000.00
108	49	NX_P36957-1	K.D(+34.06)DLVTVK(+34.06)TPAFAESVTEGDVR.W	Y	21.9	2316.25	21	-2.5	773.088	3	57.85	32400	F36:11025	2	68	88	TAILS heavy	D1:TAILS heavy:1000.00
4	70	NX_P11021-1	K.DAGTIAGLNVMR.I	Y	29.94	1216.62	12	0	609.319	2	54.45	58600	F5:10452	2	186	197
59	7897	NX_P23284-1	K.DFM(+15.99)IQGGDFTR.G	Y	23.34	1301.57	11	5.2	651.796	2	53.87	23600	F5:10332	1	99	109	Oxidation (M)	M3:Oxidation (M):1000.00
626	7438	NX_Q12955-3	K.DFPQYFAVVSR.I	Y	30.97	1327.66	11	-0.3	664.835	2	63.01	10400	F35:12127	2	1129	1139
3	230	NX_P04075-1	K.DGADFAK(+34.06)WR.C	N	31.41	1098.57	9	2.3	550.292	2	44.75		F5:8334	1	141	149	TAILS heavy	K7:TAILS heavy:30.10
3	233	NX_P04075-2	K.DGADFAK(+34.06)WR.C	N	31.41	1098.57	9	2.3	550.292	2	44.75		F5:8334	1	195	203	TAILS heavy	K7:TAILS heavy:30.10
57	15252	NX_P09972-1	K.DGADFAK(+34.06)WR.C	N	31.41	1098.57	9	2.3	550.292	2	44.75		F5:8334	1	141	149	TAILS heavy	K7:TAILS heavy:30.10
147	16086	NX_Q6PI48-1	K.DIESIR.N	N	23.65	731.381	6	1.5	366.699	2	35.69	191000	F34:7026	2	383	388
364	16086	NX_Q6PI48-1	K.DIESIR.N	N	19.68	731.381	6	2.1	366.699	2	35.93	84000	F36:5916	1	383	388
[truncated: 29,693 more rows]
