# Supplementary material for: Exploring the Mitochondrial Degradome by the TAILS Proteomics Approach in a Cellular Model of Parkinson’s Disease
Source: Front Aging Neurosci. 2019 Jul 31;11:195. doi: 10.3389/fnagi.2019.00195 (PMC6685049; doi:10.3389/fnagi.2019.00195)
Supplement: Supplementary file 2 [file Table_2.xlsx]

## Sheet: Foglio1
	Supplementary Table S2. All IDs in POSTsel.
Protein Group	Protein ID	Protein Accession	Peptide	Unique	-10lgP	Mass	Length	ppm	m/z	z	RT	Area	Scan	#Spec	Start	End	PTM	AScore
148	8057	NX_Q7RTP0-1	A.A(+28.03)AAAAAAAAGEGAR.S	Y	37.62	1155.6	14	3.7	578.809	2	24.08	8830	F4:4081	1	8	21	TAILS light	A1:TAILS light:1000.00
251	8057	NX_Q7RTP0-1	A.A(+28.03)AAAAAAAAGEGAR.S	Y	43.19	1155.6	14	8	578.812	2	23.81	4600	F38:3700	1	8	21	TAILS light	A1:TAILS light:1000.00
55	800	NX_P43304-1	A.A(+28.03)DC(+57.02)ISEPVNR.E	Y	44.31	1187.56	10	-0.6	594.787	2	30.45	42500	F18:4627	2	43	52	TAILS light
72	800	NX_P43304-1	A.A(+28.03)DC(+57.02)ISEPVNR.E	Y	41.57	1187.56	10	1.2	594.788	2	30.1	65500	F20:4522	2	43	52	TAILS light
133	800	NX_P43304-1	A.A(+28.03)DC(+57.02)ISEPVNR.E	Y	32.44	1187.56	10	3	594.789	2	30.15	146000	F4:5644	1	43	52	TAILS light
80	800	NX_P43304-1	A.A(+28.03)DC(+57.02)ISEPVNR.E	Y	57.23	1187.56	10	3.3	594.789	2	30.38	275000	F37:5236	5	43	52	TAILS light
141	800	NX_P43304-1	A.A(+28.03)DC(+57.02)ISEPVNR.E	Y	44.18	1187.56	10	1.6	594.788	2	30.19	13200	F40:4686	2	43	52	TAILS light
80	800	NX_P43304-1	A.A(+28.03)DC(+57.02)ISEPVNREPPSR.E	Y	30.44	1753.84	15	3.4	585.623	3	30.99	15900	F38:5316	1	43	57	TAILS light
110	92	NX_Q9NPL8-1	A.A(+28.03)EAVTADSEVLEER.Q	Y	50.17	1545.75	14	0	773.883	2	44.79	88100	F19:7291	2	25	38	TAILS light	A1:TAILS light:1000.00
147	92	NX_Q9NPL8-1	A.A(+28.03)EAVTADSEVLEER.Q	Y	68.43	1545.75	14	0.5	773.884	2	45.07	193000	F4:9605	4	25	38	TAILS light	A1:TAILS light:1000.00
112	92	NX_Q9NPL8-1	A.A(+28.03)EAVTADSEVLEER.Q	Y	57.93	1545.75	14	-7.5	773.878	2	45.59	297000	F37:9033	4	25	38	TAILS light	A1:TAILS light:1000.00
272	92	NX_Q9NPL8-1	A.A(+28.03)EAVTADSEVLEER.Q	Y	43.96	1545.75	14	-0.2	773.883	2	44.91	89700	F40:7540	1	25	38	TAILS light	A1:TAILS light:1000.00
10	18	NX_Q9UHB9-4	A.A(+28.03)EK(+28.03)QVPGGGGGGGSGGGGGSGGGGSGGGR.G	Y	77.58	2227.03	29	1.7	743.353	3	15.75	63100	F4:2348	3	3	31	TAILS light	A1:TAILS light:1000.00
10	19	NX_Q9UHB9-2	A.A(+28.03)EK(+28.03)QVPGGGGGGGSGGGGGSGGGGSGGGR.G	Y	77.58	2227.03	29	1.7	743.353	3	15.75	63100	F4:2348	3	3	31	TAILS light	A1:TAILS light:1000.00
10	20	NX_Q9UHB9-1	A.A(+28.03)EK(+28.03)QVPGGGGGGGSGGGGGSGGGGSGGGR.G	Y	77.58	2227.03	29	1.7	743.353	3	15.75	63100	F4:2348	3	3	31	TAILS light	A1:TAILS light:1000.00
48	348	NX_Q9UHB9-2	A.A(+28.03)EK(+28.03)QVPGGGGGGGSGGGGGSGGGGSGGGR.G	Y	82.89	2227.03	29	2.5	743.353	3	16.46	9370	2638	1	3	31	TAILS light	A1:TAILS light:1000.00
48	349	NX_Q9UHB9-1	A.A(+28.03)EK(+28.03)QVPGGGGGGGSGGGGGSGGGGSGGGR.G	Y	82.89	2227.03	29	2.5	743.353	3	16.46	9370	2638	1	3	31	TAILS light	A1:TAILS light:1000.00
48	411	NX_Q9UHB9-4	A.A(+28.03)EK(+28.03)QVPGGGGGGGSGGGGGSGGGGSGGGR.G	Y	82.89	2227.03	29	2.5	743.353	3	16.46	9370	2638	1	3	31	TAILS light	A1:TAILS light:1000.00
83	277	NX_Q14249-1	A.A(+28.03)ELPPVPGGPR.G	Y	46.14	1116.63	11	-0.1	559.322	2	44.06	78700	F18:6894	2	49	59	TAILS light	A1:TAILS light:1000.00
463	277	NX_Q14249-1	A.A(+28.03)ELPPVPGGPR.G	Y	25.14	1116.63	11	-1.6	559.321	2	44.34	125000	F19:7206	1	49	59	TAILS light	A1:TAILS light:1000.00
463	277	NX_Q14249-1	A.A(+28.03)ELPPVPGGPR.G	Y	36.2	1116.63	11	-4.3	559.319	2	44.59	12000	F2:7724	1	49	59	TAILS light	A1:TAILS light:1000.00
116	277	NX_Q14249-1	A.A(+28.03)ELPPVPGGPR.G	Y	46.33	1116.63	11	1.9	559.323	2	44.11	491000	F4:9350	2	49	59	TAILS light	A1:TAILS light:1000.00
177	277	NX_Q14249-1	A.A(+28.03)ELPPVPGGPR.G	Y	37.68	1116.63	11	0.9	559.322	2	44.12	403000	F38:8592	1	49	59	TAILS light	A1:TAILS light:1000.00
121	8429	NX_Q15904-1	A.A(+28.03)EQQVPLVLWSSDR.D	Y	27.01	1654.87	14	-0.5	828.441	2	61.12		F37:13172	1	41	54	TAILS light	A1:TAILS light:1000.00
211	7904	NX_Q9NT99-1	A.A(+28.03)GGGSPPATSC(+57.02)PVAC(+57.02)SC(+57.02)SNQASR.V	Y	41.16	2305.98	23	0	769.669	3	31.5	11800	F3:5773	2	47	69	TAILS light
178	7904	NX_Q9NT99-1	A.A(+28.03)GGGSPPATSC(+57.02)PVAC(+57.02)SC(+57.02)SNQASR.V	Y	55.36	2305.98	23	-2.5	769.667	3	31.12	20300	F38:5347	2	47	69	TAILS light
149	8266	NX_Q969V3-2	A.A(+28.03)HEFTVYR.M	Y	28.81	1049.53	8	2.9	350.851	3	31.53	291000	F4:5989	1	43	50	TAILS light	A1:TAILS light:1000.00
149	8267	NX_Q969V3-1	A.A(+28.03)HEFTVYR.M	Y	28.81	1049.53	8	2.9	350.851	3	31.53	291000	F4:5989	1	43	50	TAILS light	A1:TAILS light:1000.00
292	8266	NX_Q969V3-2	A.A(+28.03)HEFTVYR.M	Y	28.85	1049.53	8	-1.3	350.85	3	30.47	229000	F38:5196	1	43	50	TAILS light	A1:TAILS light:1000.00
292	8267	NX_Q969V3-1	A.A(+28.03)HEFTVYR.M	Y	28.85	1049.53	8	-1.3	350.85	3	30.47	229000	F38:5196	1	43	50	TAILS light	A1:TAILS light:1000.00
39	7853	NX_P11047-1	A.A(+28.03)M(+15.99)DEC(+57.02)TDEGGRPQR.C	Y	33.74	1664.69	14	0.5	555.904	3	16.55		F3:2636	2	36	49	TAILS light
39	7853	NX_P11047-1	A.A(+28.03)MDEC(+57.02)TDEGGRPQR.C	Y	48.5	1648.69	14	1.3	550.572	3	22.08	284000	F4:3599	4	36	49	TAILS light
252	7853	NX_P11047-1	A.A(+28.03)MDEC(+57.02)TDEGGRPQR.C	Y	31.46	1648.69	14	-2.1	550.571	3	21.72	83400	F38:3316	1	36	49	TAILS light
324	44231	NX_P48307-1	A.A(+28.03)QEPTGNNAEIC(+57.02)LLPLDYGPC(+57.02)R.A	Y	30.86	2515.18	22	0	839.402	3	63.02	15100	F40:11134	2	25	46	TAILS light
1	2	NX_P06576-1	A.A(+28.03)QTSPSPK(+28.03)AGAATGR.I	Y	28.53	1454.78	15	-2.9	485.934	3	15.69	6700	F18:2145	1	48	62	TAILS light	A1:TAILS light:1000.00
1	2	NX_P06576-1	A.A(+28.03)QTSPSPK(+28.03)AGAATGR.I	Y	46.51	1454.78	15	-2.2	485.934	3	15.63	8620	F20:2105	2	48	62	TAILS light	A1:TAILS light:1000.00
1	2	NX_P06576-1	A.A(+28.03)QTSPSPK(+28.03)AGAATGR.I	Y	36.88	1454.78	15	2.9	485.937	3	16.36	6640	F2:2541	1	48	62	TAILS light	A1:TAILS light:1000.00
1	2	NX_P06576-1	A.A(+28.03)QTSPSPK(+28.03)AGAATGR.I	Y	60.7	1454.78	15	3.2	485.937	3	15.55	306000	F3:2444	10	48	62	TAILS light	A1:TAILS light:1000.00
1	6	NX_P06576-1	A.A(+28.03)QTSPSPK(+28.03)AGAATGR.I	Y	48.7	1454.78	15	0.2	485.935	3	16.27	69000	2601	4	48	62	TAILS light	A1:TAILS light:1000.00
88	7833	NX_Q9H857-2	A.A(+28.03)SSSPSC(+57.02)PGC(+57.02)GPPGPGAHC(+57.02)PGVPR.S	Y	71.42	2373.04	24	1.3	792.022	3	34.67	330000	F4:6817	2	25	48	TAILS light
88	7834	NX_Q9H857-3	A.A(+28.03)SSSPSC(+57.02)PGC(+57.02)GPPGPGAHC(+57.02)PGVPR.S	Y	71.42	2373.04	24	1.3	792.022	3	34.67	330000	F4:6817	2	25	48	TAILS light
71	7833	NX_Q9H857-2	A.A(+28.03)SSSPSC(+57.02)PGC(+57.02)GPPGPGAHC(+57.02)PGVPR.S	Y	80.24	2373.04	24	0.9	792.022	3	34.19	288000	F38:6078	4	25	48	TAILS light
71	7834	NX_Q9H857-3	A.A(+28.03)SSSPSC(+57.02)PGC(+57.02)GPPGPGAHC(+57.02)PGVPR.S	Y	80.24	2373.04	24	0.9	792.022	3	34.19	288000	F38:6078	4	25	48	TAILS light
42	7918	NX_Q9BV79-1	A.A(+28.03)SSYSASAEPAR.V	Y	47.68	1223.58	12	1.7	612.797	2	23.95	12200	F17:3476	2	31	42	TAILS light	A1:TAILS light:1000.00
67	7918	NX_Q9BV79-1	A.A(+28.03)SSYSASAEPAR.V	Y	40.52	1223.58	12	0.7	612.797	2	23.7	33600	F19:3463	2	31	42	TAILS light	A1:TAILS light:1000.00
112	7918	NX_Q9BV79-1	A.A(+28.03)SSYSASAEPAR.V	Y	64	1223.58	12	1.4	612.797	2	24.01	189000	F4:4063	3	31	42	TAILS light	A1:TAILS light:1000.00
155	7918	NX_Q9BV79-1	A.A(+28.03)SSYSASAEPAR.V	Y	53.18	1223.58	12	3.1	612.798	2	23.75	92300	F37:3792	2	31	42	TAILS light	A1:TAILS light:1000.00
174	7918	NX_Q9BV79-1	A.A(+28.03)SSYSASAEPAR.V	Y	54.1	1223.58	12	1.3	612.797	2	24.05	11000	F39:3660	2	31	42	TAILS light	A1:TAILS light:1000.00
252	139	NX_Q9BV79-1	A.A(+28.03)SSYSASAEPAR.V	Y	43.41	1223.58	12	-0.9	612.796	2	25.34	76800	4351	1	31	42	TAILS light	A1:TAILS light:1000.00
58	104	NX_Q9NP92-1	A.A(+28.03)TATETTC(+57.02)QDVAATPVAR.Y	Y	90.38	1889.92	18	0.4	945.965	2	37.65	94200	F4:7624	2	26	43	TAILS light
81	104	NX_Q9NP92-1	A.A(+28.03)TATETTC(+57.02)QDVAATPVAR.Y	Y	77.17	1889.92	18	-2.9	945.962	2	37.97	47900	F37:7043	3	26	43	TAILS light
65	5822	NX_Q9NP92-1	A.A(+28.03)TATETTC(+57.02)QDVAATPVAR.Y	Y	71.53	1889.92	18	0.5	945.965	2	38.56	25600	7728	2	26	43	TAILS light
733	31614	NX_Q9BXR0-1	A.A(+28.03)TQASLESAPR.I	Y	29.19	1157.6	11	9.4	579.815	2	27.84		F38:4588	1	5	15	TAILS light	A1:TAILS light:1000.00
733	32184	NX_Q9BXR0-2	A.A(+28.03)TQASLESAPR.I	Y	29.19	1157.6	11	9.4	579.815	2	27.84		F38:4588	1	5	15	TAILS light	A1:TAILS light:1000.00
17	7787	NX_O43464-2	A.A(+28.03)VPSPPPASPR.S	Y	54.56	1102.61	11	-1.6	552.313	2	30.99	120000	F17:4715	8	134	144	TAILS light	A1:TAILS light:1000.00
17	7786	NX_O43464-3	A.A(+28.03)VPSPPPASPR.S	Y	54.56	1102.61	11	-1.6	552.313	2	30.99	120000	F17:4715	8	134	144	TAILS light	A1:TAILS light:1000.00
17	7783	NX_O43464-1	A.A(+28.03)VPSPPPASPR.S	Y	54.56	1102.61	11	-1.6	552.313	2	30.99	120000	F17:4715	8	134	144	TAILS light	A1:TAILS light:1000.00
19	7787	NX_O43464-2	A.A(+28.03)VPSPPPASPR.S	Y	46.33	1102.61	11	0.5	552.314	2	31.39	209000	F19:4778	8	134	144	TAILS light	A1:TAILS light:1000.00
19	7786	NX_O43464-3	A.A(+28.03)VPSPPPASPR.S	Y	46.33	1102.61	11	0.5	552.314	2	31.39	209000	F19:4778	8	134	144	TAILS light	A1:TAILS light:1000.00
19	7783	NX_O43464-1	A.A(+28.03)VPSPPPASPR.S	Y	46.33	1102.61	11	0.5	552.314	2	31.39	209000	F19:4778	8	134	144	TAILS light	A1:TAILS light:1000.00
44	7787	NX_O43464-2	A.A(+28.03)VPSPPPASPR.S	Y	52.36	1102.61	11	-0.1	552.314	2	31.06	918000	F38:5332	7	134	144	TAILS light	A1:TAILS light:1000.00
44	7786	NX_O43464-3	A.A(+28.03)VPSPPPASPR.S	Y	52.36	1102.61	11	-0.1	552.314	2	31.06	918000	F38:5332	7	134	144	TAILS light	A1:TAILS light:1000.00
44	7783	NX_O43464-1	A.A(+28.03)VPSPPPASPR.S	Y	52.36	1102.61	11	-0.1	552.314	2	31.06	918000	F38:5332	7	134	144	TAILS light	A1:TAILS light:1000.00
40	258	NX_O43464-4	A.A(+28.03)VPSPPPASPR.S	Y	46.2	1102.61	11	-1.4	552.313	2	31.59	156000	F40:4935	5	134	144	TAILS light	A1:TAILS light:1000.00
38	15892	NX_O43464-1	A.A(+28.03)VPSPPPASPR.S	Y	35.12	1102.61	11	-2.7	552.312	2	31.92	623000	5976	2	134	144	TAILS light	A1:TAILS light:1000.00
55	800	NX_P43304-1	A.A(+34.06)DC(+57.02)ISEPVNR.E	Y	47.22	1193.59	10	-2.2	597.802	2	30.15	15100	F17:4576	3	43	52	TAILS heavy
72	800	NX_P43304-1	A.A(+34.06)DC(+57.02)ISEPVNR.E	Y	52.04	1193.59	10	-0.2	597.803	2	30.15	21400	F20:4531	3	43	52	TAILS heavy
133	800	NX_P43304-1	A.A(+34.06)DC(+57.02)ISEPVNR.E	Y	43.5	1193.59	10	0.4	597.804	2	30.09	422000	F4:5627	4	43	52	TAILS heavy
80	800	NX_P43304-1	A.A(+34.06)DC(+57.02)ISEPVNR.E	Y	44.36	1193.59	10	1.2	597.804	2	30.2	143000	F37:5198	4	43	52	TAILS heavy
141	800	NX_P43304-1	A.A(+34.06)DC(+57.02)ISEPVNR.E	Y	34.55	1193.59	10	1.3	597.804	2	30.27	79200	F39:4688	1	43	52	TAILS heavy
435	92	NX_Q9NPL8-1	A.A(+34.06)EAVTADSEVLEER.Q	Y	57.79	1551.78	14	-2.5	776.897	2	44.77	52800	F17:7001	2	25	38	TAILS heavy	A1:TAILS heavy:1000.00
110	92	NX_Q9NPL8-1	A.A(+34.06)EAVTADSEVLEER.Q	Y	56.83	1551.78	14	-0.4	776.899	2	44.84	29700	F19:7299	2	25	38	TAILS heavy	A1:TAILS heavy:1000.00
195	92	NX_Q9NPL8-1	A.A(+34.06)EAVTADSEVLEER.Q	Y	34.99	1551.78	14	-0.5	776.899	2	45.38		F1:7507	2	25	38	TAILS heavy	A1:TAILS heavy:1000.00
147	92	NX_Q9NPL8-1	A.A(+34.06)EAVTADSEVLEER.Q	Y	63.6	1551.78	14	-0.1	776.899	2	45.05	287000	F4:9598	2	25	38	TAILS heavy	A1:TAILS heavy:1000.00
112	92	NX_Q9NPL8-1	A.A(+34.06)EAVTADSEVLEER.Q	Y	57.62	1551.78	14	0.6	776.9	2	44.67	262000	F38:8754	3	25	38	TAILS heavy	A1:TAILS heavy:1000.00
272	92	NX_Q9NPL8-1	A.A(+34.06)EAVTADSEVLEER.Q	Y	63.05	1551.78	14	0.6	776.9	2	44.87	145000	F40:7533	2	25	38	TAILS heavy	A1:TAILS heavy:1000.00
573	469	NX_Q9NPL8-1	A.A(+34.06)EAVTADSEVLEER.Q	Y	44.8	1551.78	14	-0.4	776.899	2	45.83	80300	9568	1	25	38	TAILS heavy	A1:TAILS heavy:1000.00
5	18	NX_Q9UHB9-4	A.A(+34.06)EK(+34.06)QVPGGGGGGGSGGGGGSGGGGSGGGR.G	Y	54.57	2239.1	29	-4.1	747.37	3	17.76	4670	F1:2701	1	3	31	TAILS heavy	A1:TAILS heavy:1000.00
5	19	NX_Q9UHB9-2	A.A(+34.06)EK(+34.06)QVPGGGGGGGSGGGGGSGGGGSGGGR.G	Y	54.57	2239.1	29	-4.1	747.37	3	17.76	4670	F1:2701	1	3	31	TAILS heavy	A1:TAILS heavy:1000.00
5	20	NX_Q9UHB9-1	A.A(+34.06)EK(+34.06)QVPGGGGGGGSGGGGGSGGGGSGGGR.G	Y	54.57	2239.1	29	-4.1	747.37	3	17.76	4670	F1:2701	1	3	31	TAILS heavy	A1:TAILS heavy:1000.00
10	18	NX_Q9UHB9-4	A.A(+34.06)EK(+34.06)QVPGGGGGGGSGGGGGSGGGGSGGGR.G	Y	71.59	2239.1	29	0.8	747.373	3	15.62	34400	F3:2457	6	3	31	TAILS heavy	A1:TAILS heavy:1000.00
10	19	NX_Q9UHB9-2	A.A(+34.06)EK(+34.06)QVPGGGGGGGSGGGGGSGGGGSGGGR.G	Y	71.59	2239.1	29	0.8	747.373	3	15.62	34400	F3:2457	6	3	31	TAILS heavy	A1:TAILS heavy:1000.00
10	20	NX_Q9UHB9-1	A.A(+34.06)EK(+34.06)QVPGGGGGGGSGGGGGSGGGGSGGGR.G	Y	71.59	2239.1	29	0.8	747.373	3	15.62	34400	F3:2457	6	3	31	TAILS heavy	A1:TAILS heavy:1000.00
83	277	NX_Q14249-1	A.A(+34.06)ELPPVPGGPR.G	Y	30.31	1122.66	11	-0.2	562.338	2	44.15	111000	F17:6891	1	49	59	TAILS heavy	A1:TAILS heavy:1000.00
116	277	NX_Q14249-1	A.A(+34.06)ELPPVPGGPR.G	Y	38.52	1122.66	11	1.9	562.339	2	44.31	643000	F4:9403	2	49	59	TAILS heavy	A1:TAILS heavy:1000.00
177	277	NX_Q14249-1	A.A(+34.06)ELPPVPGGPR.G	Y	28.54	1122.66	11	1.9	562.339	2	44.59	112000	F37:8763	2	49	59	TAILS heavy	A1:TAILS heavy:1000.00
252	277	NX_Q14249-1	A.A(+34.06)ELPPVPGGPR.G	Y	36.08	1122.66	11	0.3	562.338	2	44.8	114000	F39:7466	2	49	59	TAILS heavy	A1:TAILS heavy:1000.00
121	8429	NX_Q15904-1	A.A(+34.06)EQQVPLVLWSSDR.D	Y	31.11	1660.9	14	-1.7	554.639	3	60.72	12000	F38:12929	2	41	54	TAILS heavy	A1:TAILS heavy:1000.00
211	7904	NX_Q9NT99-1	A.A(+34.06)GGGSPPATSC(+57.02)PVAC(+57.02)SC(+57.02)SNQASR.V	Y	30.97	2312.02	23	0.4	771.679	3	31.46	16100	F4:5972	1	47	69	TAILS heavy
178	7904	NX_Q9NT99-1	A.A(+34.06)GGGSPPATSC(+57.02)PVAC(+57.02)SC(+57.02)SNQASR.V	Y	59.45	2312.02	23	0.4	771.679	3	31.43	18900	F37:5478	2	47	69	TAILS heavy
149	8266	NX_Q969V3-2	A.A(+34.06)HEFTVYR.M	Y	28.7	1055.56	8	2.8	352.862	3	31.39	198000	F4:5952	1	43	50	TAILS heavy	A1:TAILS heavy:1000.00
149	8267	NX_Q969V3-1	A.A(+34.06)HEFTVYR.M	Y	28.7	1055.56	8	2.8	352.862	3	31.39	198000	F4:5952	1	43	50	TAILS heavy	A1:TAILS heavy:1000.00
39	7853	NX_P11047-1	A.A(+34.06)MDEC(+57.02)TDEGGRPQR.C	Y	47.5	1654.73	14	1.7	552.583	3	22.08	206000	F4:3600	4	36	49	TAILS heavy
252	7853	NX_P11047-1	A.A(+34.06)MDEC(+57.02)TDEGGRPQR.C	Y	33.88	1654.73	14	0.6	552.583	3	21.75	203000	F37:3443	1	36	49	TAILS heavy
239	44231	NX_P48307-1	A.A(+34.06)QEPTGNNAEIC(+57.02)LLPLDYGPC(+57.02)R.A	Y	53.16	2521.22	22	2.6	841.415	3	63.49	274000	F37:13796	2	25	46	TAILS heavy
1	2	NX_P06576-1	A.A(+34.06)QTSPSPK(+34.06)AGAATGR.I	Y	38.69	1466.85	15	-3.2	489.955	3	15.63	8250	F18:2138	2	48	62	TAILS heavy	A1:TAILS heavy:1000.00
1	2	NX_P06576-1	A.A(+34.06)QTSPSPK(+34.06)AGAATGR.I	Y	31.8	1466.85	15	-0.4	489.956	3	15.65	3300	F20:2109	1	48	62	TAILS heavy	A1:TAILS heavy:1000.00
1	2	NX_P06576-1	A.A(+34.06)QTSPSPK(+34.06)AGAATGR.I	Y	32.57	1466.85	15	5.8	489.959	3	16.28	10300	F2:2527	2	48	62	TAILS heavy	A1:TAILS heavy:1000.00
1	2	NX_P06576-1	A.A(+34.06)QTSPSPK(+34.06)AGAATGR.I	Y	63.46	1466.85	15	3.8	489.958	3	15.55	285000	F3:2443	11	48	62	TAILS heavy	A1:TAILS heavy:1000.00
1	2	NX_P06576-1	A.A(+34.06)QTSPSPK(+34.06)AGAATGR.I	Y	58.56	1466.85	15	1.6	489.957	3	15.68	9740	F39:2205	6	48	62	TAILS heavy	A1:TAILS heavy:1000.00
1	6	NX_P06576-1	A.A(+34.06)QTSPSPK(+34.06)AGAATGR.I	Y	42.24	1466.85	15	-0.7	489.956	3	16.31	47300	2608	4	48	62	TAILS heavy	A1:TAILS heavy:1000.00
5	44	NX_P30101-1	A.A(+34.06)SDVLELTDDNFESR.I	Y	39.92	1743.84	15	-0.9	872.925	2	58.08		F39:10141	1	24	38	TAILS heavy	A1:TAILS heavy:1000.00
88	7833	NX_Q9H857-2	A.A(+34.06)SSSPSC(+57.02)PGC(+57.02)GPPGPGAHC(+57.02)PGVPR.S	Y	92.05	2379.07	24	2.2	794.033	3	34.71	301000	F4:6830	3	25	48	TAILS heavy
88	7834	NX_Q9H857-3	A.A(+34.06)SSSPSC(+57.02)PGC(+57.02)GPPGPGAHC(+57.02)PGVPR.S	Y	92.05	2379.07	24	2.2	794.033	3	34.71	301000	F4:6830	3	25	48	TAILS heavy
71	7833	NX_Q9H857-2	A.A(+34.06)SSSPSC(+57.02)PGC(+57.02)GPPGPGAHC(+57.02)PGVPR.S	Y	82.89	2379.07	24	0.8	794.032	3	34.19	256000	F38:6077	4	25	48	TAILS heavy
71	7834	NX_Q9H857-3	A.A(+34.06)SSSPSC(+57.02)PGC(+57.02)GPPGPGAHC(+57.02)PGVPR.S	Y	82.89	2379.07	24	0.8	794.032	3	34.19	256000	F38:6077	4	25	48	TAILS heavy
42	7918	NX_Q9BV79-1	A.A(+34.06)SSYSASAEPAR.V	Y	51.28	1229.61	12	0.7	615.813	2	24.25	17200	F18:3558	4	31	42	TAILS heavy	A1:TAILS heavy:1000.00
67	7918	NX_Q9BV79-1	A.A(+34.06)SSYSASAEPAR.V	Y	35.81	1229.61	12	1.6	615.813	2	23.77	17300	F19:3475	2	31	42	TAILS heavy	A1:TAILS heavy:1000.00
112	7918	NX_Q9BV79-1	A.A(+34.06)SSYSASAEPAR.V	Y	54.12	1229.61	12	1.8	615.813	2	24.31	131000	F3:4125	2	31	42	TAILS heavy	A1:TAILS heavy:1000.00
155	7918	NX_Q9BV79-1	A.A(+34.06)SSYSASAEPAR.V	Y	55.07	1229.61	12	1.4	615.813	2	23.84	87300	F37:3806	2	31	42	TAILS heavy	A1:TAILS heavy:1000.00
174	7918	NX_Q9BV79-1	A.A(+34.06)SSYSASAEPAR.V	Y	42.18	1229.61	12	1.1	615.813	2	24.11	26900	F40:3665	2	31	42	TAILS heavy	A1:TAILS heavy:1000.00
252	139	NX_Q9BV79-1	A.A(+34.06)SSYSASAEPAR.V	Y	40.66	1229.61	12	-0.2	615.812	2	25.42	38500	4372	1	31	42	TAILS heavy	A1:TAILS heavy:1000.00
58	104	NX_Q9NP92-1	A.A(+34.06)TATETTC(+57.02)QDVAATPVAR.Y	Y	84.07	1895.95	18	-1	948.98	2	37.64	89800	F4:7621	2	26	43	TAILS heavy
81	104	NX_Q9NP92-1	A.A(+34.06)TATETTC(+57.02)QDVAATPVAR.Y	Y	74.01	1895.95	18	-0.3	948.981	2	37.59	39900	F38:6897	2	26	43	TAILS heavy
65	5822	NX_Q9NP92-1	A.A(+34.06)TATETTC(+57.02)QDVAATPVAR.Y	Y	30.59	1895.95	18	-1.2	632.989	3	38.54		7723	1	26	43	TAILS heavy
17	7787	NX_O43464-2	A.A(+34.06)VPSPPPASPR.S	Y	53.71	1108.65	11	-5.1	555.327	2	31.22	129000	F17:4756	8	134	144	TAILS heavy	A1:TAILS heavy:1000.00
17	7786	NX_O43464-3	A.A(+34.06)VPSPPPASPR.S	Y	53.71	1108.65	11	-5.1	555.327	2	31.22	129000	F17:4756	8	134	144	TAILS heavy	A1:TAILS heavy:1000.00
17	7783	NX_O43464-1	A.A(+34.06)VPSPPPASPR.S	Y	53.71	1108.65	11	-5.1	555.327	2	31.22	129000	F17:4756	8	134	144	TAILS heavy	A1:TAILS heavy:1000.00
19	7787	NX_O43464-2	A.A(+34.06)VPSPPPASPR.S	Y	45.34	1108.65	11	-7.4	555.326	2	31.49	77100	F19:4796	3	134	144	TAILS heavy	A1:TAILS heavy:1000.00
19	7786	NX_O43464-3	A.A(+34.06)VPSPPPASPR.S	Y	45.34	1108.65	11	-7.4	555.326	2	31.49	77100	F19:4796	3	134	144	TAILS heavy	A1:TAILS heavy:1000.00
19	7783	NX_O43464-1	A.A(+34.06)VPSPPPASPR.S	Y	45.34	1108.65	11	-7.4	555.326	2	31.49	77100	F19:4796	3	134	144	TAILS heavy	A1:TAILS heavy:1000.00
44	7787	NX_O43464-2	A.A(+34.06)VPSPPPASPR.S	Y	62.49	1108.65	11	-1.5	555.329	2	31.06	664000	F38:5333	6	134	144	TAILS heavy	A1:TAILS heavy:1000.00
44	7786	NX_O43464-3	A.A(+34.06)VPSPPPASPR.S	Y	62.49	1108.65	11	-1.5	555.329	2	31.06	664000	F38:5333	6	134	144	TAILS heavy	A1:TAILS heavy:1000.00
44	7783	NX_O43464-1	A.A(+34.06)VPSPPPASPR.S	Y	62.49	1108.65	11	-1.5	555.329	2	31.06	664000	F38:5333	6	134	144	TAILS heavy	A1:TAILS heavy:1000.00
40	258	NX_O43464-4	A.A(+34.06)VPSPPPASPR.S	Y	45.09	1108.65	11	-4.8	555.327	2	31.84	228000	F39:4966	4	134	144	TAILS heavy	A1:TAILS heavy:1000.00
38	15892	NX_O43464-1	A.A(+34.06)VPSPPPASPR.S	Y	34.28	1108.65	11	-4.3	555.327	2	31.92	199000	5977	1	134	144	TAILS heavy	A1:TAILS heavy:1000.00
28	7748	NX_P00505-2	A.AILNTPDLR.K	Y	25.23	1011.57	9	-1.1	506.792	2	46.39	4880	F18:7286	1	286	294
28	7747	NX_P00505-1	A.AILNTPDLR.K	Y	25.23	1011.57	9	-1.1	506.792	2	46.39	4880	F18:7286	1	329	337
37	170	NX_P07237-1	A.D(+28.03)APEEEDHVLVLR.K	Y	71.13	1548.78	13	0.7	517.267	3	47.39	161000	F18:7456	5	18	30	TAILS light	D1:TAILS light:1000.00
16	170	NX_P07237-1	A.D(+28.03)APEEEDHVLVLR.K	Y	70.14	1548.78	13	1.6	517.268	3	47.12	417000	F19:7731	7	18	30	TAILS light	D1:TAILS light:1000.00
37	170	NX_P07237-1	A.D(+28.03)APEEEDHVLVLR.K	Y	73.59	1548.78	13	2.4	517.268	3	47.53	275000	F2:8283	5	18	30	TAILS light	D1:TAILS light:1000.00
17	170	NX_P07237-1	A.D(+28.03)APEEEDHVLVLR.K	Y	77	1548.78	13	3.6	517.269	3	47.05	2150000	F4:10162	6	18	30	TAILS light	D1:TAILS light:1000.00
9	170	NX_P07237-1	A.D(+28.03)APEEEDHVLVLR.K	Y	79.6	1548.78	13	2.6	517.268	3	47.65	2490000	F37:9590	10	18	30	TAILS light	D1:TAILS light:1000.00
19	170	NX_P07237-1	A.D(+28.03)APEEEDHVLVLR.K	Y	78.74	1548.78	13	1.9	517.268	3	47.31	1490000	F40:8039	9	18	30	TAILS light	D1:TAILS light:1000.00
11	23	NX_P07237-1	A.D(+28.03)APEEEDHVLVLR.K	Y	79.18	1548.78	13	-0.9	517.266	3	48.17	1020000	10132	3	18	30	TAILS light	D1:TAILS light:1000.00
5	7744	NX_P14625-1	A.D(+28.03)DEVDVDGTVEEDLGK(+28.03)SR.E	Y	47.96	2032.94	18	1	678.656	3	52.98	254000	F3:10922	2	22	39	TAILS light	D1:TAILS light:1000.00
4	7744	NX_P14625-1	A.D(+28.03)DEVDVDGTVEEDLGK(+28.03)SR.E	Y	67.76	2032.94	18	1.2	678.656	3	53.27	1100000	F37:11158	6	22	39	TAILS light	D1:TAILS light:1000.00
7	7744	NX_P14625-1	A.D(+28.03)DEVDVDGTVEEDLGK(+28.03)SR.E	Y	71.1	2032.94	18	2.1	678.657	3	53	624000	F39:9146	6	22	39	TAILS light	D1:TAILS light:1000.00
71	8075	NX_Q12907-1	A.D(+28.03)ITDGNSEHLK(+28.03)R.E	Y	61.54	1439.74	12	3.3	480.921	3	26.42	536000	F3:4580	3	45	56	TAILS light	D1:TAILS light:1000.00
41	8075	NX_Q12907-1	A.D(+28.03)ITDGNSEHLK(+28.03)R.E	Y	52.9	1439.74	12	2.2	480.921	3	25.5	399000	F37:4146	3	45	56	TAILS light	D1:TAILS light:1000.00
90	8075	NX_Q12907-1	A.D(+28.03)ITDGNSEHLK(+28.03)R.E	Y	32.9	1439.74	12	0.9	360.942	4	25.98	31600	F40:3975	1	45	56	TAILS light	D1:TAILS light:1000.00
197	7901	NX_P23142-4	A.D(+28.03)VLLEAC(+57.02)C(+57.02)ADGHR.M	Y	52.95	1542.69	13	1.3	772.354	2	43.66	47000	F4:9247	2	30	42	TAILS light
197	7903	NX_P23142-1	A.D(+28.03)VLLEAC(+57.02)C(+57.02)ADGHR.M	Y	52.95	1542.69	13	1.3	772.354	2	43.66	47000	F4:9247	2	30	42	TAILS light
197	7905	NX_P23142-2	A.D(+28.03)VLLEAC(+57.02)C(+57.02)ADGHR.M	Y	52.95	1542.69	13	1.3	772.354	2	43.66	47000	F4:9247	2	30	42	TAILS light
197	7913	NX_P23142-3	A.D(+28.03)VLLEAC(+57.02)C(+57.02)ADGHR.M	Y	52.95	1542.69	13	1.3	772.354	2	43.66	47000	F4:9247	2	30	42	TAILS light
37	170	NX_P07237-1	A.D(+34.06)APEEEDHVLVLR.K	Y	34.85	1554.81	13	-0.7	778.412	2	47.39	59200	F18:7457	2	18	30	TAILS heavy	D1:TAILS heavy:1000.00
16	170	NX_P07237-1	A.D(+34.06)APEEEDHVLVLR.K	Y	63.66	1554.81	13	0.4	778.413	2	47.35	67800	F20:7753	4	18	30	TAILS heavy	D1:TAILS heavy:1000.00
37	170	NX_P07237-1	A.D(+34.06)APEEEDHVLVLR.K	Y	59.34	1554.81	13	-0.2	778.412	2	47.63	145000	F2:8302	2	18	30	TAILS heavy	D1:TAILS heavy:1000.00
17	170	NX_P07237-1	A.D(+34.06)APEEEDHVLVLR.K	Y	73.92	1554.81	13	2.3	519.279	3	47.05	1420000	F4:10160	7	18	30	TAILS heavy	D1:TAILS heavy:1000.00
9	170	NX_P07237-1	A.D(+34.06)APEEEDHVLVLR.K	Y	79.92	1554.81	13	2.4	519.279	3	47.6	3850000	F37:9577	11	18	30	TAILS heavy	D1:TAILS heavy:1000.00
19	170	NX_P07237-1	A.D(+34.06)APEEEDHVLVLR.K	Y	77.38	1554.81	13	2.1	519.278	3	47.27	2330000	F40:8031	7	18	30	TAILS heavy	D1:TAILS heavy:1000.00
11	23	NX_P07237-1	A.D(+34.06)APEEEDHVLVLR.K	Y	79.62	1554.81	13	-0.1	519.277	3	48.16	831000	10131	3	18	30	TAILS heavy	D1:TAILS heavy:1000.00
39	7744	NX_P14625-1	A.D(+34.06)DEVDVDGTVEEDLGK(+34.06)SR.E	Y	55.83	2045.01	18	1.4	682.677	3	52.68	129000	F17:8290	2	22	39	TAILS heavy	D1:TAILS heavy:1000.00
5	7744	NX_P14625-1	A.D(+34.06)DEVDVDGTVEEDLGK(+34.06)SR.E	Y	64.5	2045.01	18	2.2	682.678	3	53.13	179000	F3:10955	3	22	39	TAILS heavy	D1:TAILS heavy:1000.00
4	7744	NX_P14625-1	A.D(+34.06)DEVDVDGTVEEDLGK(+34.06)SR.E	Y	51.19	2045.01	18	0.8	1023.51	2	53.11	465000	F37:11104	1	22	39	TAILS heavy	D1:TAILS heavy:1000.00
7	7744	NX_P14625-1	A.D(+34.06)DEVDVDGTVEEDLGK(+34.06)SR.E	Y	80.11	2045.01	18	2.2	682.678	3	52.55	1040000	F40:9118	4	22	39	TAILS heavy	D1:TAILS heavy:1000.00
4	3	NX_P14625-1	A.D(+34.06)DEVDVDGTVEEDLGK(+34.06)SR.E	Y	42.89	2045.01	18	0.7	682.677	3	53.36	678000	11425	1	22	39	TAILS heavy	D1:TAILS heavy:1000.00
357	7924	NX_P16615-2	A.D(+34.06)GGPR.V	N	27.9	534.297	5	-9.4	535.3	1	41.08		F4:8550	1	859	863	TAILS heavy	D1:TAILS heavy:1000.00
357	7935	NX_P16615-5	A.D(+34.06)GGPR.V	N	27.9	534.297	5	-9.4	535.3	1	41.08		F4:8550	1	859	863	TAILS heavy	D1:TAILS heavy:1000.00
357	7936	NX_P16615-3	A.D(+34.06)GGPR.V	N	27.9	534.297	5	-9.4	535.3	1	41.08		F4:8550	1	859	863	TAILS heavy	D1:TAILS heavy:1000.00
357	7949	NX_P16615-1	A.D(+34.06)GGPR.V	N	27.9	534.297	5	-9.4	535.3	1	41.08		F4:8550	1	859	863	TAILS heavy	D1:TAILS heavy:1000.00
357	7951	NX_P16615-4	A.D(+34.06)GGPR.V	N	27.9	534.297	5	-9.4	535.3	1	41.08		F4:8550	1	832	836	TAILS heavy	D1:TAILS heavy:1000.00
71	8075	NX_Q12907-1	A.D(+34.06)ITDGNSEHLK(+34.06)R.E	Y	61.11	1451.8	12	3	484.942	3	26.36	717000	F3:4563	3	45	56	TAILS heavy	D1:TAILS heavy:1000.00
41	8075	NX_Q12907-1	A.D(+34.06)ITDGNSEHLK(+34.06)R.E	Y	60.58	1451.8	12	-1	363.957	4	25.24	243000	F38:3993	7	45	56	TAILS heavy	D1:TAILS heavy:1000.00
90	8075	NX_Q12907-1	A.D(+34.06)ITDGNSEHLK(+34.06)R.E	Y	58.02	1451.8	12	-0.4	363.957	4	25.97	58400	F40:3970	5	45	56	TAILS heavy	D1:TAILS heavy:1000.00
197	7901	NX_P23142-4	A.D(+34.06)VLLEAC(+57.02)C(+57.02)ADGHR.M	Y	59.72	1548.72	13	-5.5	775.365	2	43.84		F3:8785	2	30	42	TAILS heavy
197	7903	NX_P23142-1	A.D(+34.06)VLLEAC(+57.02)C(+57.02)ADGHR.M	Y	59.72	1548.72	13	-5.5	775.365	2	43.84		F3:8785	2	30	42	TAILS heavy
197	7905	NX_P23142-2	A.D(+34.06)VLLEAC(+57.02)C(+57.02)ADGHR.M	Y	59.72	1548.72	13	-5.5	775.365	2	43.84		F3:8785	2	30	42	TAILS heavy
197	7913	NX_P23142-3	A.D(+34.06)VLLEAC(+57.02)C(+57.02)ADGHR.M	Y	59.72	1548.72	13	-5.5	775.365	2	43.84		F3:8785	2	30	42	TAILS heavy
511	8141	NX_Q9NYL4-2	A.E(+28.03)AGLETESPVR.T	Y	44.12	1214.61	11	0.4	608.315	2	36.7	193000	F3:7020	1	26	36	TAILS light	E1:TAILS light:1000.00
511	8142	NX_Q9NYL4-1	A.E(+28.03)AGLETESPVR.T	Y	44.12	1214.61	11	0.4	608.315	2	36.7	193000	F3:7020	1	26	36	TAILS light	E1:TAILS light:1000.00
184	8141	NX_Q9NYL4-2	A.E(+28.03)AGLETESPVR.T	Y	37.21	1214.61	11	-1.3	608.314	2	36.81	85500	F37:6752	1	26	36	TAILS light	E1:TAILS light:1000.00
184	8142	NX_Q9NYL4-1	A.E(+28.03)AGLETESPVR.T	Y	37.21	1214.61	11	-1.3	608.314	2	36.81	85500	F37:6752	1	26	36	TAILS light	E1:TAILS light:1000.00
18	240	NX_Q14257-1	A.E(+28.03)ELHYPLGER.R	Y	39.47	1269.64	10	-3.5	424.218	3	41.43	16900	F1:6791	1	26	35	TAILS light	E1:TAILS light:1000.00
18	241	NX_Q14257-2	A.E(+28.03)ELHYPLGER.R	Y	39.47	1269.64	10	-3.5	424.218	3	41.43	16900	F1:6791	1	26	35	TAILS light	E1:TAILS light:1000.00
16	241	NX_Q14257-2	A.E(+28.03)ELHYPLGER.R	Y	41.4	1269.64	10	6.4	424.222	3	40.94	140000	F3:8040	2	26	35	TAILS light	E1:TAILS light:1000.00
16	240	NX_Q14257-1	A.E(+28.03)ELHYPLGER.R	Y	41.4	1269.64	10	6.4	424.222	3	40.94	140000	F3:8040	2	26	35	TAILS light	E1:TAILS light:1000.00
14	240	NX_Q14257-1	A.E(+28.03)ELHYPLGER.R	Y	41.29	1269.64	10	2.2	635.826	2	39.71	82900	F38:7436	1	26	35	TAILS light	E1:TAILS light:1000.00
14	241	NX_Q14257-2	A.E(+28.03)ELHYPLGER.R	Y	41.29	1269.64	10	2.2	635.826	2	39.71	82900	F38:7436	1	26	35	TAILS light	E1:TAILS light:1000.00
25	240	NX_Q14257-1	A.E(+28.03)ELHYPLGER.R	Y	26.95	1269.64	10	9.2	424.223	3	40.7	68200	F40:6678	1	26	35	TAILS light	E1:TAILS light:1000.00
25	241	NX_Q14257-2	A.E(+28.03)ELHYPLGER.R	Y	26.95	1269.64	10	9.2	424.223	3	40.7	68200	F40:6678	1	26	35	TAILS light	E1:TAILS light:1000.00
19	224	NX_Q14257-1	A.E(+28.03)ELHYPLGER.R	Y	35.39	1269.64	10	-1.4	424.218	3	41.9	99600	8563	2	26	35	TAILS light	E1:TAILS light:1000.00
19	225	NX_Q14257-2	A.E(+28.03)ELHYPLGER.R	Y	35.39	1269.64	10	-1.4	424.218	3	41.9	99600	8563	2	26	35	TAILS light	E1:TAILS light:1000.00
439	7886	NX_Q9NPH0-1	A.E(+28.03)LQEADGQC(+57.02)PVDR.S	Y	36.47	1543.69	13	-1.8	772.853	2	33.64	3270	F4:6538	1	33	45	TAILS light
439	7979	NX_Q9NPH0-2	A.E(+28.03)LQEADGQC(+57.02)PVDR.S	Y	36.47	1543.69	13	-1.8	772.853	2	33.64	3270	F4:6538	1	33	45	TAILS light
1056	7979	NX_Q9NPH0-2	A.E(+28.03)LQEADGQC(+57.02)PVDR.S	Y	43.98	1543.69	13	2.1	772.856	2	33.12		F38:5822	1	33	45	TAILS light
1056	7886	NX_Q9NPH0-1	A.E(+28.03)LQEADGQC(+57.02)PVDR.S	Y	43.98	1543.69	13	2.1	772.856	2	33.12		F38:5822	1	33	45	TAILS light
127	139634	NX_Q9NPH0-1	A.E(+28.03)LQEADGQC(+57.02)PVDR.S	Y	44.85	1543.69	13	-0.5	772.854	2	34.38	5110	6615	1	33	45	TAILS light
36	15302	NX_P27797-1	A.E(+28.03)PAVYFK(+28.03)EQ(+.98)FLDGDGWTSR.W	Y	37.22	2301.1	19	9.4	768.046	3	61.67		F38:13169	1	18	36	TAILS light
36	15302	NX_P27797-1	A.E(+28.03)PAVYFK(+28.03)EQFLDGDGWTSR.W	Y	95.6	2300.11	19	2.7	767.713	3	62.11	422000	F37:13432	7	18	36	TAILS light	E1:TAILS light:1000.00
125	15302	NX_P27797-1	A.E(+28.03)PAVYFK(+28.03)EQFLDGDGWTSR.W	Y	62.96	2300.11	19	1.4	767.712	3	61.78	847000	F39:10844	1	18	36	TAILS light	E1:TAILS light:1000.00
17	11022	NX_P27797-1	A.E(+28.03)PAVYFK(+28.03)EQFLDGDGWTSR.W	Y	35.74	2300.11	19	-1.5	576.034	4	62.02		13562	1	18	36	TAILS light	E1:TAILS light:1000.00
121	8429	NX_Q15904-1	A.E(+28.03)QQVPLVLWSSDR.D	Y	28.02	1583.83	13	-0.3	792.922	2	61.16	90000	F37:13183	1	42	54	TAILS light	E1:TAILS light:1000.00
613	59003	NX_Q9BXS4-1	A.E(+34.06)AFDSVLGDTASC(+57.02)HR.A	Y	45.32	1697.79	15	5.7	566.94	3	46.61		F37:9302	2	36	50	TAILS heavy
338	8141	NX_Q9NYL4-2	A.E(+34.06)AGLETESPVR.T	Y	35.95	1220.65	11	-1.1	611.33	2	36.26	23300	F18:5598	2	26	36	TAILS heavy	E1:TAILS heavy:1000.00
338	8142	NX_Q9NYL4-1	A.E(+34.06)AGLETESPVR.T	Y	35.95	1220.65	11	-1.1	611.33	2	36.26	23300	F18:5598	2	26	36	TAILS heavy	E1:TAILS heavy:1000.00
184	8141	NX_Q9NYL4-2	A.E(+34.06)AGLETESPVR.T	Y	47.48	1220.65	11	1.3	611.331	2	36.55	146000	F37:6694	2	26	36	TAILS heavy	E1:TAILS heavy:1000.00
184	8142	NX_Q9NYL4-1	A.E(+34.06)AGLETESPVR.T	Y	47.48	1220.65	11	1.3	611.331	2	36.55	146000	F37:6694	2	26	36	TAILS heavy	E1:TAILS heavy:1000.00
320	8142	NX_Q9NYL4-1	A.E(+34.06)AGLETESPVR.T	Y	40.66	1220.65	11	1.5	611.331	2	36.66	23400	F39:5870	3	26	36	TAILS heavy	E1:TAILS heavy:1000.00
320	8141	NX_Q9NYL4-2	A.E(+34.06)AGLETESPVR.T	Y	40.66	1220.65	11	1.5	611.331	2	36.66	23400	F39:5870	3	26	36	TAILS heavy	E1:TAILS heavy:1000.00
32	240	NX_Q14257-1	A.E(+34.06)ELHYPLGER.R	Y	41.8	1275.67	10	2.6	426.231	3	40.21	43000	F17:6240	2	26	35	TAILS heavy	E1:TAILS heavy:1000.00
32	241	NX_Q14257-2	A.E(+34.06)ELHYPLGER.R	Y	41.8	1275.67	10	2.6	426.231	3	40.21	43000	F17:6240	2	26	35	TAILS heavy	E1:TAILS heavy:1000.00
24	240	NX_Q14257-1	A.E(+34.06)ELHYPLGER.R	Y	35.91	1275.67	10	-9.6	426.226	3	40.03	26200	F20:6375	3	26	35	TAILS heavy	E1:TAILS heavy:1000.00
24	241	NX_Q14257-2	A.E(+34.06)ELHYPLGER.R	Y	35.91	1275.67	10	-9.6	426.226	3	40.03	26200	F20:6375	3	26	35	TAILS heavy	E1:TAILS heavy:1000.00
16	241	NX_Q14257-2	A.E(+34.06)ELHYPLGER.R	Y	44.76	1275.67	10	2.6	426.231	3	40.53	156000	F3:7943	5	26	35	TAILS heavy	E1:TAILS heavy:1000.00
16	240	NX_Q14257-1	A.E(+34.06)ELHYPLGER.R	Y	44.76	1275.67	10	2.6	426.231	3	40.53	156000	F3:7943	5	26	35	TAILS heavy	E1:TAILS heavy:1000.00
14	240	NX_Q14257-1	A.E(+34.06)ELHYPLGER.R	Y	49.01	1275.67	10	0.2	426.23	3	40.12	318000	F37:7578	7	26	35	TAILS heavy	E1:TAILS heavy:1000.00
14	241	NX_Q14257-2	A.E(+34.06)ELHYPLGER.R	Y	49.01	1275.67	10	0.2	426.23	3	40.12	318000	F37:7578	7	26	35	TAILS heavy	E1:TAILS heavy:1000.00
25	240	NX_Q14257-1	A.E(+34.06)ELHYPLGER.R	Y	45.96	1275.67	10	0.6	426.23	3	40.24	189000	F39:6551	1	26	35	TAILS heavy	E1:TAILS heavy:1000.00
25	241	NX_Q14257-2	A.E(+34.06)ELHYPLGER.R	Y	45.96	1275.67	10	0.6	426.23	3	40.24	189000	F39:6551	1	26	35	TAILS heavy	E1:TAILS heavy:1000.00
439	7886	NX_Q9NPH0-1	A.E(+34.06)LQEADGQC(+57.02)PVDR.S	Y	51.84	1549.73	13	0.8	775.871	2	33.56		F3:6253	1	33	45	TAILS heavy
439	7979	NX_Q9NPH0-2	A.E(+34.06)LQEADGQC(+57.02)PVDR.S	Y	51.84	1549.73	13	0.8	775.871	2	33.56		F3:6253	1	33	45	TAILS heavy
36	15302	NX_P27797-1	A.E(+34.06)PAVYFK(+34.06)EQFLDGDGWTSR.W	Y	37.94	2312.17	19	0.4	771.732	3	62.22		F38:13306	4	18	36	TAILS heavy	E1:TAILS heavy:1000.00
125	15302	NX_P27797-1	A.E(+34.06)PAVYFK(+34.06)EQFLDGDGWTSR.W	Y	31.33	2312.17	19	1.9	771.734	3	61.73		F39:10832	1	18	36	TAILS heavy	E1:TAILS heavy:1000.00
831	17802	NX_P17813-2	A.E(+34.06)TVHC(+57.02)DLQPVGPER.G	Y	31.48	1669.83	14	7	557.621	3	35.77		F37:6513	1	26	39	TAILS heavy
831	17812	NX_P17813-1	A.E(+34.06)TVHC(+57.02)DLQPVGPER.G	Y	31.48	1669.83	14	7	557.621	3	35.77		F37:6513	1	26	39	TAILS heavy
88	71	NX_Q7Z4H8-1	A.G(+28.03)APEVLVSAPR.S	Y	56.25	1122.64	11	-3.5	562.325	2	42.79	104000	F18:6675	2	21	31	TAILS light	G1:TAILS light:1000.00
182	71	NX_Q7Z4H8-1	A.G(+28.03)APEVLVSAPR.S	Y	49.79	1122.64	11	-4.5	562.325	2	42.69	137000	F20:6861	1	21	31	TAILS light	G1:TAILS light:1000.00
180	71	NX_Q7Z4H8-1	A.G(+28.03)APEVLVSAPR.S	Y	53.02	1122.64	11	-7.1	562.323	2	43	73300	F2:7406	1	21	31	TAILS light	G1:TAILS light:1000.00
65	71	NX_Q7Z4H8-1	A.G(+28.03)APEVLVSAPR.S	Y	54.05	1122.64	11	-3	562.325	2	43.07	629000	F4:9083	2	21	31	TAILS light	G1:TAILS light:1000.00
100	71	NX_Q7Z4H8-1	A.G(+28.03)APEVLVSAPR.S	Y	61.42	1122.64	11	1	562.328	2	42.75	476000	F38:8230	2	21	31	TAILS light	G1:TAILS light:1000.00
94	436	NX_Q7Z4H8-1	A.G(+28.03)APEVLVSAPR.S	Y	65.64	1122.64	11	-0.7	562.327	2	43.66	297000	9032	1	21	31	TAILS light	G1:TAILS light:1000.00
71	285	NX_Q96DD7-1	A.G(+28.03)EDC(+57.02)LWYLDR.N	Y	37.22	1353.6	10	1.6	677.809	2	59.48	11100	F2:10296	3	28	37	TAILS light
237	285	NX_Q96DD7-1	A.G(+28.03)EDC(+57.02)LWYLDR.N	Y	50.06	1353.6	10	2.6	677.81	2	59.33	51800	F3:12269	2	28	37	TAILS light
253	285	NX_Q96DD7-1	A.G(+28.03)EDC(+57.02)LWYLDR.N	Y	39.49	1353.6	10	3.6	677.811	2	59.44	45600	F37:12763	2	28	37	TAILS light
204	285	NX_Q96DD7-1	A.G(+28.03)EDC(+57.02)LWYLDR.N	Y	44.16	1353.6	10	2.2	677.81	2	58.83	30700	F40:10338	2	28	37	TAILS light
653	351	NX_Q96DD7-1	A.G(+28.03)EDC(+57.02)LWYLDR.N	Y	32.82	1353.6	10	-0.9	677.808	2	60.14	24700	13066	1	28	37	TAILS light
76	467	NX_P49748-1	A.G(+28.03)GAAQLALDK(+28.03)SDSHPSDALTR.K	Y	42.64	2165.11	21	0.9	542.285	4	40.39	23500	F19:6452	1	42	62	TAILS light	G1:TAILS light:1000.00
76	468	NX_P49748-3	A.G(+28.03)GAAQLALDK(+28.03)SDSHPSDALTR.K	Y	42.64	2165.11	21	0.9	542.285	4	40.39	23500	F19:6452	1	65	85	TAILS light	G1:TAILS light:1000.00
36	468	NX_P49748-3	A.G(+28.03)GAAQLALDK(+28.03)SDSHPSDALTR.K	Y	70.76	2165.11	21	2.9	542.286	4	40.94	170000	F3:8039	3	65	85	TAILS light	G1:TAILS light:1000.00
36	467	NX_P49748-1	A.G(+28.03)GAAQLALDK(+28.03)SDSHPSDALTR.K	Y	70.76	2165.11	21	2.9	542.286	4	40.94	170000	F3:8039	3	42	62	TAILS light	G1:TAILS light:1000.00
32	240	NX_Q14257-1	A.G(+28.03)K(+28.03)AEELHYPLGER.R	Y	38.04	1553.82	13	1.1	389.463	4	35.02	39700	F18:5392	1	23	35	TAILS light	G1:TAILS light:1000.00
32	241	NX_Q14257-2	A.G(+28.03)K(+28.03)AEELHYPLGER.R	Y	38.04	1553.82	13	1.1	389.463	4	35.02	39700	F18:5392	1	23	35	TAILS light	G1:TAILS light:1000.00
24	240	NX_Q14257-1	A.G(+28.03)K(+28.03)AEELHYPLGER.R	Y	41.47	1553.82	13	2.3	389.463	4	34.76	190000	F19:5403	4	23	35	TAILS light	G1:TAILS light:1000.00
24	241	NX_Q14257-2	A.G(+28.03)K(+28.03)AEELHYPLGER.R	Y	41.47	1553.82	13	2.3	389.463	4	34.76	190000	F19:5403	4	23	35	TAILS light	G1:TAILS light:1000.00
16	241	NX_Q14257-2	A.G(+28.03)K(+28.03)AEELHYPLGER.R	Y	52.39	1553.82	13	2.4	518.948	3	34.96	751000	F4:6894	2	23	35	TAILS light	G1:TAILS light:1000.00
16	240	NX_Q14257-1	A.G(+28.03)K(+28.03)AEELHYPLGER.R	Y	52.39	1553.82	13	2.4	518.948	3	34.96	751000	F4:6894	2	23	35	TAILS light	G1:TAILS light:1000.00
14	240	NX_Q14257-1	A.G(+28.03)K(+28.03)AEELHYPLGER.R	Y	42.67	1553.82	13	1.8	518.948	3	33.97	523000	F37:6077	5	23	35	TAILS light	G1:TAILS light:1000.00
14	241	NX_Q14257-2	A.G(+28.03)K(+28.03)AEELHYPLGER.R	Y	42.67	1553.82	13	1.8	518.948	3	33.97	523000	F37:6077	5	23	35	TAILS light	G1:TAILS light:1000.00
25	240	NX_Q14257-1	A.G(+28.03)K(+28.03)AEELHYPLGER.R	Y	51.53	1553.82	13	-1.1	389.462	4	34.9	273000	F40:5562	2	23	35	TAILS light	G1:TAILS light:1000.00
25	241	NX_Q14257-2	A.G(+28.03)K(+28.03)AEELHYPLGER.R	Y	51.53	1553.82	13	-1.1	389.462	4	34.9	273000	F40:5562	2	23	35	TAILS light	G1:TAILS light:1000.00
19	224	NX_Q14257-1	A.G(+28.03)K(+28.03)AEELHYPLGER.R	Y	51.41	1553.82	13	-0.7	389.462	4	35.25	598000	6837	2	23	35	TAILS light	G1:TAILS light:1000.00
19	225	NX_Q14257-2	A.G(+28.03)K(+28.03)AEELHYPLGER.R	Y	51.41	1553.82	13	-0.7	389.462	4	35.25	598000	6837	2	23	35	TAILS light	G1:TAILS light:1000.00
25	240	NX_Q14257-1	A.G(+28.03)K(+34.06)AEELHYPLGER.R	Y	32.78	1559.85	13	-2.2	520.957	3	35.13		F39:5583	1	23	35	TAILS light
25	241	NX_Q14257-2	A.G(+28.03)K(+34.06)AEELHYPLGER.R	Y	32.78	1559.85	13	-2.2	520.957	3	35.13		F39:5583	1	23	35	TAILS light
8	123	NX_Q9HC07-1	A.G(+28.03)PDEDLSHR.N	Y	39.85	1052.49	9	2.4	527.253	2	19.26	17600	F1:2988	5	34	42	TAILS light	G1:TAILS light:1000.00
121	471	NX_Q9HC07-1	A.G(+28.03)PDEDLSHR.N	Y	40.37	1052.49	9	0.3	351.837	3	19.69	35100	3189	1	34	42	TAILS light	G1:TAILS light:1000.00
225	8147	NX_P07602-1	A.G(+28.03)PVLGLK(+28.03)EC(+57.02)TR.G	Y	42.66	1284.72	11	0.2	643.369	2	34.13	288000	F3:6394	2	17	27	TAILS light
225	8148	NX_P07602-2	A.G(+28.03)PVLGLK(+28.03)EC(+57.02)TR.G	Y	42.66	1284.72	11	0.2	643.369	2	34.13	288000	F3:6394	2	17	27	TAILS light
225	8149	NX_P07602-3	A.G(+28.03)PVLGLK(+28.03)EC(+57.02)TR.G	Y	42.66	1284.72	11	0.2	643.369	2	34.13	288000	F3:6394	2	17	27	TAILS light
88	71	NX_Q7Z4H8-1	A.G(+34.06)APEVLVSAPR.S	Y	53.14	1128.67	11	-1	565.342	2	42.87	128000	F18:6688	2	21	31	TAILS heavy	G1:TAILS heavy:1000.00
182	71	NX_Q7Z4H8-1	A.G(+34.06)APEVLVSAPR.S	Y	51.05	1128.67	11	-6.5	565.339	2	42.64	62200	F20:6852	1	21	31	TAILS heavy	G1:TAILS heavy:1000.00
180	71	NX_Q7Z4H8-1	A.G(+34.06)APEVLVSAPR.S	Y	41.65	1128.67	11	1.5	565.344	2	43.26	45000	F1:7118	1	21	31	TAILS heavy	G1:TAILS heavy:1000.00
65	71	NX_Q7Z4H8-1	A.G(+34.06)APEVLVSAPR.S	Y	56.68	1128.67	11	1.5	565.344	2	42.77	635000	F4:9002	6	21	31	TAILS heavy	G1:TAILS heavy:1000.00
100	71	NX_Q7Z4H8-1	A.G(+34.06)APEVLVSAPR.S	Y	43.16	1128.67	11	-2.6	565.342	2	43	403000	F38:8298	4	21	31	TAILS heavy	G1:TAILS heavy:1000.00
251	71	NX_Q7Z4H8-1	A.G(+34.06)APEVLVSAPR.S	Y	57.72	1128.67	11	-4.6	565.341	2	42.95	301000	F40:7129	2	21	31	TAILS heavy	G1:TAILS heavy:1000.00
94	436	NX_Q7Z4H8-1	A.G(+34.06)APEVLVSAPR.S	Y	55.13	1128.67	11	-4	565.341	2	43.49	129000	8988	2	21	31	TAILS heavy	G1:TAILS heavy:1000.00
71	285	NX_Q96DD7-1	A.G(+34.06)EDC(+57.02)LWYLDR.N	Y	40.57	1359.63	10	-5.6	680.821	2	59.64		F1:9851	2	28	37	TAILS heavy
237	285	NX_Q96DD7-1	A.G(+34.06)EDC(+57.02)LWYLDR.N	Y	40.86	1359.63	10	3	680.826	2	59.32	48600	F4:13270	2	28	37	TAILS heavy
253	285	NX_Q96DD7-1	A.G(+34.06)EDC(+57.02)LWYLDR.N	Y	40.94	1359.63	10	6.2	680.829	2	59.44	68200	F37:12760	2	28	37	TAILS heavy
204	285	NX_Q96DD7-1	A.G(+34.06)EDC(+57.02)LWYLDR.N	Y	49.76	1359.63	10	3.9	680.827	2	59.13	45500	F39:10330	2	28	37	TAILS heavy
67	467	NX_P49748-1	A.G(+34.06)GAAQLALDK(+34.06)SDSHPSDALTR.K	Y	46.01	2177.17	21	1	545.301	4	40.58		F18:6313	1	42	62	TAILS heavy	G1:TAILS heavy:1000.00
67	468	NX_P49748-3	A.G(+34.06)GAAQLALDK(+34.06)SDSHPSDALTR.K	Y	46.01	2177.17	21	1	545.301	4	40.58		F18:6313	1	65	85	TAILS heavy	G1:TAILS heavy:1000.00
36	468	NX_P49748-3	A.G(+34.06)GAAQLALDK(+34.06)SDSHPSDALTR.K	Y	27.38	2177.17	21	4.7	545.303	4	40.83	162000	F3:8012	1	65	85	TAILS heavy	G1:TAILS heavy:1000.00
36	467	NX_P49748-1	A.G(+34.06)GAAQLALDK(+34.06)SDSHPSDALTR.K	Y	27.38	2177.17	21	4.7	545.303	4	40.83	162000	F3:8012	1	42	62	TAILS heavy	G1:TAILS heavy:1000.00
32	240	NX_Q14257-1	A.G(+34.06)K(+34.06)AEELHYPLGER.R	Y	39.34	1565.88	13	0.6	522.969	3	35.01	39400	F18:5390	4	23	35	TAILS heavy	G1:TAILS heavy:1000.00
32	241	NX_Q14257-2	A.G(+34.06)K(+34.06)AEELHYPLGER.R	Y	39.34	1565.88	13	0.6	522.969	3	35.01	39400	F18:5390	4	23	35	TAILS heavy	G1:TAILS heavy:1000.00
24	240	NX_Q14257-1	A.G(+34.06)K(+34.06)AEELHYPLGER.R	Y	54.06	1565.88	13	1.1	392.479	4	34.45	107000	F20:5333	4	23	35	TAILS heavy	G1:TAILS heavy:1000.00
24	241	NX_Q14257-2	A.G(+34.06)K(+34.06)AEELHYPLGER.R	Y	54.06	1565.88	13	1.1	392.479	4	34.45	107000	F20:5333	4	23	35	TAILS heavy	G1:TAILS heavy:1000.00
18	240	NX_Q14257-1	A.G(+34.06)K(+34.06)AEELHYPLGER.R	Y	59.29	1565.88	13	1.6	522.969	3	37.91	250000	F2:6396	4	23	35	TAILS heavy	G1:TAILS heavy:1000.00
18	241	NX_Q14257-2	A.G(+34.06)K(+34.06)AEELHYPLGER.R	Y	59.29	1565.88	13	1.6	522.969	3	37.91	250000	F2:6396	4	23	35	TAILS heavy	G1:TAILS heavy:1000.00
16	241	NX_Q14257-2	A.G(+34.06)K(+34.06)AEELHYPLGER.R	Y	63.64	1565.88	13	1.5	522.969	3	35.12	785000	F4:6932	8	23	35	TAILS heavy	G1:TAILS heavy:1000.00
16	240	NX_Q14257-1	A.G(+34.06)K(+34.06)AEELHYPLGER.R	Y	63.64	1565.88	13	1.5	522.969	3	35.12	785000	F4:6932	8	23	35	TAILS heavy	G1:TAILS heavy:1000.00
14	240	NX_Q14257-1	A.G(+34.06)K(+34.06)AEELHYPLGER.R	Y	65.5	1565.88	13	-1.3	392.478	4	34.27	706000	F37:6149	8	23	35	TAILS heavy	G1:TAILS heavy:1000.00
14	241	NX_Q14257-2	A.G(+34.06)K(+34.06)AEELHYPLGER.R	Y	65.5	1565.88	13	-1.3	392.478	4	34.27	706000	F37:6149	8	23	35	TAILS heavy	G1:TAILS heavy:1000.00
25	240	NX_Q14257-1	A.G(+34.06)K(+34.06)AEELHYPLGER.R	Y	63.63	1565.88	13	1.3	392.479	4	34.91	501000	F39:5543	6	23	35	TAILS heavy	G1:TAILS heavy:1000.00
25	241	NX_Q14257-2	A.G(+34.06)K(+34.06)AEELHYPLGER.R	Y	63.63	1565.88	13	1.3	392.479	4	34.91	501000	F39:5543	6	23	35	TAILS heavy	G1:TAILS heavy:1000.00
19	224	NX_Q14257-1	A.G(+34.06)K(+34.06)AEELHYPLGER.R	Y	62.48	1565.88	13	0.1	392.478	4	35.55	317000	6915	3	23	35	TAILS heavy	G1:TAILS heavy:1000.00
19	225	NX_Q14257-2	A.G(+34.06)K(+34.06)AEELHYPLGER.R	Y	62.48	1565.88	13	0.1	392.478	4	35.55	317000	6915	3	23	35	TAILS heavy	G1:TAILS heavy:1000.00
8	123	NX_Q9HC07-1	A.G(+34.06)PDEDLSHR.N	Y	36.58	1058.52	9	0.3	530.268	2	19.35	22500	F1:3005	6	34	42	TAILS heavy	G1:TAILS heavy:1000.00
229	8147	NX_P07602-1	A.G(+34.06)PVLGLK(+34.06)EC(+57.02)TR.G	Y	30.59	1296.79	11	-7.6	433.266	3	32.8	444000	F38:5740	3	17	27	TAILS heavy
229	8148	NX_P07602-2	A.G(+34.06)PVLGLK(+34.06)EC(+57.02)TR.G	Y	30.59	1296.79	11	-7.6	433.266	3	32.8	444000	F38:5740	3	17	27	TAILS heavy
229	8149	NX_P07602-3	A.G(+34.06)PVLGLK(+34.06)EC(+57.02)TR.G	Y	30.59	1296.79	11	-7.6	433.266	3	32.8	444000	F38:5740	3	17	27	TAILS heavy
333	59058	NX_Q9H0V9-1	A.G(+34.06)QTFEYLK(+34.06)R.E	Y	28.73	1208.72	9	0.5	403.914	3	36.47	184000	F38:6616	1	45	53	TAILS heavy	G1:TAILS heavy:1000.00
333	8495	NX_Q9H0V9-2	A.G(+34.06)QTFEYLK(+34.06)R.E	Y	28.73	1208.72	9	0.5	403.914	3	36.47	184000	F38:6616	1	45	53	TAILS heavy	G1:TAILS heavy:1000.00
611	15744	NX_Q96S66-4	A.H(+28.03)DDDWIDPTDMLNYDAASGTMR.K	Y	31.75	2566.07	22	-1.6	856.364	3	64.71		F38:13918	1	19	40	TAILS light	H1:TAILS light:1000.00
611	15746	NX_Q96S66-3	A.H(+28.03)DDDWIDPTDMLNYDAASGTMR.K	Y	31.75	2566.07	22	-1.6	856.364	3	64.71		F38:13918	1	19	40	TAILS light	H1:TAILS light:1000.00
611	15750	NX_Q96S66-2	A.H(+28.03)DDDWIDPTDMLNYDAASGTMR.K	Y	31.75	2566.07	22	-1.6	856.364	3	64.71		F38:13918	1	19	40	TAILS light	H1:TAILS light:1000.00
611	15751	NX_Q96S66-1	A.H(+28.03)DDDWIDPTDMLNYDAASGTMR.K	Y	31.75	2566.07	22	-1.6	856.364	3	64.71		F38:13918	1	19	40	TAILS light	H1:TAILS light:1000.00
93	181	NX_P26440-2	A.H(+28.03)SLLPVDDAIN(+.98)GLSEEQR.Q	Y	40.69	2021.01	18	1.3	674.677	3	58.42		F37:12516	1	30	47	TAILS light
93	182	NX_P26440-1	A.H(+28.03)SLLPVDDAIN(+.98)GLSEEQR.Q	Y	40.69	2021.01	18	1.3	674.677	3	58.42		F37:12516	1	30	47	TAILS light
468	181	NX_P26440-2	A.H(+28.03)SLLPVDDAINGLSEEQR.Q	Y	38.9	2020.02	18	1.4	674.349	3	56.95	186000	F4:12743	1	30	47	TAILS light	H1:TAILS light:1000.00
468	182	NX_P26440-1	A.H(+28.03)SLLPVDDAINGLSEEQR.Q	Y	38.9	2020.02	18	1.4	674.349	3	56.95	186000	F4:12743	1	30	47	TAILS light	H1:TAILS light:1000.00
93	181	NX_P26440-2	A.H(+28.03)SLLPVDDAINGLSEEQR.Q	Y	66.62	2020.02	18	1.2	674.349	3	56.97	260000	F37:12145	2	30	47	TAILS light	H1:TAILS light:1000.00
93	182	NX_P26440-1	A.H(+28.03)SLLPVDDAINGLSEEQR.Q	Y	66.62	2020.02	18	1.2	674.349	3	56.97	260000	F37:12145	2	30	47	TAILS light	H1:TAILS light:1000.00
271	181	NX_P26440-2	A.H(+28.03)SLLPVDDAINGLSEEQR.Q	Y	45.74	2020.02	18	-9.2	674.342	3	56.48	24500	F39:9835	1	30	47	TAILS light	H1:TAILS light:1000.00
271	182	NX_P26440-1	A.H(+28.03)SLLPVDDAINGLSEEQR.Q	Y	45.74	2020.02	18	-9.2	674.342	3	56.48	24500	F39:9835	1	30	47	TAILS light	H1:TAILS light:1000.00
611	15744	NX_Q96S66-4	A.H(+34.06)DDDWIDPTDMLNYDAASGTMR.K	Y	47.37	2572.11	22	4.4	858.38	3	64.99	15300	F37:14177	1	19	40	TAILS heavy	H1:TAILS heavy:1000.00
611	15746	NX_Q96S66-3	A.H(+34.06)DDDWIDPTDMLNYDAASGTMR.K	Y	47.37	2572.11	22	4.4	858.38	3	64.99	15300	F37:14177	1	19	40	TAILS heavy	H1:TAILS heavy:1000.00
611	15750	NX_Q96S66-2	A.H(+34.06)DDDWIDPTDMLNYDAASGTMR.K	Y	47.37	2572.11	22	4.4	858.38	3	64.99	15300	F37:14177	1	19	40	TAILS heavy	H1:TAILS heavy:1000.00
611	15751	NX_Q96S66-1	A.H(+34.06)DDDWIDPTDMLNYDAASGTMR.K	Y	47.37	2572.11	22	4.4	858.38	3	64.99	15300	F37:14177	1	19	40	TAILS heavy	H1:TAILS heavy:1000.00
93	181	NX_P26440-2	A.H(+34.06)SLLPVDDAIN(+.98)GLSEEQR.Q	Y	29.55	2027.04	18	2	676.688	3	58.28		F37:12486	1	30	47	TAILS heavy
93	182	NX_P26440-1	A.H(+34.06)SLLPVDDAIN(+.98)GLSEEQR.Q	Y	29.55	2027.04	18	2	676.688	3	58.28		F37:12486	1	30	47	TAILS heavy
850	181	NX_P26440-2	A.H(+34.06)SLLPVDDAINGLSEEQR.Q	Y	52.48	2026.05	18	-1.2	676.358	3	56.73	20400	F2:9854	1	30	47	TAILS heavy	H1:TAILS heavy:1000.00
850	182	NX_P26440-1	A.H(+34.06)SLLPVDDAINGLSEEQR.Q	Y	52.48	2026.05	18	-1.2	676.358	3	56.73	20400	F2:9854	1	30	47	TAILS heavy	H1:TAILS heavy:1000.00
93	181	NX_P26440-2	A.H(+34.06)SLLPVDDAINGLSEEQR.Q	Y	40.3	2026.05	18	1.9	676.36	3	57.21	305000	F37:12199	2	30	47	TAILS heavy	H1:TAILS heavy:1000.00
93	182	NX_P26440-1	A.H(+34.06)SLLPVDDAINGLSEEQR.Q	Y	40.3	2026.05	18	1.9	676.36	3	57.21	305000	F37:12199	2	30	47	TAILS heavy	H1:TAILS heavy:1000.00
271	181	NX_P26440-2	A.H(+34.06)SLLPVDDAINGLSEEQR.Q	Y	53.75	2026.05	18	-6.1	676.355	3	56.34	132000	F39:9807	1	30	47	TAILS heavy	H1:TAILS heavy:1000.00
271	182	NX_P26440-1	A.H(+34.06)SLLPVDDAINGLSEEQR.Q	Y	53.75	2026.05	18	-6.1	676.355	3	56.34	132000	F39:9807	1	30	47	TAILS heavy	H1:TAILS heavy:1000.00
240	8251	NX_P49755-1	A.I(+34.06)SFHLPIN(+.98)SR.K	Y	28.79	1217.7	10	1.5	406.907	3	54.68	30600	F3:11322	1	32	41	TAILS heavy
975	8251	NX_P49755-1	A.I(+34.06)SFHLPINSR.K	Y	26.26	1216.71	10	-0.5	406.578	3	50.92	46900	F40:8780	1	32	41	TAILS heavy	I1:TAILS heavy:1000.00
98	620	NX_P14314-2	A.L(+28.03)LSGDTQTDATSFYDR.V	Y	40.41	1816.85	16	0.5	909.432	2	50.98	39700	F17:8017	2	256	271	TAILS light	L1:TAILS light:1000.00
98	621	NX_P14314-1	A.L(+28.03)LSGDTQTDATSFYDR.V	Y	40.41	1816.85	16	0.5	909.432	2	50.98	39700	F17:8017	2	256	271	TAILS light	L1:TAILS light:1000.00
25	620	NX_P14314-2	A.L(+28.03)LSGDTQTDATSFYDR.V	Y	31.79	1816.85	16	7.4	909.438	2	50.98	42900	F20:8421	1	256	271	TAILS light	L1:TAILS light:1000.00
25	621	NX_P14314-1	A.L(+28.03)LSGDTQTDATSFYDR.V	Y	31.79	1816.85	16	7.4	909.438	2	50.98	42900	F20:8421	1	256	271	TAILS light	L1:TAILS light:1000.00
11	620	NX_P14314-2	A.L(+28.03)LSGDTQTDATSFYDR.V	Y	76.04	1816.85	16	1.6	909.433	2	51.5	211000	F3:10591	4	256	271	TAILS light	L1:TAILS light:1000.00
11	621	NX_P14314-1	A.L(+28.03)LSGDTQTDATSFYDR.V	Y	76.04	1816.85	16	1.6	909.433	2	51.5	211000	F3:10591	4	256	271	TAILS light	L1:TAILS light:1000.00
40	620	NX_P14314-2	A.L(+28.03)LSGDTQTDATSFYDR.V	Y	81.78	1816.85	16	1.2	909.432	2	51.56	277000	F37:10676	3	256	271	TAILS light	L1:TAILS light:1000.00
40	621	NX_P14314-1	A.L(+28.03)LSGDTQTDATSFYDR.V	Y	81.78	1816.85	16	1.2	909.432	2	51.56	277000	F37:10676	3	256	271	TAILS light	L1:TAILS light:1000.00
6	14	NX_P14314-2	A.L(+28.03)LSGDTQTDATSFYDR.V	Y	44.25	1816.85	16	-1.3	909.43	2	51.86	64500	11047	1	256	271	TAILS light	L1:TAILS light:1000.00
6	15	NX_P14314-1	A.L(+28.03)LSGDTQTDATSFYDR.V	Y	44.25	1816.85	16	-1.3	909.43	2	51.86	64500	11047	1	256	271	TAILS light	L1:TAILS light:1000.00
97	247	NX_P55145-1	A.L(+28.03)RPGDC(+57.02)EVC(+57.02)ISYLGR.F	Y	31.15	1821.89	15	9.2	608.308	3	51.21	41100	F19:8471	1	25	39	TAILS light
527	247	NX_P55145-1	A.L(+28.03)RPGDC(+57.02)EVC(+57.02)ISYLGR.F	Y	52.32	1821.89	15	4.5	608.306	3	51.6	41400	F2:8983	2	25	39	TAILS light
179	247	NX_P55145-1	A.L(+28.03)RPGDC(+57.02)EVC(+57.02)ISYLGR.F	Y	60.17	1821.89	15	3.7	608.305	3	51.45	432000	F37:10641	3	25	39	TAILS light
62	247	NX_P55145-1	A.L(+28.03)RPGDC(+57.02)EVC(+57.02)ISYLGR.F	Y	52	1821.89	15	4.3	608.305	3	51.35	202000	F39:8809	4	25	39	TAILS light
127	7869	NX_P04844-2	A.L(+28.03)TPTHYLTK(+28.03)HDVER.L	Y	28.33	1764.95	14	3.5	442.247	4	32.68	154000	F20:5000	2	23	36	TAILS light	L1:TAILS light:1000.00
127	7964	NX_P04844-1	A.L(+28.03)TPTHYLTK(+28.03)HDVER.L	Y	28.33	1764.95	14	3.5	442.247	4	32.68	154000	F20:5000	2	23	36	TAILS light	L1:TAILS light:1000.00
15	7869	NX_P04844-2	A.L(+28.03)TPTHYLTK(+28.03)HDVER.L	Y	78.42	1764.95	14	0.7	442.246	4	33.31	2990000	F4:6447	14	23	36	TAILS light	L1:TAILS light:1000.00
11	7869	NX_P04844-2	A.L(+28.03)TPTHYLTK(+28.03)HDVER.L	Y	84.52	1764.95	14	0.8	442.246	4	31.45	1800000	F38:5428	17	23	36	TAILS light	L1:TAILS light:1000.00
11	7964	NX_P04844-1	A.L(+28.03)TPTHYLTK(+28.03)HDVER.L	Y	84.52	1764.95	14	0.8	442.246	4	31.45	1800000	F38:5428	17	23	36	TAILS light	L1:TAILS light:1000.00
27	7869	NX_P04844-2	A.L(+28.03)TPTHYLTK(+28.03)HDVER.L	Y	47.36	1764.95	14	0.3	353.998	5	34.05	213000	F39:5378	9	23	36	TAILS light	L1:TAILS light:1000.00
27	7964	NX_P04844-1	A.L(+28.03)TPTHYLTK(+28.03)HDVER.L	Y	47.36	1764.95	14	0.3	353.998	5	34.05	213000	F39:5378	9	23	36	TAILS light	L1:TAILS light:1000.00
4	7744	NX_P14625-1	A.L(+28.03)VASQYGWSGNMER.I	Y	44.17	1624.77	14	3	813.393	2	50.97	9840	F37:10507	1	647	660	TAILS light	L1:TAILS light:1000.00
551	58981	NX_P05067-6	A.L(+34.06)EVPTDGNAGLLAEPQIAMFC(+57.02)GR.L	Y	38.44	2492.26	23	-1.9	831.76	3	66.16	54400	F38:14236	2	18	40	TAILS heavy
551	23704	NX_P05067-7	A.L(+34.06)EVPTDGNAGLLAEPQIAMFC(+57.02)GR.L	Y	38.44	2492.26	23	-1.9	831.76	3	66.16	54400	F38:14236	2	18	40	TAILS heavy
98	620	NX_P14314-2	A.L(+34.06)LSGDTQTDATSFYDR.V	Y	58.58	1822.88	16	0.6	912.448	2	51.09	76000	F18:8072	2	256	271	TAILS heavy	L1:TAILS heavy:1000.00
98	621	NX_P14314-1	A.L(+34.06)LSGDTQTDATSFYDR.V	Y	58.58	1822.88	16	0.6	912.448	2	51.09	76000	F18:8072	2	256	271	TAILS heavy	L1:TAILS heavy:1000.00
25	620	NX_P14314-2	A.L(+34.06)LSGDTQTDATSFYDR.V	Y	45.65	1822.88	16	-0.1	912.447	2	51.17	21600	F19:8465	2	256	271	TAILS heavy	L1:TAILS heavy:1000.00
25	621	NX_P14314-1	A.L(+34.06)LSGDTQTDATSFYDR.V	Y	45.65	1822.88	16	-0.1	912.447	2	51.17	21600	F19:8465	2	256	271	TAILS heavy	L1:TAILS heavy:1000.00
11	620	NX_P14314-2	A.L(+34.06)LSGDTQTDATSFYDR.V	Y	56.46	1822.88	16	0.9	912.448	2	51.32	207000	F3:10554	2	256	271	TAILS heavy	L1:TAILS heavy:1000.00
11	621	NX_P14314-1	A.L(+34.06)LSGDTQTDATSFYDR.V	Y	56.46	1822.88	16	0.9	912.448	2	51.32	207000	F3:10554	2	256	271	TAILS heavy	L1:TAILS heavy:1000.00
40	620	NX_P14314-2	A.L(+34.06)LSGDTQTDATSFYDR.V	Y	76.82	1822.88	16	1.7	912.449	2	51.08	176000	F38:10488	3	256	271	TAILS heavy	L1:TAILS heavy:1000.00
40	621	NX_P14314-1	A.L(+34.06)LSGDTQTDATSFYDR.V	Y	76.82	1822.88	16	1.7	912.449	2	51.08	176000	F38:10488	3	256	271	TAILS heavy	L1:TAILS heavy:1000.00
105	620	NX_P14314-2	A.L(+34.06)LSGDTQTDATSFYDR.V	Y	46.95	1822.88	16	1.9	912.449	2	51.21		F39:8781	2	256	271	TAILS heavy	L1:TAILS heavy:1000.00
105	621	NX_P14314-1	A.L(+34.06)LSGDTQTDATSFYDR.V	Y	46.95	1822.88	16	1.9	912.449	2	51.21		F39:8781	2	256	271	TAILS heavy	L1:TAILS heavy:1000.00
6	14	NX_P14314-2	A.L(+34.06)LSGDTQTDATSFYDR.V	Y	34.69	1822.88	16	-1	912.446	2	51.84		11041	1	256	271	TAILS heavy	L1:TAILS heavy:1000.00
6	15	NX_P14314-1	A.L(+34.06)LSGDTQTDATSFYDR.V	Y	34.69	1822.88	16	-1	912.446	2	51.84		11041	1	256	271	TAILS heavy	L1:TAILS heavy:1000.00
97	247	NX_P55145-1	A.L(+34.06)RPGDC(+57.02)EVC(+57.02)ISYLGR.F	Y	24.1	1827.92	15	-4.5	610.311	3	51.23	19700	F19:8474	1	25	39	TAILS heavy
179	247	NX_P55145-1	A.L(+34.06)RPGDC(+57.02)EVC(+57.02)ISYLGR.F	Y	63.62	1827.92	15	3.9	610.316	3	51.45	529000	F37:10640	2	25	39	TAILS heavy
62	247	NX_P55145-1	A.L(+34.06)RPGDC(+57.02)EVC(+57.02)ISYLGR.F	Y	66.12	1827.92	15	1.5	610.314	3	51.45	307000	F39:8826	3	25	39	TAILS heavy
127	7869	NX_P04844-2	A.L(+34.06)TPTHYLTK(+34.06)HDVER.L	Y	24.52	1777.02	14	-3.7	356.409	5	33.4	40800	F19:5139	1	23	36	TAILS heavy	L1:TAILS heavy:1000.00
127	7964	NX_P04844-1	A.L(+34.06)TPTHYLTK(+34.06)HDVER.L	Y	24.52	1777.02	14	-3.7	356.409	5	33.4	40800	F19:5139	1	23	36	TAILS heavy	L1:TAILS heavy:1000.00
15	7869	NX_P04844-2	A.L(+34.06)TPTHYLTK(+34.06)HDVER.L	Y	69.54	1777.02	14	1.2	445.262	4	33.52	2070000	F4:6503	9	23	36	TAILS heavy	L1:TAILS heavy:1000.00
11	7869	NX_P04844-2	A.L(+34.06)TPTHYLTK(+34.06)HDVER.L	Y	80.3	1777.02	14	0.2	445.261	4	31.61	2330000	F38:5466	17	23	36	TAILS heavy	L1:TAILS heavy:1000.00
11	7964	NX_P04844-1	A.L(+34.06)TPTHYLTK(+34.06)HDVER.L	Y	80.3	1777.02	14	0.2	445.261	4	31.61	2330000	F38:5466	17	23	36	TAILS heavy	L1:TAILS heavy:1000.00
27	7869	NX_P04844-2	A.L(+34.06)TPTHYLTK(+34.06)HDVER.L	Y	43.05	1777.02	14	-0.5	356.41	5	33.34	315000	F40:5258	3	23	36	TAILS heavy	L1:TAILS heavy:1000.00
27	7964	NX_P04844-1	A.L(+34.06)TPTHYLTK(+34.06)HDVER.L	Y	43.05	1777.02	14	-0.5	356.41	5	33.34	315000	F40:5258	3	23	36	TAILS heavy	L1:TAILS heavy:1000.00
399	15237	NX_O43790-1	A.LSDAR.C	N	27.15	560.292	5	-4.8	561.296	1	38.29		F19:6068	1	361	365
399	15265	NX_P78385-1	A.LSDAR.C	N	27.15	560.292	5	-4.8	561.296	1	38.29		F19:6068	1	366	370
399	15282	NX_Q14533-1	A.LSDAR.C	N	27.15	560.292	5	-4.8	561.296	1	38.29		F19:6068	1	361	365
4	39	NX_P34897-3	A.Q(+28.03)HSNAAQTQTGEANR.G	Y	69.26	1639.77	15	1.2	547.597	3	13.03	35100	F1:1925	17	6	20	TAILS light	Q1:TAILS light:1000.00
4	40	NX_P34897-2	A.Q(+28.03)HSNAAQTQTGEANR.G	Y	69.26	1639.77	15	1.2	547.597	3	13.03	35100	F1:1925	17	27	41	TAILS light	Q1:TAILS light:1000.00
4	42	NX_P34897-1	A.Q(+28.03)HSNAAQTQTGEANR.G	Y	69.26	1639.77	15	1.2	547.597	3	13.03	35100	F1:1925	17	27	41	TAILS light	Q1:TAILS light:1000.00
4	39	NX_P34897-3	A.Q(+34.06)HSNAAQTQTGEANR.G	Y	65.14	1645.8	15	-0.8	549.606	3	11.39	46100	F2:1699	17	6	20	TAILS heavy	Q1:TAILS heavy:1000.00
4	40	NX_P34897-2	A.Q(+34.06)HSNAAQTQTGEANR.G	Y	65.14	1645.8	15	-0.8	549.606	3	11.39	46100	F2:1699	17	27	41	TAILS heavy	Q1:TAILS heavy:1000.00
4	42	NX_P34897-1	A.Q(+34.06)HSNAAQTQTGEANR.G	Y	65.14	1645.8	15	-0.8	549.606	3	11.39	46100	F2:1699	17	27	41	TAILS heavy	Q1:TAILS heavy:1000.00
41	36	NX_Q969P0-3	A.R(+28.03)EVLVPEGPLYR.V	Y	50.32	1454.82	12	0.8	485.949	3	48.26		F2:8423	4	28	39	TAILS light	R1:TAILS light:1000.00
41	41	NX_Q969P0-1	A.R(+28.03)EVLVPEGPLYR.V	Y	50.32	1454.82	12	0.8	485.949	3	48.26		F2:8423	4	28	39	TAILS light	R1:TAILS light:1000.00
77	36	NX_Q969P0-3	A.R(+28.03)EVLVPEGPLYR.V	Y	40.81	1454.82	12	3.5	485.95	3	47.61	126000	F4:10320	2	28	39	TAILS light	R1:TAILS light:1000.00
77	41	NX_Q969P0-1	A.R(+28.03)EVLVPEGPLYR.V	Y	40.81	1454.82	12	3.5	485.95	3	47.61	126000	F4:10320	2	28	39	TAILS light	R1:TAILS light:1000.00
97	41	NX_Q969P0-1	A.R(+28.03)EVLVPEGPLYR.V	Y	41.86	1454.82	12	6.1	485.952	3	47.7	270000	F37:9604	2	28	39	TAILS light	R1:TAILS light:1000.00
97	36	NX_Q969P0-3	A.R(+28.03)EVLVPEGPLYR.V	Y	41.86	1454.82	12	6.1	485.952	3	47.7	270000	F37:9604	2	28	39	TAILS light	R1:TAILS light:1000.00
55	36	NX_Q969P0-3	A.R(+28.03)EVLVPEGPLYR.V	Y	32.99	1454.82	12	8.4	485.953	3	47.41	89300	F40:8061	2	28	39	TAILS light	R1:TAILS light:1000.00
55	41	NX_Q969P0-1	A.R(+28.03)EVLVPEGPLYR.V	Y	32.99	1454.82	12	8.4	485.953	3	47.41	89300	F40:8061	2	28	39	TAILS light	R1:TAILS light:1000.00
159	95	NX_Q969P0-3	A.R(+28.03)EVLVPEGPLYR.V	Y	32.43	1454.82	12	-0.3	485.949	3	47.93	26400	10080	1	28	39	TAILS light	R1:TAILS light:1000.00
159	96	NX_Q969P0-1	A.R(+28.03)EVLVPEGPLYR.V	Y	32.43	1454.82	12	-0.3	485.949	3	47.93	26400	10080	1	28	39	TAILS light	R1:TAILS light:1000.00
61	36	NX_Q969P0-3	A.R(+34.06)EVLVPEGPLYR.V	Y	29.94	1460.86	12	-0.8	487.959	3	47.61	6830	F18:7495	3	28	39	TAILS heavy	R1:TAILS heavy:1000.00
61	41	NX_Q969P0-1	A.R(+34.06)EVLVPEGPLYR.V	Y	29.94	1460.86	12	-0.8	487.959	3	47.61	6830	F18:7495	3	28	39	TAILS heavy	R1:TAILS heavy:1000.00
60	36	NX_Q969P0-3	A.R(+34.06)EVLVPEGPLYR.V	Y	24.56	1460.86	12	2.2	487.96	3	47.27	13900	F20:7737	1	28	39	TAILS heavy	R1:TAILS heavy:1000.00
60	41	NX_Q969P0-1	A.R(+34.06)EVLVPEGPLYR.V	Y	24.56	1460.86	12	2.2	487.96	3	47.27	13900	F20:7737	1	28	39	TAILS heavy	R1:TAILS heavy:1000.00
41	36	NX_Q969P0-3	A.R(+34.06)EVLVPEGPLYR.V	Y	52.54	1460.86	12	0.6	487.96	3	48.26		F2:8424	2	28	39	TAILS heavy	R1:TAILS heavy:1000.00
41	41	NX_Q969P0-1	A.R(+34.06)EVLVPEGPLYR.V	Y	52.54	1460.86	12	0.6	487.96	3	48.26		F2:8424	2	28	39	TAILS heavy	R1:TAILS heavy:1000.00
77	36	NX_Q969P0-3	A.R(+34.06)EVLVPEGPLYR.V	Y	52.24	1460.86	12	-1.4	487.959	3	48.2	40800	F3:9835	1	28	39	TAILS heavy	R1:TAILS heavy:1000.00
77	41	NX_Q969P0-1	A.R(+34.06)EVLVPEGPLYR.V	Y	52.24	1460.86	12	-1.4	487.959	3	48.2	40800	F3:9835	1	28	39	TAILS heavy	R1:TAILS heavy:1000.00
159	58994	NX_P62341-1	A.S(+28.03)ANLGGVPSK(+28.03)R.L	Y	57.49	1140.66	11	1.7	381.228	3	23.02	197000	F37:3657	3	20	30	TAILS light	S1:TAILS light:1000.00
135	7804	NX_P08574-1	A.S(+28.03)DLELHPPSYPWSHR.G	Y	27.94	1847.9	15	0.2	616.972	3	51.11	50600	F4:11238	1	85	99	TAILS light	S1:TAILS light:1000.00
116	7804	NX_P08574-1	A.S(+28.03)DLELHPPSYPWSHR.G	Y	77.25	1847.9	15	0.2	462.981	4	50.31	48200	F38:10274	4	85	99	TAILS light	S1:TAILS light:1000.00
91	7804	NX_P08574-1	A.S(+28.03)DLELHPPSYPWSHR.G	Y	72.06	1847.9	15	-5	462.979	4	50.74	13700	F40:8743	2	85	99	TAILS light	S1:TAILS light:1000.00
18	44	NX_P30101-1	A.S(+28.03)DVLELTDDN(+.98)FESR.I	Y	52.81	1667.75	14	4.4	834.887	2	60.57		F3:12510	2	25	38	TAILS light
3	44	NX_P30101-1	A.S(+28.03)DVLELTDDNFESR.I	Y	68.81	1666.77	14	0.5	556.597	3	57.99	37700	F17:9128	19	25	38	TAILS light	S1:TAILS light:1000.00
8	44	NX_P30101-1	A.S(+28.03)DVLELTDDNFESR.I	Y	55.65	1666.77	14	1.2	834.393	2	57.65	771000	F20:9601	6	25	38	TAILS light	S1:TAILS light:1000.00
7	44	NX_P30101-1	A.S(+28.03)DVLELTDDNFESR.I	Y	70.02	1666.77	14	1.7	834.393	2	58.54	440000	F2:10144	9	25	38	TAILS light	S1:TAILS light:1000.00
18	44	NX_P30101-1	A.S(+28.03)DVLELTDDNFESR.I	Y	62.73	1666.77	14	2.3	834.394	2	58.26	73800	F3:12064	10	25	38	TAILS light	S1:TAILS light:1000.00
8	44	NX_P30101-1	A.S(+28.03)DVLELTDDNFESR.I	Y	69.85	1666.77	14	1.4	556.598	3	58.6	503000	F37:12553	15	25	38	TAILS light	S1:TAILS light:1000.00
5	44	NX_P30101-1	A.S(+28.03)DVLELTDDNFESR.I	Y	69.62	1666.77	14	0.9	556.597	3	58	135000	F40:10183	16	25	38	TAILS light	S1:TAILS light:1000.00
8	22	NX_P30101-1	A.S(+28.03)DVLELTDDNFESR.I	Y	78.08	1666.77	14	-0.4	556.597	3	58.94	408000	12786	4	25	38	TAILS light	S1:TAILS light:1000.00
17	76	NX_P30084-1	A.S(+28.03)GANFEYIIAEK(+28.03)R.G	Y	50.52	1552.82	13	1.3	518.616	3	49.61	50800	F37:10153	2	29	41	TAILS light	S1:TAILS light:1000.00
128	58938	NX_Q9Y2G5-3	A.S(+28.03)GQEFWPGQSAADILSGAASR.R	Y	71.15	2162.04	21	-0.1	721.687	3	64.45	28100	F38:13859	2	22	42	TAILS light	S1:TAILS light:1000.00
128	58941	NX_Q9Y2G5-1	A.S(+28.03)GQEFWPGQSAADILSGAASR.R	Y	71.15	2162.04	21	-0.1	721.687	3	64.45	28100	F38:13859	2	22	42	TAILS light	S1:TAILS light:1000.00
128	58946	NX_Q9Y2G5-2	A.S(+28.03)GQEFWPGQSAADILSGAASR.R	Y	71.15	2162.04	21	-0.1	721.687	3	64.45	28100	F38:13859	2	22	42	TAILS light	S1:TAILS light:1000.00
186	44382	NX_Q92643-1	A.S(+28.03)HIEDQAEQFFR.S	Y	33.23	1533.72	12	3.2	767.87	2	52.9	97700	F37:11046	2	28	39	TAILS light	S1:TAILS light:1000.00
186	44381	NX_Q92643-2	A.S(+28.03)HIEDQAEQFFR.S	Y	33.23	1533.72	12	3.2	767.87	2	52.9	97700	F37:11046	2	28	39	TAILS light	S1:TAILS light:1000.00
183	44381	NX_Q92643-2	A.S(+28.03)HIEDQAEQFFR.S	Y	40.84	1533.72	12	8.6	512.252	3	52.8	17100	F40:9169	1	28	39	TAILS light	S1:TAILS light:1000.00
183	44382	NX_Q92643-1	A.S(+28.03)HIEDQAEQFFR.S	Y	40.84	1533.72	12	8.6	512.252	3	52.8	17100	F40:9169	1	28	39	TAILS light	S1:TAILS light:1000.00
295	7909	NX_Q15758-1	A.S(+28.03)IEDQGAAAGGYC(+57.02)GSR.D	Y	56	1625.71	16	1.5	813.864	2	36.53	15900	F4:7309	1	27	42	TAILS light
216	7909	NX_Q15758-1	A.S(+28.03)IEDQGAAAGGYC(+57.02)GSR.D	Y	64.83	1625.71	16	3	813.865	2	35.9	12900	F38:6477	1	27	42	TAILS light
9	37	NX_P04843-1	A.S(+28.03)SEAPPLIN(+.98)EDVK(+28.03)R.T	Y	35.12	1610.85	14	0.9	537.958	3	40.62		F4:8413	1	25	38	TAILS light
26	37	NX_P04843-1	A.S(+28.03)SEAPPLINEDVK(+28.03)R.T	Y	67.55	1609.87	14	1.9	537.631	3	38.53	266000	F17:5961	5	25	38	TAILS light	S1:TAILS light:1000.00
15	37	NX_P04843-1	A.S(+28.03)SEAPPLINEDVK(+28.03)R.T	Y	64.36	1609.87	14	0.9	537.63	3	38.71	650000	F19:6145	6	25	38	TAILS light	S1:TAILS light:1000.00
57	37	NX_P04843-1	A.S(+28.03)SEAPPLINEDVK(+28.03)R.T	Y	63.37	1609.87	14	1.7	537.631	3	39.02	262000	F2:6615	2	25	38	TAILS light	S1:TAILS light:1000.00
9	37	NX_P04843-1	A.S(+28.03)SEAPPLINEDVK(+28.03)R.T	Y	73.94	1609.87	14	2.7	537.631	3	38.45	3640000	F4:7834	10	25	38	TAILS light	S1:TAILS light:1000.00
12	37	NX_P04843-1	A.S(+28.03)SEAPPLINEDVK(+28.03)R.T	Y	72.68	1609.87	14	2.4	537.631	3	38.99	2700000	F37:7298	11	25	38	TAILS light	S1:TAILS light:1000.00
23	37	NX_P04843-1	A.S(+28.03)SEAPPLINEDVK(+28.03)R.T	Y	73.19	1609.87	14	1.7	537.631	3	38.73	647000	F40:6297	9	25	38	TAILS light	S1:TAILS light:1000.00
15	57	NX_P04843-1	A.S(+28.03)SEAPPLINEDVK(+28.03)R.T	Y	79.58	1609.87	14	-1.1	537.629	3	39.93	1280000	8070	3	25	38	TAILS light	S1:TAILS light:1000.00
88	7833	NX_Q9H857-2	A.S(+28.03)SSPSC(+57.02)PGC(+57.02)GPPGPGAHC(+57.02)PGVPR.S	Y	68.93	2302	23	8	768.348	3	34.45	24600	F4:6752	2	26	48	TAILS light
88	7834	NX_Q9H857-3	A.S(+28.03)SSPSC(+57.02)PGC(+57.02)GPPGPGAHC(+57.02)PGVPR.S	Y	68.93	2302	23	8	768.348	3	34.45	24600	F4:6752	2	26	48	TAILS light
71	7833	NX_Q9H857-2	A.S(+28.03)SSPSC(+57.02)PGC(+57.02)GPPGPGAHC(+57.02)PGVPR.S	Y	71.91	2302	23	-1.1	768.341	3	33.98	50800	F38:6032	1	26	48	TAILS light
71	7834	NX_Q9H857-3	A.S(+28.03)SSPSC(+57.02)PGC(+57.02)GPPGPGAHC(+57.02)PGVPR.S	Y	71.91	2302	23	-1.1	768.341	3	33.98	50800	F38:6032	1	26	48	TAILS light
155	7918	NX_Q9BV79-1	A.S(+28.03)SYSASAEPAR.V	Y	30.59	1152.54	11	-0.3	577.278	2	22.77	7110	F38:3515	1	32	42	TAILS light	S1:TAILS light:1000.00
8	44	NX_P30101-1	A.S(+28.03)VPLR.T	N	26.66	598.38	5	-3.4	599.385	1	33	274000	F19:5065	1	136	140	TAILS light	S1:TAILS light:1000.00
159	58994	NX_P62341-1	A.S(+34.06)ANLGGVPSK(+34.06)R.L	Y	56.46	1152.73	11	-1.5	385.248	3	23.02	116000	F37:3658	3	20	30	TAILS heavy	S1:TAILS heavy:1000.00
352	58994	NX_P62341-1	A.S(+34.06)ANLGGVPSK(+34.06)R.L	Y	27.56	1152.73	11	-4.4	385.247	3	23.51	27000	F39:3574	2	20	30	TAILS heavy	S1:TAILS heavy:1000.00
135	7804	NX_P08574-1	A.S(+34.06)DLELHPPSYPWSHR.G	Y	60.62	1853.93	15	0.8	464.49	4	51.08	56300	F4:11230	1	85	99	TAILS heavy	S1:TAILS heavy:1000.00
116	7804	NX_P08574-1	A.S(+34.06)DLELHPPSYPWSHR.G	Y	75.75	1853.93	15	0.4	464.489	4	50.88	34900	F37:10482	4	85	99	TAILS heavy	S1:TAILS heavy:1000.00
91	7804	NX_P08574-1	A.S(+34.06)DLELHPPSYPWSHR.G	Y	66.67	1853.93	15	0.9	464.49	4	50.92	35400	F39:8718	3	85	99	TAILS heavy	S1:TAILS heavy:1000.00
3	44	NX_P30101-1	A.S(+34.06)DVLELTDDNFESR.I	Y	77.22	1672.8	14	0.9	558.608	3	58.02	72000	F17:9135	16	25	38	TAILS heavy	S1:TAILS heavy:1000.00
8	44	NX_P30101-1	A.S(+34.06)DVLELTDDNFESR.I	Y	69.96	1672.8	14	2.1	837.409	2	58.13	393000	F20:9683	9	25	38	TAILS heavy	S1:TAILS heavy:1000.00
7	44	NX_P30101-1	A.S(+34.06)DVLELTDDNFESR.I	Y	72.65	1672.8	14	1.2	837.408	2	58.51	323000	F1:9670	9	25	38	TAILS heavy	S1:TAILS heavy:1000.00
18	44	NX_P30101-1	A.S(+34.06)DVLELTDDNFESR.I	Y	70.64	1672.8	14	0.7	837.408	2	58.22	2240000	F4:13034	8	25	38	TAILS heavy	S1:TAILS heavy:1000.00
8	44	NX_P30101-1	A.S(+34.06)DVLELTDDNFESR.I	Y	77.12	1672.8	14	1.5	558.608	3	58.65	596000	F37:12566	12	25	38	TAILS heavy	S1:TAILS heavy:1000.00
5	44	NX_P30101-1	A.S(+34.06)DVLELTDDNFESR.I	Y	79.08	1672.8	14	1.2	558.608	3	58.05	263000	F40:10193	16	25	38	TAILS heavy	S1:TAILS heavy:1000.00
8	22	NX_P30101-1	A.S(+34.06)DVLELTDDNFESR.I	Y	78.24	1672.8	14	0.1	837.408	2	59.29	1700000	12867	5	25	38	TAILS heavy	S1:TAILS heavy:1000.00
128	58938	NX_Q9Y2G5-3	A.S(+34.06)GQEFWPGQSAADILSGAASR.R	Y	69	2168.07	21	2.2	723.699	3	64.44		F38:13856	3	22	42	TAILS heavy	S1:TAILS heavy:1000.00
128	58941	NX_Q9Y2G5-1	A.S(+34.06)GQEFWPGQSAADILSGAASR.R	Y	69	2168.07	21	2.2	723.699	3	64.44		F38:13856	3	22	42	TAILS heavy	S1:TAILS heavy:1000.00
128	58946	NX_Q9Y2G5-2	A.S(+34.06)GQEFWPGQSAADILSGAASR.R	Y	69	2168.07	21	2.2	723.699	3	64.44		F38:13856	3	22	42	TAILS heavy	S1:TAILS heavy:1000.00
957	58941	NX_Q9Y2G5-1	A.S(+34.06)GQEFWPGQSAADILSGAASR.R	Y	56.41	2168.07	21	0.4	723.698	3	64.52	6090	F40:11413	1	22	42	TAILS heavy	S1:TAILS heavy:1000.00
957	58938	NX_Q9Y2G5-3	A.S(+34.06)GQEFWPGQSAADILSGAASR.R	Y	56.41	2168.07	21	0.4	723.698	3	64.52	6090	F40:11413	1	22	42	TAILS heavy	S1:TAILS heavy:1000.00
957	58946	NX_Q9Y2G5-2	A.S(+34.06)GQEFWPGQSAADILSGAASR.R	Y	56.41	2168.07	21	0.4	723.698	3	64.52	6090	F40:11413	1	22	42	TAILS heavy	S1:TAILS heavy:1000.00
186	44382	NX_Q92643-1	A.S(+34.06)HIEDQAEQFFR.S	Y	44.24	1539.75	12	-0.6	514.258	3	52.79	128000	F38:10973	3	28	39	TAILS heavy	S1:TAILS heavy:1000.00
186	44381	NX_Q92643-2	A.S(+34.06)HIEDQAEQFFR.S	Y	44.24	1539.75	12	-0.6	514.258	3	52.79	128000	F38:10973	3	28	39	TAILS heavy	S1:TAILS heavy:1000.00
183	44381	NX_Q92643-2	A.S(+34.06)HIEDQAEQFFR.S	Y	45.67	1539.75	12	0	514.258	3	53.02	35500	F39:9150	2	28	39	TAILS heavy	S1:TAILS heavy:1000.00
183	44382	NX_Q92643-1	A.S(+34.06)HIEDQAEQFFR.S	Y	45.67	1539.75	12	0	514.258	3	53.02	35500	F39:9150	2	28	39	TAILS heavy	S1:TAILS heavy:1000.00
295	7909	NX_Q15758-1	A.S(+34.06)IEDQGAAAGGYC(+57.02)GSR.D	Y	55.74	1631.74	16	0.6	816.879	2	36.49	13300	F4:7301	2	27	42	TAILS heavy
216	7909	NX_Q15758-1	A.S(+34.06)IEDQGAAAGGYC(+57.02)GSR.D	Y	56.16	1631.74	16	7.8	816.885	2	35.95	7790	F38:6490	1	27	42	TAILS heavy
26	37	NX_P04843-1	A.S(+34.06)SEAPPLINEDVK(+34.06)R.T	Y	74.82	1621.93	14	1.7	541.652	3	38.47	564000	F18:5973	6	25	38	TAILS heavy	S1:TAILS heavy:1000.00
15	37	NX_P04843-1	A.S(+34.06)SEAPPLINEDVK(+34.06)R.T	Y	75.3	1621.93	14	1.7	541.652	3	38.49	453000	F20:6083	10	25	38	TAILS heavy	S1:TAILS heavy:1000.00
57	37	NX_P04843-1	A.S(+34.06)SEAPPLINEDVK(+34.06)R.T	Y	60.35	1621.93	14	2.5	541.652	3	39.23	196000	F1:6418	3	25	38	TAILS heavy	S1:TAILS heavy:1000.00
9	37	NX_P04843-1	A.S(+34.06)SEAPPLINEDVK(+34.06)R.T	Y	78.19	1621.93	14	2.7	541.653	3	38.44	2420000	F4:7832	10	25	38	TAILS heavy	S1:TAILS heavy:1000.00
12	37	NX_P04843-1	A.S(+34.06)SEAPPLINEDVK(+34.06)R.T	Y	82.17	1621.93	14	1.8	541.652	3	38.51	3810000	F38:7122	13	25	38	TAILS heavy	S1:TAILS heavy:1000.00
23	37	NX_P04843-1	A.S(+34.06)SEAPPLINEDVK(+34.06)R.T	Y	75.08	1621.93	14	2.4	541.652	3	38.73	901000	F40:6296	6	25	38	TAILS heavy	S1:TAILS heavy:1000.00
15	57	NX_P04843-1	A.S(+34.06)SEAPPLINEDVK(+34.06)R.T	Y	84.17	1621.93	14	0.1	541.651	3	39.52	896000	7969	3	25	38	TAILS heavy	S1:TAILS heavy:1000.00
71	7833	NX_Q9H857-2	A.S(+34.06)SSPSC(+57.02)PGC(+57.02)GPPGPGAHC(+57.02)PGVPR.S	Y	64.27	2308.04	23	6.8	770.358	3	34.05	19600	F38:6046	2	26	48	TAILS heavy
71	7834	NX_Q9H857-3	A.S(+34.06)SSPSC(+57.02)PGC(+57.02)GPPGPGAHC(+57.02)PGVPR.S	Y	64.27	2308.04	23	6.8	770.358	3	34.05	19600	F38:6046	2	26	48	TAILS heavy
112	7918	NX_Q9BV79-1	A.S(+34.06)SYSASAEPAR.V	Y	44.14	1158.57	11	8.8	580.299	2	23.29		F4:3872	2	32	42	TAILS heavy	S1:TAILS heavy:1000.00
155	7918	NX_Q9BV79-1	A.S(+34.06)SYSASAEPAR.V	Y	34.86	1158.57	11	8	580.298	2	23.14		F37:3680	1	32	42	TAILS heavy	S1:TAILS heavy:1000.00
142	7890	NX_Q9H1E5-1	A.T(+28.03)AGPEEAALPPEQSR.V	Y	46.52	1579.78	15	1.8	790.901	2	38.85	138000	F3:7552	2	24	38	TAILS light	T1:TAILS light:1000.00
107	7890	NX_Q9H1E5-1	A.T(+28.03)AGPEEAALPPEQSR.V	Y	53.32	1579.78	15	-0.8	790.899	2	38.71	110000	F37:7231	5	24	38	TAILS light	T1:TAILS light:1000.00
58	104	NX_Q9NP92-1	A.T(+28.03)ATETTC(+57.02)QDVAATPVAR.Y	Y	29.57	1818.88	17	6.4	910.452	2	36.2	15000	F4:7216	1	27	43	TAILS light
21	7745	NX_P38646-1	A.T(+28.03)K(+28.03)DAGQISGLNVLR.V	Y	36.43	1526.88	14	-7.6	509.963	3	44.74		F38:8776	2	205	218	TAILS light	T1:TAILS light:1000.00
6	70	NX_P11021-1	A.T(+28.03)K(+28.03)DAGTIAGLNVMR.I	Y	36.25	1501.83	14	2	501.618	3	45.7	25700	F3:9232	1	184	197	TAILS light	T1:TAILS light:1000.00
6	70	NX_P11021-1	A.T(+28.03)K(+28.03)DAGTIAGLNVMR.I	Y	24.82	1501.83	14	5.1	501.619	3	44.58		F38:8728	1	184	197	TAILS light	T1:TAILS light:1000.00
68	7761	NX_P62873-2	A.T(+28.03)LSQITNNIDPVGR.I	Y	46.31	1554.84	14	-0.6	778.425	2	50.92		F4:11190	2	29	42	TAILS light	T1:TAILS light:1000.00
68	7762	NX_P62873-1	A.T(+28.03)LSQITNNIDPVGR.I	Y	46.31	1554.84	14	-0.6	778.425	2	50.92		F4:11190	2	29	42	TAILS light	T1:TAILS light:1000.00
43	7761	NX_P62873-2	A.T(+28.03)LSQITNNIDPVGR.I	Y	27.9	1554.84	14	-3.5	778.423	2	51.43		F37:10635	1	29	42	TAILS light	T1:TAILS light:1000.00
43	7762	NX_P62873-1	A.T(+28.03)LSQITNNIDPVGR.I	Y	27.9	1554.84	14	-3.5	778.423	2	51.43		F37:10635	1	29	42	TAILS light	T1:TAILS light:1000.00
303	44336	NX_P36551-2	A.T(+28.03)SLGRPEEEEDELAHR.C	Y	27.59	1894.9	16	8.2	474.737	4	37.36		F38:6845	1	111	126	TAILS light	T1:TAILS light:1000.00
303	23498	NX_P36551-1	A.T(+28.03)SLGRPEEEEDELAHR.C	Y	27.59	1894.9	16	8.2	474.737	4	37.36		F38:6845	1	111	126	TAILS light	T1:TAILS light:1000.00
62	198	NX_P04181-1	A.T(+28.03)SVATK(+28.03)K(+28.03)TVQGPPTSDDIFER.E	Y	68.74	2360.26	21	2.9	591.074	4	43.24	1450000	F3:8619	4	26	46	TAILS light	T1:TAILS light:1000.00
50	198	NX_P04181-1	A.T(+28.03)SVATK(+28.03)K(+28.03)TVQGPPTSDDIFER.E	Y	54.12	2360.26	21	2.2	591.073	4	41.85	1280000	F38:7993	4	26	46	TAILS light	T1:TAILS light:1000.00
85	198	NX_P04181-1	A.T(+28.03)SVATK(+28.03)K(+28.03)TVQGPPTSDDIFER.E	Y	59.28	2360.26	21	1	591.073	4	42.48	267000	F39:6994	2	26	46	TAILS light	T1:TAILS light:1000.00
97	163	NX_P04181-1	A.T(+28.03)SVATK(+28.03)K(+28.03)TVQGPPTSDDIFER.E	Y	59.6	2360.26	21	-1.1	591.071	4	42.67	613000	8769	1	26	46	TAILS light	T1:TAILS light:1000.00
142	7890	NX_Q9H1E5-1	A.T(+34.06)AGPEEAALPPEQSR.V	Y	50.21	1585.82	15	2.6	793.917	2	38.85	101000	F3:7553	3	24	38	TAILS heavy	T1:TAILS heavy:1000.00
107	7890	NX_Q9H1E5-1	A.T(+34.06)AGPEEAALPPEQSR.V	Y	53.49	1585.82	15	-0.9	793.915	2	38.7	110000	F37:7230	4	24	38	TAILS heavy	T1:TAILS heavy:1000.00
68	7761	NX_P62873-2	A.T(+34.06)LSQITNNIDPVGR.I	Y	29.81	1560.87	14	-3.2	781.439	2	50.92		F4:11189	1	29	42	TAILS heavy	T1:TAILS heavy:1000.00
68	7762	NX_P62873-1	A.T(+34.06)LSQITNNIDPVGR.I	Y	29.81	1560.87	14	-3.2	781.439	2	50.92		F4:11189	1	29	42	TAILS heavy	T1:TAILS heavy:1000.00
118	198	NX_P04181-1	A.T(+34.06)SVATK(+34.06)K(+34.06)TVQGPPTSDDIFER.E	Y	68.31	2378.35	21	0.9	595.596	4	42.26		F18:6590	2	26	46	TAILS heavy	T1:TAILS heavy:1000.00
851	198	NX_P04181-1	A.T(+34.06)SVATK(+34.06)K(+34.06)TVQGPPTSDDIFER.E	Y	43.87	2378.35	21	2.2	595.597	4	43.4		F2:7485	1	26	46	TAILS heavy	T1:TAILS heavy:1000.00
62	198	NX_P04181-1	A.T(+34.06)SVATK(+34.06)K(+34.06)TVQGPPTSDDIFER.E	Y	85.4	2378.35	21	2.4	595.597	4	42.42	1240000	F4:8910	3	26	46	TAILS heavy	T1:TAILS heavy:1000.00
50	198	NX_P04181-1	A.T(+34.06)SVATK(+34.06)K(+34.06)TVQGPPTSDDIFER.E	Y	72.14	2378.35	21	1.9	595.597	4	42.15		F37:8107	8	26	46	TAILS heavy	T1:TAILS heavy:1000.00
85	198	NX_P04181-1	A.T(+34.06)SVATK(+34.06)K(+34.06)TVQGPPTSDDIFER.E	Y	72.55	2378.35	21	2.4	595.597	4	42.46	471000	F40:7027	3	26	46	TAILS heavy	T1:TAILS heavy:1000.00
97	163	NX_P04181-1	A.T(+34.06)SVATK(+34.06)K(+34.06)TVQGPPTSDDIFER.E	Y	68.58	2378.35	21	-0.6	595.596	4	42.62	284000	8756	1	26	46	TAILS heavy	T1:TAILS heavy:1000.00
1052	66503	NX_O00217-1	A.T(+34.06)YK(+34.06)YVNMQDPEMDMK(+34.06)SVTDR.A	Y	40.48	2552.28	20	-5.4	639.074	4	51.51	78500	F39:8841	1	35	54	TAILS heavy	T1:TAILS heavy:1000.00
200	11421	NX_P60602-2	A.V(+28.03)GPYGQSQPSC(+57.02)FDR.V	Y	29.57	1624.73	14	-0.8	813.372	2	43.48	37000	F37:8466	1	5	18	TAILS light
200	11422	NX_P60602-1	A.V(+28.03)GPYGQSQPSC(+57.02)FDR.V	Y	29.57	1624.73	14	-0.8	813.372	2	43.48	37000	F37:8466	1	5	18	TAILS light
41	7760	NX_Q13162-1	A.V(+28.03)QGWETEERPR.T	Y	54.1	1413.7	11	4.9	472.243	3	32.93	396000	F3:6101	2	35	45	TAILS light	V1:TAILS light:1000.00
35	7760	NX_Q13162-1	A.V(+28.03)QGWETEERPR.T	Y	37.37	1413.7	11	-1.2	707.856	2	32.41	42600	F37:5701	1	35	45	TAILS light	V1:TAILS light:1000.00
55	109	NX_Q13162-1	A.V(+28.03)QGWETEERPR.T	Y	29.39	1413.7	11	-0.7	472.24	3	33.96	151000	6504	1	35	45	TAILS light	V1:TAILS light:1000.00
301	8025	NX_P35914-3	A.V(+28.03)STSSMGTLPK(+28.03)R.V	Y	65.05	1318.73	12	2.2	440.584	3	31.73	479000	F4:6041	1	21	32	TAILS light	V1:TAILS light:1000.00
301	8026	NX_P35914-2	A.V(+28.03)STSSMGTLPK(+28.03)R.V	Y	65.05	1318.73	12	2.2	440.584	3	31.73	479000	F4:6041	1	21	32	TAILS light	V1:TAILS light:1000.00
301	8027	NX_P35914-1	A.V(+28.03)STSSMGTLPK(+28.03)R.V	Y	65.05	1318.73	12	2.2	440.584	3	31.73	479000	F4:6041	1	21	32	TAILS light	V1:TAILS light:1000.00
176	7994	NX_Q00325-2	A.V(+28.03)VPLDLVK(+28.03)C(+57.02)R.M	Y	27.88	1253.75	10	2.3	418.926	3	49.55	21600	F3:10153	1	82	91	TAILS light
256	505	NX_Q8N766-4	A.V(+28.03)YEDQVGK(+28.03)FDWR.Q	Y	30.99	1596.79	12	-1.1	533.271	3	50.69	17000	F2:8832	1	22	33	TAILS light	V1:TAILS light:1000.00
256	506	NX_Q8N766-3	A.V(+28.03)YEDQVGK(+28.03)FDWR.Q	Y	30.99	1596.79	12	-1.1	533.271	3	50.69	17000	F2:8832	1	22	33	TAILS light	V1:TAILS light:1000.00
210	505	NX_Q8N766-4	A.V(+28.03)YEDQVGK(+28.03)FDWR.Q	Y	57.18	1596.79	12	3.5	533.274	3	50.82	324000	F3:10449	2	22	33	TAILS light	V1:TAILS light:1000.00
210	7895	NX_Q8N766-2	A.V(+28.03)YEDQVGK(+28.03)FDWR.Q	Y	57.18	1596.79	12	3.5	533.274	3	50.82	324000	F3:10449	2	22	33	TAILS light	V1:TAILS light:1000.00
210	506	NX_Q8N766-3	A.V(+28.03)YEDQVGK(+28.03)FDWR.Q	Y	57.18	1596.79	12	3.5	533.274	3	50.82	324000	F3:10449	2	22	33	TAILS light	V1:TAILS light:1000.00
210	7896	NX_Q8N766-1	A.V(+28.03)YEDQVGK(+28.03)FDWR.Q	Y	57.18	1596.79	12	3.5	533.274	3	50.82	324000	F3:10449	2	22	33	TAILS light	V1:TAILS light:1000.00
90	505	NX_Q8N766-4	A.V(+28.03)YEDQVGK(+28.03)FDWR.Q	Y	64.03	1596.79	12	1.8	533.273	3	50.55	297000	F37:10386	2	22	33	TAILS light	V1:TAILS light:1000.00
90	7895	NX_Q8N766-2	A.V(+28.03)YEDQVGK(+28.03)FDWR.Q	Y	64.03	1596.79	12	1.8	533.273	3	50.55	297000	F37:10386	2	22	33	TAILS light	V1:TAILS light:1000.00
90	7896	NX_Q8N766-1	A.V(+28.03)YEDQVGK(+28.03)FDWR.Q	Y	64.03	1596.79	12	1.8	533.273	3	50.55	297000	F37:10386	2	22	33	TAILS light	V1:TAILS light:1000.00
90	506	NX_Q8N766-3	A.V(+28.03)YEDQVGK(+28.03)FDWR.Q	Y	64.03	1596.79	12	1.8	533.273	3	50.55	297000	F37:10386	2	22	33	TAILS light	V1:TAILS light:1000.00
44	7787	NX_O43464-2	A.V(+34.06)LLLLWGGGRGPPAVLAAVPSPPPASPR.S	Y	27.86	2778.65	28	-4.9	556.734	5	32.06	141000	F38:5572	1	117	144	TAILS heavy	V1:TAILS heavy:1000.00
44	7786	NX_O43464-3	A.V(+34.06)LLLLWGGGRGPPAVLAAVPSPPPASPR.S	Y	27.86	2778.65	28	-4.9	556.734	5	32.06	141000	F38:5572	1	117	144	TAILS heavy	V1:TAILS heavy:1000.00
44	7783	NX_O43464-1	A.V(+34.06)LLLLWGGGRGPPAVLAAVPSPPPASPR.S	Y	27.86	2778.65	28	-4.9	556.734	5	32.06	141000	F38:5572	1	117	144	TAILS heavy	V1:TAILS heavy:1000.00
41	7760	NX_Q13162-1	A.V(+34.06)QGWETEERPR.T	Y	49.7	1419.73	11	1.6	474.252	3	32.88	490000	F4:6338	2	35	45	TAILS heavy	V1:TAILS heavy:1000.00
35	7760	NX_Q13162-1	A.V(+34.06)QGWETEERPR.T	Y	59.89	1419.73	11	1.6	474.252	3	32.34	300000	F37:5684	2	35	45	TAILS heavy	V1:TAILS heavy:1000.00
46	7760	NX_Q13162-1	A.V(+34.06)QGWETEERPR.T	Y	43.14	1419.73	11	2.7	474.252	3	32.8	109000	F39:5142	2	35	45	TAILS heavy	V1:TAILS heavy:1000.00
721	37716	NX_Q8WY91-1	A.V(+34.06)SFHR.F	Y	30.33	678.403	5	0.9	679.41	1	62.44	65400	F19:10420	1	22	26	TAILS heavy	V1:TAILS heavy:1000.00
301	8025	NX_P35914-3	A.V(+34.06)STSSMGTLPK(+34.06)R.V	Y	67.21	1330.79	12	2.3	444.606	3	31.79	317000	F4:6057	2	21	32	TAILS heavy	V1:TAILS heavy:1000.00
301	8026	NX_P35914-2	A.V(+34.06)STSSMGTLPK(+34.06)R.V	Y	67.21	1330.79	12	2.3	444.606	3	31.79	317000	F4:6057	2	21	32	TAILS heavy	V1:TAILS heavy:1000.00
301	8027	NX_P35914-1	A.V(+34.06)STSSMGTLPK(+34.06)R.V	Y	67.21	1330.79	12	2.3	444.606	3	31.79	317000	F4:6057	2	21	32	TAILS heavy	V1:TAILS heavy:1000.00
141	7994	NX_Q00325-2	A.V(+34.06)VPLDLVK(+34.06)C(+57.02)R.M	Y	39.96	1265.82	10	2.4	422.947	3	49.27	65700	F37:10061	2	82	91	TAILS heavy
210	505	NX_Q8N766-4	A.V(+34.06)YEDQVGK(+34.06)FDWR.Q	Y	36.99	1608.86	12	2.4	537.294	3	50.73	222000	F3:10424	2	22	33	TAILS heavy	V1:TAILS heavy:1000.00
210	7895	NX_Q8N766-2	A.V(+34.06)YEDQVGK(+34.06)FDWR.Q	Y	36.99	1608.86	12	2.4	537.294	3	50.73	222000	F3:10424	2	22	33	TAILS heavy	V1:TAILS heavy:1000.00
210	506	NX_Q8N766-3	A.V(+34.06)YEDQVGK(+34.06)FDWR.Q	Y	36.99	1608.86	12	2.4	537.294	3	50.73	222000	F3:10424	2	22	33	TAILS heavy	V1:TAILS heavy:1000.00
210	7896	NX_Q8N766-1	A.V(+34.06)YEDQVGK(+34.06)FDWR.Q	Y	36.99	1608.86	12	2.4	537.294	3	50.73	222000	F3:10424	2	22	33	TAILS heavy	V1:TAILS heavy:1000.00
90	505	NX_Q8N766-4	A.V(+34.06)YEDQVGK(+34.06)FDWR.Q	Y	66.77	1608.86	12	0.4	537.293	3	50.12	406000	F38:10219	4	22	33	TAILS heavy	V1:TAILS heavy:1000.00
90	7895	NX_Q8N766-2	A.V(+34.06)YEDQVGK(+34.06)FDWR.Q	Y	66.77	1608.86	12	0.4	537.293	3	50.12	406000	F38:10219	4	22	33	TAILS heavy	V1:TAILS heavy:1000.00
90	7896	NX_Q8N766-1	A.V(+34.06)YEDQVGK(+34.06)FDWR.Q	Y	66.77	1608.86	12	0.4	537.293	3	50.12	406000	F38:10219	4	22	33	TAILS heavy	V1:TAILS heavy:1000.00
90	506	NX_Q8N766-3	A.V(+34.06)YEDQVGK(+34.06)FDWR.Q	Y	66.77	1608.86	12	0.4	537.293	3	50.12	406000	F38:10219	4	22	33	TAILS heavy	V1:TAILS heavy:1000.00
2	58	NX_P10809-1	A.Y(+28.03)AK(+28.03)DVK(+28.03)FGADAR.A	Y	42.35	1423.78	12	-0.5	475.601	3	27.07	38000	F17:4013	4	26	37	TAILS light	Y1:TAILS light:1000.00
2	58	NX_P10809-1	A.Y(+28.03)AK(+28.03)DVK(+28.03)FGADAR.A	Y	31.98	1423.78	12	0.2	356.953	4	27.18	252000	F19:4032	4	26	37	TAILS light	Y1:TAILS light:1000.00
2	58	NX_P10809-1	A.Y(+28.03)AK(+28.03)DVK(+28.03)FGADAR.A	Y	64.25	1423.78	12	3.7	475.603	3	28.01	1160000	F3:4954	8	26	37	TAILS light	Y1:TAILS light:1000.00
2	58	NX_P10809-1	A.Y(+28.03)AK(+28.03)DVK(+28.03)FGADAR.A	Y	60.41	1423.78	12	1.7	475.602	3	26.58	576000	F37:4376	8	26	37	TAILS light	Y1:TAILS light:1000.00
2	58	NX_P10809-1	A.Y(+28.03)AK(+28.03)DVK(+28.03)FGADAR.A	Y	48.08	1423.78	12	-2.3	475.6	3	27.29	97100	F40:4195	3	26	37	TAILS light	Y1:TAILS light:1000.00
3	13	NX_P10809-1	A.Y(+28.03)AK(+28.03)DVK(+28.03)FGADAR.A	Y	60.16	1423.78	12	-0.8	475.601	3	27.8	255000	4939	3	26	37	TAILS light	Y1:TAILS light:1000.00
236	1968	NX_P54803-3	A.Y(+28.03)VLDDSDGLGR.E	Y	41.95	1236.6	11	0.7	619.307	2	47.56	85600	F4:10303	1	43	53	TAILS light	Y1:TAILS light:1000.00
236	7988	NX_P54803-1	A.Y(+28.03)VLDDSDGLGR.E	Y	41.95	1236.6	11	0.7	619.307	2	47.56	85600	F4:10303	1	43	53	TAILS light	Y1:TAILS light:1000.00
2	58	NX_P10809-1	A.Y(+34.06)AK(+34.06)DVK(+34.06)FGADAR.A	Y	50.3	1441.88	12	0.4	481.633	3	27.01	62100	F17:4003	10	26	37	TAILS heavy	Y1:TAILS heavy:1000.00
2	58	NX_P10809-1	A.Y(+34.06)AK(+34.06)DVK(+34.06)FGADAR.A	Y	46.07	1441.88	12	-4.3	481.631	3	27.04		F19:4008	2	26	37	TAILS heavy	Y1:TAILS heavy:1000.00
2	58	NX_P10809-1	A.Y(+34.06)AK(+34.06)DVK(+34.06)FGADAR.A	Y	68.22	1441.88	12	2.9	481.635	3	26.59	1300000	F4:4717	8	26	37	TAILS heavy	Y1:TAILS heavy:1000.00
2	58	NX_P10809-1	A.Y(+34.06)AK(+34.06)DVK(+34.06)FGADAR.A	Y	57.24	1441.88	12	1	481.634	3	26.43	595000	F37:4346	7	26	37	TAILS heavy	Y1:TAILS heavy:1000.00
2	58	NX_P10809-1	A.Y(+34.06)AK(+34.06)DVK(+34.06)FGADAR.A	Y	40.63	1441.88	12	-6.1	481.63	3	27.2	143000	F39:4187	4	26	37	TAILS heavy	Y1:TAILS heavy:1000.00
3	13	NX_P10809-1	A.Y(+34.06)AK(+34.06)DVK(+34.06)FGADAR.A	Y	65.71	1441.88	12	-1	481.633	3	27.85	154000	4951	2	26	37	TAILS heavy	Y1:TAILS heavy:1000.00
173	8034	NX_Q14696-1	C.A(+28.03)AEGSPGTPDESTPPPR.K	Y	63.87	1692.8	17	-0.6	847.404	2	29.19	32800	F4:5398	2	33	49	TAILS light	A1:TAILS light:1000.00
173	8119	NX_Q14696-2	C.A(+28.03)AEGSPGTPDESTPPPR.K	Y	63.87	1692.8	17	-0.6	847.404	2	29.19	32800	F4:5398	2	33	49	TAILS light	A1:TAILS light:1000.00
1051	8119	NX_Q14696-2	C.A(+28.03)AEGSPGTPDESTPPPR.K	Y	39.71	1692.8	17	-0.7	565.272	3	29.39		F40:4551	1	33	49	TAILS light	A1:TAILS light:1000.00
1051	8034	NX_Q14696-1	C.A(+28.03)AEGSPGTPDESTPPPR.K	Y	39.71	1692.8	17	-0.7	565.272	3	29.39		F40:4551	1	33	49	TAILS light	A1:TAILS light:1000.00
65	15481	NX_Q9NR28-1	C.A(+28.03)VPIAQK(+28.03)SEPHSLSSEALM(+15.99)R.R	Y	24.34	2222.17	20	-2.3	741.73	3	39.42	8130	F37:7405	1	56	75	TAILS light
65	15481	NX_Q9NR28-1	C.A(+28.03)VPIAQK(+28.03)SEPHSLSSEALMR.R	Y	90.31	2206.18	20	2.2	552.553	4	43	968000	F37:8326	5	56	75	TAILS light	A1:TAILS light:1000.00
1102	15481	NX_Q9NR28-1	C.A(+28.03)VPIAQK(+28.03)SEPHSLSSEALMR.R	Y	38.94	2206.18	20	0.4	552.552	4	43.21		F40:7184	1	56	75	TAILS light	A1:TAILS light:1000.00
764	8034	NX_Q14696-1	C.A(+34.06)AEGSPGTPDESTPPPR.K	Y	49.11	1698.83	17	-0.6	567.283	3	29.13	4560	F17:4390	1	33	49	TAILS heavy	A1:TAILS heavy:1000.00
764	8119	NX_Q14696-2	C.A(+34.06)AEGSPGTPDESTPPPR.K	Y	49.11	1698.83	17	-0.6	567.283	3	29.13	4560	F17:4390	1	33	49	TAILS heavy	A1:TAILS heavy:1000.00
173	8034	NX_Q14696-1	C.A(+34.06)AEGSPGTPDESTPPPR.K	Y	55.52	1698.83	17	0	850.421	2	29.42	21500	F3:5288	3	33	49	TAILS heavy	A1:TAILS heavy:1000.00
173	8119	NX_Q14696-2	C.A(+34.06)AEGSPGTPDESTPPPR.K	Y	55.52	1698.83	17	0	850.421	2	29.42	21500	F3:5288	3	33	49	TAILS heavy	A1:TAILS heavy:1000.00
328	8034	NX_Q14696-1	C.A(+34.06)AEGSPGTPDESTPPPR.K	Y	62.06	1698.83	17	0.3	850.421	2	29.62	32900	F37:5061	3	33	49	TAILS heavy	A1:TAILS heavy:1000.00
328	8119	NX_Q14696-2	C.A(+34.06)AEGSPGTPDESTPPPR.K	Y	62.06	1698.83	17	0.3	850.421	2	29.62	32900	F37:5061	3	33	49	TAILS heavy	A1:TAILS heavy:1000.00
65	15481	NX_Q9NR28-1	C.A(+34.06)VPIAQK(+34.06)SEPHSLSSEALM(+15.99)R.R	Y	27.28	2234.24	20	1.7	559.567	4	39.32	77300	F37:7383	1	56	75	TAILS heavy
65	15481	NX_Q9NR28-1	C.A(+34.06)VPIAQK(+34.06)SEPHSLSSEALMR.R	Y	81.82	2218.24	20	3.1	555.569	4	42.45		F38:8151	2	56	75	TAILS heavy	A1:TAILS heavy:1000.00
830	8023	NX_Q9NUT2-2	C.E(+34.06)AEEAPPASSTPHVVGSR.F	Y	32.65	1853.93	18	-0.8	618.985	3	31.16	33200	F4:5889	1	97	114	TAILS heavy	E1:TAILS heavy:1000.00
1064	9894	NX_Q9P0K1-1	C.G(+28.03)QAGDASLMELEK(+28.03)R.K	Y	26.46	1559.8	14	-0.3	520.94	3	43.62	12900	F37:8505	1	26	39	TAILS light	G1:TAILS light:1000.00
332	44502	NX_Q07820-1	C.G(+34.06)GAGLGAGSGGATRPGGR.L	Y	32.47	1488.8	18	0.4	497.273	3	21.77	36800	F37:3447	1	17	34	TAILS heavy	G1:TAILS heavy:1000.00
238	1424	NX_Q96JB1-2	C.GRPHR.E	Y	23.24	621.346	5	6.5	622.357	1	85.24	3360	F17:13258	1	2113	2117
238	1431	NX_Q96JB1-1	C.GRPHR.E	Y	23.24	621.346	5	6.5	622.357	1	85.24	3360	F17:13258	1	2149	2153
3	3	NX_P25705-1	C.I(+28.03)YVAIGQK(+28.03)RSTVAQLVK(+28.03)R.L	Y	27.22	2113.31	18	0.4	529.335	4	29.9		F4:5578	1	245	262	TAILS light	I1:TAILS light:1000.00
63	47	NX_P09110-1	C.L(+28.03)SGAPQASAADVVVVHGR.R	Y	72.81	1760.95	18	-0.8	587.991	3	43.6	37000	F1:7180	2	27	44	TAILS light	L1:TAILS light:1000.00
464	47	NX_P09110-1	C.L(+28.03)SGAPQASAADVVVVHGR.R	Y	52.94	1760.95	18	-6.2	587.988	3	43.44		F3:8669	1	27	44	TAILS light	L1:TAILS light:1000.00
464	237	NX_P09110-2	C.L(+28.03)SGAPQASAADVVVVHGR.R	Y	52.94	1760.95	18	-6.2	587.988	3	43.44		F3:8669	1	27	44	TAILS light	L1:TAILS light:1000.00
110	211	NX_P09110-1	C.L(+28.03)SGAPQASAADVVVVHGR.R	Y	80.8	1760.95	18	-0.7	587.991	3	43.76	170000	9058	1	27	44	TAILS light	L1:TAILS light:1000.00
63	47	NX_P09110-1	C.L(+34.06)SGAPQASAADVVVVHGR.R	Y	54.04	1766.99	18	-0.8	590.002	3	43.53		F1:7167	1	27	44	TAILS heavy	L1:TAILS heavy:1000.00
110	211	NX_P09110-1	C.L(+34.06)SGAPQASAADVVVVHGR.R	Y	58.14	1766.99	18	-1.6	590.001	3	43.61		9019	1	27	44	TAILS heavy	L1:TAILS heavy:1000.00
87	378	NX_O14773-1	C.S(+28.03)YSPEPDQR.R	Y	30.96	1105.5	9	5.2	553.762	2	26.16	9160	F3:4519	1	20	28	TAILS light	S1:TAILS light:1000.00
503	8017	NX_Q96A26-1	C.T(+28.03)K(+28.03)PQESPGAPSR.T	Y	28.34	1309.7	12	6.3	437.576	3	18.32	4090	F3:2969	1	42	53	TAILS light	T1:TAILS light:1000.00
39	75	NX_P20674-1	C.Y(+28.03)SHGSQETDEEFDAR.W	Y	60.39	1797.74	15	-0.1	600.255	3	31.13	47500	F37:5408	3	41	55	TAILS light	Y1:TAILS light:1000.00
31	131	NX_P20674-1	C.Y(+28.03)SHGSQETDEEFDAR.W	Y	45.83	1797.74	15	-0.5	600.255	3	32.57	20800	6147	1	41	55	TAILS light	Y1:TAILS light:1000.00
58	7859	NX_Q9H078-2	C.Y(+28.03)SK(+28.03)SPSNK(+28.03)DAALLEAAR.A	Y	37.43	1904.04	17	0.7	477.017	4	37.14	32400	F18:5755	2	127	143	TAILS light	Y1:TAILS light:1000.00
58	7878	NX_Q9H078-3	C.Y(+28.03)SK(+28.03)SPSNK(+28.03)DAALLEAAR.A	Y	37.43	1904.04	17	0.7	477.017	4	37.14	32400	F18:5755	2	127	143	TAILS light	Y1:TAILS light:1000.00
58	7861	NX_Q9H078-1	C.Y(+28.03)SK(+28.03)SPSNK(+28.03)DAALLEAAR.A	Y	37.43	1904.04	17	0.7	477.017	4	37.14	32400	F18:5755	2	127	143	TAILS light	Y1:TAILS light:1000.00
229	7878	NX_Q9H078-3	C.Y(+28.03)SK(+28.03)SPSNK(+28.03)DAALLEAAR.A	Y	28.62	1904.04	17	8.2	477.02	4	36.69	63800	F20:5743	1	127	143	TAILS light	Y1:TAILS light:1000.00
229	7859	NX_Q9H078-2	C.Y(+28.03)SK(+28.03)SPSNK(+28.03)DAALLEAAR.A	Y	28.62	1904.04	17	8.2	477.02	4	36.69	63800	F20:5743	1	127	143	TAILS light	Y1:TAILS light:1000.00
229	7861	NX_Q9H078-1	C.Y(+28.03)SK(+28.03)SPSNK(+28.03)DAALLEAAR.A	Y	28.62	1904.04	17	8.2	477.02	4	36.69	63800	F20:5743	1	127	143	TAILS light	Y1:TAILS light:1000.00
49	7859	NX_Q9H078-2	C.Y(+28.03)SK(+28.03)SPSNK(+28.03)DAALLEAAR.A	Y	41.68	1904.04	17	1.6	477.017	4	38.4	328000	F3:7432	3	127	143	TAILS light	Y1:TAILS light:1000.00
49	7861	NX_Q9H078-1	C.Y(+28.03)SK(+28.03)SPSNK(+28.03)DAALLEAAR.A	Y	41.68	1904.04	17	1.6	477.017	4	38.4	328000	F3:7432	3	127	143	TAILS light	Y1:TAILS light:1000.00
49	7878	NX_Q9H078-3	C.Y(+28.03)SK(+28.03)SPSNK(+28.03)DAALLEAAR.A	Y	41.68	1904.04	17	1.6	477.017	4	38.4	328000	F3:7432	3	127	143	TAILS light	Y1:TAILS light:1000.00
135	7859	NX_Q9H078-2	C.Y(+28.03)SK(+28.03)SPSNK(+28.03)DAALLEAAR.A	Y	49.49	1904.04	17	0.6	477.017	4	35.66	550000	F37:6482	2	127	143	TAILS light	Y1:TAILS light:1000.00
135	7861	NX_Q9H078-1	C.Y(+28.03)SK(+28.03)SPSNK(+28.03)DAALLEAAR.A	Y	49.49	1904.04	17	0.6	477.017	4	35.66	550000	F37:6482	2	127	143	TAILS light	Y1:TAILS light:1000.00
135	7878	NX_Q9H078-3	C.Y(+28.03)SK(+28.03)SPSNK(+28.03)DAALLEAAR.A	Y	49.49	1904.04	17	0.6	477.017	4	35.66	550000	F37:6482	2	127	143	TAILS light	Y1:TAILS light:1000.00
254	7861	NX_Q9H078-1	C.Y(+28.03)SK(+28.03)SPSNK(+28.03)DAALLEAAR.A	Y	46.65	1904.04	17	-1.8	477.016	4	36.79	86600	F40:5918	2	127	143	TAILS light	Y1:TAILS light:1000.00
254	7859	NX_Q9H078-2	C.Y(+28.03)SK(+28.03)SPSNK(+28.03)DAALLEAAR.A	Y	46.65	1904.04	17	-1.8	477.016	4	36.79	86600	F40:5918	2	127	143	TAILS light	Y1:TAILS light:1000.00
254	7878	NX_Q9H078-3	C.Y(+28.03)SK(+28.03)SPSNK(+28.03)DAALLEAAR.A	Y	46.65	1904.04	17	-1.8	477.016	4	36.79	86600	F40:5918	2	127	143	TAILS light	Y1:TAILS light:1000.00
39	75	NX_P20674-1	C.Y(+34.06)SHGSQETDEEFDAR.W	Y	49.15	1803.78	15	1.2	602.267	3	30.89	21600	F38:5296	1	41	55	TAILS heavy	Y1:TAILS heavy:1000.00
41	75	NX_P20674-1	C.Y(+34.06)SHGSQETDEEFDAR.W	Y	36.72	1803.78	15	2.1	602.267	3	31.41	18800	F40:4900	1	41	55	TAILS heavy	Y1:TAILS heavy:1000.00
58	7859	NX_Q9H078-2	C.Y(+34.06)SK(+34.06)SPSNK(+34.06)DAALLEAAR.A	Y	49.75	1922.13	17	-0.4	481.54	4	37.13	39500	F18:5753	3	127	143	TAILS heavy	Y1:TAILS heavy:1000.00
58	7878	NX_Q9H078-3	C.Y(+34.06)SK(+34.06)SPSNK(+34.06)DAALLEAAR.A	Y	49.75	1922.13	17	-0.4	481.54	4	37.13	39500	F18:5753	3	127	143	TAILS heavy	Y1:TAILS heavy:1000.00
58	7861	NX_Q9H078-1	C.Y(+34.06)SK(+34.06)SPSNK(+34.06)DAALLEAAR.A	Y	49.75	1922.13	17	-0.4	481.54	4	37.13	39500	F18:5753	3	127	143	TAILS heavy	Y1:TAILS heavy:1000.00
49	7859	NX_Q9H078-2	C.Y(+34.06)SK(+34.06)SPSNK(+34.06)DAALLEAAR.A	Y	52.71	1922.13	17	2.1	481.541	4	36.76	465000	F4:7367	3	127	143	TAILS heavy	Y1:TAILS heavy:1000.00
49	7861	NX_Q9H078-1	C.Y(+34.06)SK(+34.06)SPSNK(+34.06)DAALLEAAR.A	Y	52.71	1922.13	17	2.1	481.541	4	36.76	465000	F4:7367	3	127	143	TAILS heavy	Y1:TAILS heavy:1000.00
49	7878	NX_Q9H078-3	C.Y(+34.06)SK(+34.06)SPSNK(+34.06)DAALLEAAR.A	Y	52.71	1922.13	17	2.1	481.541	4	36.76	465000	F4:7367	3	127	143	TAILS heavy	Y1:TAILS heavy:1000.00
135	7859	NX_Q9H078-2	C.Y(+34.06)SK(+34.06)SPSNK(+34.06)DAALLEAAR.A	Y	53.82	1922.13	17	3.5	481.542	4	35.43	503000	F38:6364	2	127	143	TAILS heavy	Y1:TAILS heavy:1000.00
135	7861	NX_Q9H078-1	C.Y(+34.06)SK(+34.06)SPSNK(+34.06)DAALLEAAR.A	Y	53.82	1922.13	17	3.5	481.542	4	35.43	503000	F38:6364	2	127	143	TAILS heavy	Y1:TAILS heavy:1000.00
135	7878	NX_Q9H078-3	C.Y(+34.06)SK(+34.06)SPSNK(+34.06)DAALLEAAR.A	Y	53.82	1922.13	17	3.5	481.542	4	35.43	503000	F38:6364	2	127	143	TAILS heavy	Y1:TAILS heavy:1000.00
12	7745	NX_P38646-1	D.AGQISGLNVLR.V	Y	28.63	1126.65	11	-3.7	564.328	2	48.08	23500	F19:7916	1	208	218
4	24	NX_Q15084-3	D.DVIELTPSNFNR.E	Y	23.81	1403.7	12	-0.8	702.859	2	55.31	60700	F20:9199	1	23	34
4	25	NX_Q15084-1	D.DVIELTPSNFNR.E	Y	23.81	1403.7	12	-0.8	702.859	2	55.31	60700	F20:9199	1	26	37
4	26	NX_Q15084-4	D.DVIELTPSNFNR.E	Y	23.81	1403.7	12	-0.8	702.859	2	55.31	60700	F20:9199	1	31	42
4	12	NX_Q15084-5	D.DVIELTPSNFNR.E	Y	23.81	1403.7	12	-0.8	702.859	2	55.31	60700	F20:9199	1	74	85
4	27	NX_Q15084-2	D.DVIELTPSNFNR.E	Y	23.81	1403.7	12	-0.8	702.859	2	55.31	60700	F20:9199	1	78	89
349	44354	NX_P63241-1	D.F(+34.06)ETGDAGASATFPMQC(+57.02)SALR.K	Y	63.2	2150	20	4.7	717.677	3	56.82	23300	F38:12002	2	7	26	TAILS heavy
349	58993	NX_Q6IS14-1	D.F(+34.06)ETGDAGASATFPMQC(+57.02)SALR.K	Y	63.2	2150	20	4.7	717.677	3	56.82	23300	F38:12002	2	7	26	TAILS heavy
349	44355	NX_P63241-2	D.F(+34.06)ETGDAGASATFPMQC(+57.02)SALR.K	Y	63.2	2150	20	4.7	717.677	3	56.82	23300	F38:12002	2	37	56	TAILS heavy
94	5580	NX_P63261-1	D.G(+28.03)QVITIGNER.F	N	30.99	1113.61	10	1	557.815	2	37.15	152000	F3:7130	1	245	254	TAILS light	G1:TAILS light:1000.00
94	5581	NX_P60709-1	D.G(+28.03)QVITIGNER.F	N	30.99	1113.61	10	1	557.815	2	37.15	152000	F3:7130	1	245	254	TAILS light	G1:TAILS light:1000.00
330	16004	NX_P55209-3	D.G(+34.06)LVETPTGYIESLPR.V	Y	44.55	1664.92	15	0.4	555.981	3	60.8	10100	F37:13088	1	17	31	TAILS heavy	G1:TAILS heavy:1000.00
330	16005	NX_P55209-2	D.G(+34.06)LVETPTGYIESLPR.V	Y	44.55	1664.92	15	0.4	555.981	3	60.8	10100	F37:13088	1	58	72	TAILS heavy	G1:TAILS heavy:1000.00
330	16006	NX_P55209-1	D.G(+34.06)LVETPTGYIESLPR.V	Y	44.55	1664.92	15	0.4	555.981	3	60.8	10100	F37:13088	1	58	72	TAILS heavy	G1:TAILS heavy:1000.00
436	7967	NX_Q13637-1	D.PGLGAAAAPAPETR.E	Y	54.49	1277.67	14	1.1	639.844	2	34.34	15700	F17:5271	2	9	22
225	7967	NX_Q13637-1	D.PGLGAAAAPAPETR.E	Y	58.98	1277.67	14	-1.8	639.842	2	34.42	26600	F19:5339	3	9	22
192	7827	NX_P84098-1	D.PNETNEIANANSR.Q	Y	46.56	1428.66	13	2.2	715.338	2	27.83	10400	F3:4912	2	26	38
769	8839	NX_Q13813-3	D.PSGVK(+34.06)VLETAEDIQER.R	Y	30.89	1803.98	16	1.5	602.335	3	49.2	6180	F39:8368	1	3	18	TAILS heavy	K5:TAILS heavy:11.12
769	8840	NX_Q13813-1	D.PSGVK(+34.06)VLETAEDIQER.R	Y	30.89	1803.98	16	1.5	602.335	3	49.2	6180	F39:8368	1	3	18	TAILS heavy	K5:TAILS heavy:11.12
769	8841	NX_Q13813-2	D.PSGVK(+34.06)VLETAEDIQER.R	Y	30.89	1803.98	16	1.5	602.335	3	49.2	6180	F39:8368	1	3	18	TAILS heavy	K5:TAILS heavy:11.12
4	7744	NX_P14625-1	D.S(+28.03)NEFSVIADPR.G	Y	25.6	1261.63	11	1.1	631.823	2	49.52		F37:10131	1	227	237	TAILS light	S1:TAILS light:1000.00
49	62	NX_P35579-1	D.S(+28.03)TAAQQELR.S	Y	28.89	1030.54	9	-0.3	516.278	2	20.8	31400	F2:3341	1	1154	1162	TAILS light	S1:TAILS light:1000.00
4	7744	NX_P14625-1	D.S(+34.06)NEFSVIADPR.G	Y	30.8	1267.66	11	-1.6	634.837	2	49.52		F37:10129	1	227	237	TAILS heavy	S1:TAILS heavy:1000.00
17	170	NX_P07237-1	D.T(+28.03)ASPK(+28.03)EYTAGR.E	Y	30.42	1235.65	11	0.9	412.891	3	21.03		F3:3472	1	110	120	TAILS light	T1:TAILS light:1000.00
12	7745	NX_P38646-1	D.T(+28.03)FLGGEDFDQALLR.H	Y	39.93	1608.81	14	2.3	805.417	2	64	24600	F3:13212	1	271	284	TAILS light	T1:TAILS light:1000.00
10	7	NX_P38646-1	D.T(+28.03)FLGGEDFDQALLR.H	Y	31.06	1608.81	14	-0.2	805.414	2	64.06		14127	1	271	284	TAILS light	T1:TAILS light:1000.00
3	3	NX_P25705-1	D.T(+28.03)SVDLEETGR.V	Y	30.57	1133.56	10	1.5	567.786	2	36.97		F4:7422	1	64	73	TAILS light	T1:TAILS light:1000.00
3	3	NX_P25705-1	D.T(+28.03)SVDLEETGR.V	Y	27.02	1133.56	10	0.3	567.786	2	36.38	14000	F38:6594	1	64	73	TAILS light	T1:TAILS light:1000.00
17	170	NX_P07237-1	D.T(+34.06)ASPK(+34.06)EYTAGR.E	Y	36.97	1247.71	11	2	416.913	3	21.16		F4:3383	1	110	120	TAILS heavy	T1:TAILS heavy:1000.00
9	170	NX_P07237-1	D.T(+34.06)ASPK(+34.06)EYTAGR.E	Y	27.7	1247.71	11	0.5	416.912	3	20.57	7400	F38:3116	1	110	120	TAILS heavy	T1:TAILS heavy:1000.00
12	7745	NX_P38646-1	D.T(+34.06)FLGGEDFDQALLR.H	Y	29.18	1614.85	14	-1.5	808.429	2	63.96	35000	F3:13206	1	271	284	TAILS heavy	T1:TAILS heavy:1000.00
21	7745	NX_P38646-1	D.T(+34.06)FLGGEDFDQALLR.H	Y	51.75	1614.85	14	-0.2	808.43	2	63.8	63500	F38:13709	2	271	284	TAILS heavy	T1:TAILS heavy:1000.00
48	223	NX_Q99623-1	D.T(+34.06)ILAEGLHFR.I	Y	42.61	1189.7	10	-2.2	397.574	3	49	6200	F38:9943	1	62	71	TAILS heavy	T1:TAILS heavy:1000.00
3	3	NX_P25705-1	D.T(+34.06)SVDLEETGR.V	Y	26.18	1139.59	10	2.2	570.803	2	36.72		F37:6733	1	64	73	TAILS heavy	T1:TAILS heavy:1000.00
120	749	NX_P08670-1	D.V(+28.03)DVSK(+28.03)PDLTAALR.D	Y	40.74	1439.83	13	3.5	480.954	3	49.28	49700	F39:8382	2	258	270	TAILS light	V1:TAILS light:1000.00
120	749	NX_P08670-1	D.V(+28.03)SK(+28.03)PDLTAALR.D	Y	45.47	1225.74	11	-0.4	409.587	3	42.81	17100	F40:7100	1	260	270	TAILS light	V1:TAILS light:1000.00
940	8273	NX_Q6L8Q7-2	E.A(+28.03)GSQTAAGAMER.A	Y	27.72	1176.56	12	2.2	589.286	2	22.45	116000	F4:3692	1	26	37	TAILS light	A1:TAILS light:1000.00
940	8274	NX_Q6L8Q7-1	E.A(+28.03)GSQTAAGAMER.A	Y	27.72	1176.56	12	2.2	589.286	2	22.45	116000	F4:3692	1	26	37	TAILS light	A1:TAILS light:1000.00
211	8273	NX_Q6L8Q7-2	E.A(+28.03)GSQTAAGAMER.A	Y	41.29	1176.56	12	0.5	589.285	2	22.04	66600	F38:3373	2	26	37	TAILS light	A1:TAILS light:1000.00
211	8274	NX_Q6L8Q7-1	E.A(+28.03)GSQTAAGAMER.A	Y	41.29	1176.56	12	0.5	589.285	2	22.04	66600	F38:3373	2	26	37	TAILS light	A1:TAILS light:1000.00
145	1406	NX_Q6L8Q7-2	E.A(+28.03)GSQTAAGAMER.A	Y	48.11	1176.56	12	-1	589.284	2	24.05	36500	4057	1	26	37	TAILS light	A1:TAILS light:1000.00
145	1407	NX_Q6L8Q7-1	E.A(+28.03)GSQTAAGAMER.A	Y	48.11	1176.56	12	-1	589.284	2	24.05	36500	4057	1	26	37	TAILS light	A1:TAILS light:1000.00
206	756	NX_Q86U28-1	E.A(+28.03)SSSSPEAGEGQIR.L	Y	38.84	1402.67	14	3.2	702.344	2	25.67	63900	F3:4412	2	38	51	TAILS light	A1:TAILS light:1000.00
206	755	NX_Q86U28-2	E.A(+28.03)SSSSPEAGEGQIR.L	Y	38.84	1402.67	14	3.2	702.344	2	25.67	63900	F3:4412	2	38	51	TAILS light	A1:TAILS light:1000.00
211	8273	NX_Q6L8Q7-2	E.A(+34.06)GSQTAAGAMER.A	Y	58.27	1182.59	12	2.4	592.302	2	22.14	42000	F38:3395	2	26	37	TAILS heavy	A1:TAILS heavy:1000.00
211	8274	NX_Q6L8Q7-1	E.A(+34.06)GSQTAAGAMER.A	Y	58.27	1182.59	12	2.4	592.302	2	22.14	42000	F38:3395	2	26	37	TAILS heavy	A1:TAILS heavy:1000.00
145	1406	NX_Q6L8Q7-2	E.A(+34.06)GSQTAAGAMER.A	Y	34.52	1182.59	12	9.1	592.306	2	24		4046	1	26	37	TAILS heavy	A1:TAILS heavy:1000.00
145	1407	NX_Q6L8Q7-1	E.A(+34.06)GSQTAAGAMER.A	Y	34.52	1182.59	12	9.1	592.306	2	24		4046	1	26	37	TAILS heavy	A1:TAILS heavy:1000.00
206	756	NX_Q86U28-1	E.A(+34.06)SSSSPEAGEGQIR.L	Y	48.13	1408.7	14	1.7	705.359	2	25.44	133000	F4:4406	2	38	51	TAILS heavy	A1:TAILS heavy:1000.00
206	755	NX_Q86U28-2	E.A(+34.06)SSSSPEAGEGQIR.L	Y	48.13	1408.7	14	1.7	705.359	2	25.44	133000	F4:4406	2	38	51	TAILS heavy	A1:TAILS heavy:1000.00
450	35011	NX_Q8NDW8-7	E.LVEALR.L	Y	28.8	699.428	6	-1.3	350.721	2	30.11		5525	1	630	635
450	11303	NX_P20648-1	E.LVEALR.T	Y	28.8	699.428	6	-1.3	350.721	2	30.11		5525	1	689	694
17	245	NX_Q04837-1	E.S(+28.03)ETTTSLVLER.S	Y	29.65	1262.67	11	-2.2	632.342	2	42.82	41900	F20:6884	1	18	28	TAILS light	S1:TAILS light:1000.00
37	245	NX_Q04837-1	E.S(+28.03)ETTTSLVLER.S	Y	32.45	1262.67	11	0.8	632.344	2	43.53	88800	F3:8693	1	18	28	TAILS light	S1:TAILS light:1000.00
16	245	NX_Q04837-1	E.S(+28.03)ETTTSLVLER.S	Y	41.44	1262.67	11	1.8	632.344	2	43.05	203000	F38:8313	1	18	28	TAILS light	S1:TAILS light:1000.00
12	245	NX_Q04837-1	E.S(+34.06)ETTTSLVLER.S	Y	28.64	1268.7	11	-2.2	635.358	2	43.07	45800	F17:6709	2	18	28	TAILS heavy	S1:TAILS heavy:1000.00
37	245	NX_Q04837-1	E.S(+34.06)ETTTSLVLER.S	Y	29.92	1268.7	11	0.8	635.36	2	43.39	97500	F3:8655	1	18	28	TAILS heavy	S1:TAILS heavy:1000.00
16	245	NX_Q04837-1	E.S(+34.06)ETTTSLVLER.S	Y	42.39	1268.7	11	-0.9	635.359	2	43.39	139000	F37:8436	1	18	28	TAILS heavy	S1:TAILS heavy:1000.00
21	245	NX_Q04837-1	E.S(+34.06)ETTTSLVLER.S	Y	46.74	1268.7	11	-5.1	635.356	2	43.28	55200	F39:7158	1	18	28	TAILS heavy	S1:TAILS heavy:1000.00
32	7807	NX_O75879-1	E.S(+34.06)SVAQQPLHTAQK(+34.06)TR.K	Y	42.82	1719.01	15	-0.3	574.009	3	20.15	23100	F4:3196	2	43	57	TAILS heavy	S1:TAILS heavy:1000.00
35	8029	NX_P08865-1	F.A(+28.03)AATGATPIAGR.F	Y	40.13	1083.6	12	-3.4	542.807	2	24.84	30700	F19:3645	2	91	102	TAILS light	A1:TAILS light:1000.00
724	15765	NX_O95831-2	F.A(+28.03)K(+28.03)ATAQDNPK(+28.03)SATEQSGTGIR.S	Y	33.78	2214.16	21	0.4	554.548	4	23.35		F20:3381	1	222	242	TAILS light	A1:TAILS light:1000.00
724	23324	NX_O95831-3	F.A(+28.03)K(+28.03)ATAQDNPK(+28.03)SATEQSGTGIR.S	Y	33.78	2214.16	21	0.4	554.548	4	23.35		F20:3381	1	505	525	TAILS light	A1:TAILS light:1000.00
724	23325	NX_O95831-1	F.A(+28.03)K(+28.03)ATAQDNPK(+28.03)SATEQSGTGIR.S	Y	33.78	2214.16	21	0.4	554.548	4	23.35		F20:3381	1	509	529	TAILS light	A1:TAILS light:1000.00
724	23359	NX_O95831-5	F.A(+28.03)K(+28.03)ATAQDNPK(+28.03)SATEQSGTGIR.S	Y	33.78	2214.16	21	0.4	554.548	4	23.35		F20:3381	1	157	177	TAILS light	A1:TAILS light:1000.00
18	38	NX_P13667-1	F.A(+28.03)MEPEEFDSDTLR.E	Y	32.18	1566.69	13	-1.9	784.349	2	52.2	6700	11129	1	487	499	TAILS light	A1:TAILS light:1000.00
912	58979	NX_H3BS89-1	F.A(+28.03)MSPADEC(+57.02)SR.Q	Y	35.79	1150.47	10	0	576.245	2	22.49	8820	F38:3461	1	90	99	TAILS light
3	3	NX_P25705-1	F.A(+28.03)QFGSDLDAATQQLLSR.G	Y	64.11	1847.94	17	1.7	616.987	3	63.03	3300	F19:10517	1	447	463	TAILS light	A1:TAILS light:1000.00
2	1	NX_P25705-1	F.A(+28.03)QFGSDLDAATQQLLSR.G	Y	42.98	1847.94	17	-0.9	616.986	3	63.45	67100	13958	1	447	463	TAILS light	A1:TAILS light:1000.00
17	76	NX_P30084-1	F.A(+28.03)SGAN(+.98)FEYIIAEK(+28.03)R.G	Y	32.18	1624.85	14	6.8	542.626	3	54.09	17400	F37:11384	2	28	41	TAILS light
21	76	NX_P30084-1	F.A(+28.03)SGANFEYIIAEK(+28.03)R.G	Y	64.65	1623.86	14	1.6	542.295	3	50.01	427000	F18:7897	6	28	41	TAILS light	A1:TAILS light:1000.00
23	76	NX_P30084-1	F.A(+28.03)SGANFEYIIAEK(+28.03)R.G	Y	79.4	1623.86	14	1.1	542.295	3	49.59	738000	F20:8169	7	28	41	TAILS light	A1:TAILS light:1000.00
12	76	NX_P30084-1	F.A(+28.03)SGANFEYIIAEK(+28.03)R.G	Y	73.7	1623.86	14	2.9	542.296	3	50.96	180000	F1:8423	5	28	41	TAILS light	A1:TAILS light:1000.00
27	76	NX_P30084-1	F.A(+28.03)SGANFEYIIAEK(+28.03)R.G	Y	69.85	1623.86	14	2.6	542.296	3	49.94	3400000	F4:10925	10	28	41	TAILS light	A1:TAILS light:1000.00
17	76	NX_P30084-1	F.A(+28.03)SGANFEYIIAEK(+28.03)R.G	Y	74.76	1623.86	14	1.7	542.295	3	49.38	2890000	F38:10046	15	28	41	TAILS light	A1:TAILS light:1000.00
50	76	NX_P30084-1	F.A(+28.03)SGANFEYIIAEK(+28.03)R.G	Y	61.44	1623.86	14	2	542.296	3	49.58	584000	F40:8498	5	28	41	TAILS light	A1:TAILS light:1000.00
62	413	NX_P30084-1	F.A(+28.03)SGANFEYIIAEK(+28.03)R.G	Y	85.06	1623.86	14	-1.2	542.294	3	50.85	1370000	10796	2	28	41	TAILS light	A1:TAILS light:1000.00
22	7749	NX_P08559-4	F.A(+34.06)NDATFEIK(+34.06)K(+34.06)C(+57.02)DLHR.L	Y	35.26	1919.08	15	0	480.777	4	34.48	68900	F4:6761	1	69	83	TAILS heavy
22	7750	NX_P08559-3	F.A(+34.06)NDATFEIK(+34.06)K(+34.06)C(+57.02)DLHR.L	Y	35.26	1919.08	15	0	480.777	4	34.48	68900	F4:6761	1	31	45	TAILS heavy
22	7751	NX_P08559-1	F.A(+34.06)NDATFEIK(+34.06)K(+34.06)C(+57.02)DLHR.L	Y	35.26	1919.08	15	0	480.777	4	34.48	68900	F4:6761	1	31	45	TAILS heavy
22	7752	NX_P08559-2	F.A(+34.06)NDATFEIK(+34.06)K(+34.06)C(+57.02)DLHR.L	Y	35.26	1919.08	15	0	480.777	4	34.48	68900	F4:6761	1	31	45	TAILS heavy
17	76	NX_P30084-1	F.A(+34.06)SGAN(+.98)FEYIIAEK(+34.06)R.G	Y	38.99	1636.91	14	1.6	546.645	3	53.61	22900	F38:11188	1	28	41	TAILS heavy
21	76	NX_P30084-1	F.A(+34.06)SGANFEYIIAEK(+34.06)R.G	Y	69.89	1635.93	14	2.6	546.317	3	49.8	539000	F17:7826	8	28	41	TAILS heavy	A1:TAILS heavy:1000.00
23	76	NX_P30084-1	F.A(+34.06)SGANFEYIIAEK(+34.06)R.G	Y	71.08	1635.93	14	-0.8	546.315	3	49.68	393000	F19:8193	5	28	41	TAILS heavy	A1:TAILS heavy:1000.00
12	76	NX_P30084-1	F.A(+34.06)SGANFEYIIAEK(+34.06)R.G	Y	86.6	1635.93	14	2.3	546.317	3	50.81	242000	F1:8396	5	28	41	TAILS heavy	A1:TAILS heavy:1000.00
27	76	NX_P30084-1	F.A(+34.06)SGANFEYIIAEK(+34.06)R.G	Y	77.79	1635.93	14	3.4	546.318	3	50.14	2920000	F4:10969	7	28	41	TAILS heavy	A1:TAILS heavy:1000.00
17	76	NX_P30084-1	F.A(+34.06)SGANFEYIIAEK(+34.06)R.G	Y	75.49	1635.93	14	1.2	546.317	3	49.92	2880000	F38:10172	5	28	41	TAILS heavy	A1:TAILS heavy:1000.00
50	76	NX_P30084-1	F.A(+34.06)SGANFEYIIAEK(+34.06)R.G	Y	83.61	1635.93	14	1.4	546.317	3	49.92	1080000	F40:8568	4	28	41	TAILS heavy	A1:TAILS heavy:1000.00
62	413	NX_P30084-1	F.A(+34.06)SGANFEYIIAEK(+34.06)R.G	Y	89.1	1635.93	14	-3.4	546.314	3	50.86	908000	10797	2	28	41	TAILS heavy	A1:TAILS heavy:1000.00
35	8029	NX_P08865-1	F.AAATGATPIAGR.F	Y	28.37	1055.57	12	-2	528.792	2	23.91		F20:3469	1	91	102
1063	8029	NX_P08865-1	F.AAATGATPIAGR.F	Y	26.91	1055.57	12	-1.9	528.792	2	23.91	12600	F37:3819	1	91	102
283	8029	NX_P08865-1	F.AAATGATPIAGR.F	Y	31.18	1055.57	12	-9.5	528.788	2	24	8650	F40:3646	1	91	102
626	23324	NX_O95831-3	F.AK(+28.03)ATAQDNPK(+28.03)SATEQSGTGIR.S	Y	27.89	2186.13	21	1.1	547.54	4	21.87	10800	F38:3340	2	505	525	TAILS light	K2:TAILS light:0.00
626	23325	NX_O95831-1	F.AK(+28.03)ATAQDNPK(+28.03)SATEQSGTGIR.S	Y	27.89	2186.13	21	1.1	547.54	4	21.87	10800	F38:3340	2	509	529	TAILS light	K2:TAILS light:0.00
2	58	NX_P10809-1	F.E(+28.03)K(+28.03)ISK(+28.03)GANPVEIR.R	Y	25.65	1523.9	13	-5.5	508.972	3	28.74	11000	F20:4280	1	129	141	TAILS light	E1:TAILS light:1000.00
12	7745	NX_P38646-1	F.E(+28.03)VK(+28.03)STNGDTFLGGEDFDQALLR.H	Y	36.28	2467.22	22	0.8	823.416	3	61.1		F19:10187	1	263	284	TAILS light	E1:TAILS light:1000.00
21	7745	NX_P38646-1	F.E(+28.03)VKSTNGDTFLGGEDFDQALLR.H	Y	55.76	2439.19	22	3.3	814.074	3	61.47	12300	F37:13268	2	263	284	TAILS light	E1:TAILS light:0.00
10	7	NX_P38646-1	F.E(+34.06)VK(+28.03)STN(+.98)GDTFLGGEDFDQALLR.H	Y	40.98	2474.24	22	-2.2	825.752	3	62.97		13830	1	263	284	TAILS heavy
21	7745	NX_P38646-1	F.E(+34.06)VKSTN(+.98)GDTFLGGEDFDQALLR.H	Y	25.32	2446.21	22	6.1	816.415	3	63.03		F37:13680	1	263	284	TAILS heavy
21	7745	NX_P38646-1	F.E(+34.06)VKSTNGDTFLGGEDFDQALLR.H	Y	46.73	2445.22	22	0.4	816.082	3	61	19300	F38:13002	2	263	284	TAILS heavy	E1:TAILS heavy:0.00
44	29	NX_P23284-1	F.G(+28.03)K(+28.03)VLEGMEVVR.K	Y	61.69	1271.73	11	-1.6	424.916	3	41.23	17600	8402	1	170	180	TAILS light	G1:TAILS light:1000.00
44	29	NX_P23284-1	F.G(+34.06)K(+28.03)VLEGMEVVR.K	Y	52.55	1277.76	11	1.1	426.927	3	41.14	13000	8378	1	170	180	TAILS heavy
77	10	NX_Q5ST30-1	F.H(+28.03)SVSTQSEPHGSPISR.R	Y	62.78	1732.85	16	-1.5	578.623	3	23.29	5270	F2:3765	1	26	41	TAILS light	H1:TAILS light:1000.00
77	11	NX_Q5ST30-4	F.H(+28.03)SVSTQSEPHGSPISR.R	Y	62.78	1732.85	16	-1.5	578.623	3	23.29	5270	F2:3765	1	56	71	TAILS light	H1:TAILS light:1000.00
89	10	NX_Q5ST30-1	F.H(+28.03)SVSTQSEPHGSPISR.R	Y	66.54	1732.85	16	1.7	578.625	3	22.76	125000	F3:3798	4	26	41	TAILS light	H1:TAILS light:1000.00
89	11	NX_Q5ST30-4	F.H(+28.03)SVSTQSEPHGSPISR.R	Y	66.54	1732.85	16	1.7	578.625	3	22.76	125000	F3:3798	4	56	71	TAILS light	H1:TAILS light:1000.00
139	10	NX_Q5ST30-1	F.H(+28.03)SVSTQSEPHGSPISR.R	Y	61.75	1732.85	16	1.2	578.624	3	21.53	97900	F37:3406	2	26	41	TAILS light	H1:TAILS light:1000.00
139	11	NX_Q5ST30-4	F.H(+28.03)SVSTQSEPHGSPISR.R	Y	61.75	1732.85	16	1.2	578.624	3	21.53	97900	F37:3406	2	56	71	TAILS light	H1:TAILS light:1000.00
314	367	NX_Q5ST30-1	F.H(+28.03)SVSTQSEPHGSPISR.R	Y	32.79	1732.85	16	0.6	578.624	3	22.76	46400	3772	1	26	41	TAILS light	H1:TAILS light:1000.00
314	368	NX_Q5ST30-4	F.H(+28.03)SVSTQSEPHGSPISR.R	Y	32.79	1732.85	16	0.6	578.624	3	22.76	46400	3772	1	56	71	TAILS light	H1:TAILS light:1000.00
77	10	NX_Q5ST30-1	F.H(+34.06)SVSTQSEPHGSPISR.R	Y	64.06	1738.88	16	1.7	580.635	3	23.29	5560	F2:3766	1	26	41	TAILS heavy	H1:TAILS heavy:1000.00
77	11	NX_Q5ST30-4	F.H(+34.06)SVSTQSEPHGSPISR.R	Y	64.06	1738.88	16	1.7	580.635	3	23.29	5560	F2:3766	1	56	71	TAILS heavy	H1:TAILS heavy:1000.00
89	10	NX_Q5ST30-1	F.H(+34.06)SVSTQSEPHGSPISR.R	Y	58.42	1738.88	16	3.1	580.636	3	22.22	88900	F3:3696	2	26	41	TAILS heavy	H1:TAILS heavy:1000.00
89	11	NX_Q5ST30-4	F.H(+34.06)SVSTQSEPHGSPISR.R	Y	58.42	1738.88	16	3.1	580.636	3	22.22	88900	F3:3696	2	56	71	TAILS heavy	H1:TAILS heavy:1000.00
139	10	NX_Q5ST30-1	F.H(+34.06)SVSTQSEPHGSPISR.R	Y	56.02	1738.88	16	0.7	580.635	3	21.53	86500	F37:3404	2	26	41	TAILS heavy	H1:TAILS heavy:1000.00
139	11	NX_Q5ST30-4	F.H(+34.06)SVSTQSEPHGSPISR.R	Y	56.02	1738.88	16	0.7	580.635	3	21.53	86500	F37:3404	2	56	71	TAILS heavy	H1:TAILS heavy:1000.00
314	367	NX_Q5ST30-1	F.H(+34.06)SVSTQSEPHGSPISR.R	Y	33.83	1738.88	16	-0.8	580.634	3	22.59	20700	3735	1	26	41	TAILS heavy	H1:TAILS heavy:1000.00
314	368	NX_Q5ST30-4	F.H(+34.06)SVSTQSEPHGSPISR.R	Y	33.83	1738.88	16	-0.8	580.634	3	22.59	20700	3735	1	56	71	TAILS heavy	H1:TAILS heavy:1000.00
11	23	NX_P07237-1	F.I(+28.03)FIDSDHTDNQR.I	Y	51.98	1487.7	12	-1.6	496.907	3	33.57	24200	6405	1	289	300	TAILS light	I1:TAILS light:1000.00
403	1238	NX_Q9NYK5-1	F.I(+34.06)ATSSASQLSPTELTEMR.N	Y	46.37	1955.01	18	-7	652.673	3	56.43		F38:11912	1	27	44	TAILS heavy	I1:TAILS heavy:1000.00
403	1246	NX_Q9NYK5-2	F.I(+34.06)ATSSASQLSPTELTEMR.N	Y	46.37	1955.01	18	-7	652.673	3	56.43		F38:11912	1	27	44	TAILS heavy	I1:TAILS heavy:1000.00
452	8664	NX_P62906-1	F.L(+28.03)ASESLIK(+28.03)QIPR.I	Y	27.59	1409.86	12	-3.6	470.959	3	46.89	13400	F20:7663	1	111	122	TAILS light	L1:TAILS light:1000.00
33	17246	NX_Q9BUB7-1	F.L(+28.03)NTPSDK(+28.03)SEDGR.L	Y	44.68	1373.68	12	1.6	458.901	3	21.05	551000	F38:3201	7	82	93	TAILS light	L1:TAILS light:1000.00
64	17000	NX_Q9BUB7-3	F.L(+28.03)NTPSDK(+28.03)SEDGR.L	Y	34.43	1373.68	12	1.9	458.901	3	21.57	37800	F39:3232	1	82	93	TAILS light	L1:TAILS light:1000.00
64	17246	NX_Q9BUB7-1	F.L(+28.03)NTPSDK(+28.03)SEDGR.L	Y	34.43	1373.68	12	1.9	458.901	3	21.57	37800	F39:3232	1	82	93	TAILS light	L1:TAILS light:1000.00
225	22551	NX_Q9BUB7-3	F.L(+28.03)NTPSDK(+28.03)SEDGR.L	Y	28.27	1373.68	12	-0.4	458.9	3	22.8	411000	3782	1	82	93	TAILS light	L1:TAILS light:1000.00
225	22553	NX_Q9BUB7-1	F.L(+28.03)NTPSDK(+28.03)SEDGR.L	Y	28.27	1373.68	12	-0.4	458.9	3	22.8	411000	3782	1	82	93	TAILS light	L1:TAILS light:1000.00
33	17246	NX_Q9BUB7-1	F.L(+34.06)NTPSDK(+34.06)SEDGR.L	Y	41.58	1385.74	12	1.4	462.922	3	20.94	557000	F38:3179	6	82	93	TAILS heavy	L1:TAILS heavy:1000.00
64	17000	NX_Q9BUB7-3	F.L(+34.06)NTPSDK(+34.06)SEDGR.L	Y	26.2	1385.74	12	0	462.921	3	21.6	82400	F39:3238	1	82	93	TAILS heavy	L1:TAILS heavy:1000.00
64	17246	NX_Q9BUB7-1	F.L(+34.06)NTPSDK(+34.06)SEDGR.L	Y	26.2	1385.74	12	0	462.921	3	21.6	82400	F39:3238	1	82	93	TAILS heavy	L1:TAILS heavy:1000.00
225	22551	NX_Q9BUB7-3	F.L(+34.06)NTPSDK(+34.06)SEDGR.L	Y	28.21	1385.74	12	0.8	462.922	3	22.85	291000	3792	1	82	93	TAILS heavy	L1:TAILS heavy:1000.00
225	22553	NX_Q9BUB7-1	F.L(+34.06)NTPSDK(+34.06)SEDGR.L	Y	28.21	1385.74	12	0.8	462.922	3	22.85	291000	3792	1	82	93	TAILS heavy	L1:TAILS heavy:1000.00
31	131	NX_P20674-1	F.N(+28.03)K(+28.03)PDIDAWELR.K	Y	32.21	1411.75	11	-2.2	471.588	3	50.12		10612	1	61	71	TAILS light	N1:TAILS light:1000.00
4	24	NX_Q15084-3	F.Q(+28.03)K(+28.03)GESPVDYDGGR.T	Y	52.88	1462.71	13	3.3	488.577	3	27.23		F19:4041	2	241	253	TAILS light	Q1:TAILS light:1000.00
4	25	NX_Q15084-1	F.Q(+28.03)K(+28.03)GESPVDYDGGR.T	Y	52.88	1462.71	13	3.3	488.577	3	27.23		F19:4041	2	244	256	TAILS light	Q1:TAILS light:1000.00
4	26	NX_Q15084-4	F.Q(+28.03)K(+28.03)GESPVDYDGGR.T	Y	52.88	1462.71	13	3.3	488.577	3	27.23		F19:4041	2	249	261	TAILS light	Q1:TAILS light:1000.00
4	12	NX_Q15084-5	F.Q(+28.03)K(+28.03)GESPVDYDGGR.T	Y	52.88	1462.71	13	3.3	488.577	3	27.23		F19:4041	2	292	304	TAILS light	Q1:TAILS light:1000.00
4	27	NX_Q15084-2	F.Q(+28.03)K(+28.03)GESPVDYDGGR.T	Y	52.88	1462.71	13	3.3	488.577	3	27.23		F19:4041	2	296	308	TAILS light	Q1:TAILS light:1000.00
7	12	NX_Q15084-5	F.Q(+28.03)K(+28.03)GESPVDYDGGR.T	Y	34.27	1462.71	13	4.8	488.578	3	27.24	21100	F4:4880	1	292	304	TAILS light	Q1:TAILS light:1000.00
7	24	NX_Q15084-3	F.Q(+28.03)K(+28.03)GESPVDYDGGR.T	Y	34.27	1462.71	13	4.8	488.578	3	27.24	21100	F4:4880	1	241	253	TAILS light	Q1:TAILS light:1000.00
7	25	NX_Q15084-1	F.Q(+28.03)K(+28.03)GESPVDYDGGR.T	Y	34.27	1462.71	13	4.8	488.578	3	27.24	21100	F4:4880	1	244	256	TAILS light	Q1:TAILS light:1000.00
7	26	NX_Q15084-4	F.Q(+28.03)K(+28.03)GESPVDYDGGR.T	Y	34.27	1462.71	13	4.8	488.578	3	27.24	21100	F4:4880	1	249	261	TAILS light	Q1:TAILS light:1000.00
7	27	NX_Q15084-2	F.Q(+28.03)K(+28.03)GESPVDYDGGR.T	Y	34.27	1462.71	13	4.8	488.578	3	27.24	21100	F4:4880	1	296	308	TAILS light	Q1:TAILS light:1000.00
7	17	NX_Q15084-5	F.Q(+28.03)K(+28.03)GESPVDYDGGR.T	Y	52.48	1462.71	13	-3.2	488.574	3	28.65	192000	5142	1	292	304	TAILS light	Q1:TAILS light:1000.00
7	18	NX_Q15084-3	F.Q(+28.03)K(+28.03)GESPVDYDGGR.T	Y	52.48	1462.71	13	-3.2	488.574	3	28.65	192000	5142	1	241	253	TAILS light	Q1:TAILS light:1000.00
7	19	NX_Q15084-1	F.Q(+28.03)K(+28.03)GESPVDYDGGR.T	Y	52.48	1462.71	13	-3.2	488.574	3	28.65	192000	5142	1	244	256	TAILS light	Q1:TAILS light:1000.00
7	20	NX_Q15084-4	F.Q(+28.03)K(+28.03)GESPVDYDGGR.T	Y	52.48	1462.71	13	-3.2	488.574	3	28.65	192000	5142	1	249	261	TAILS light	Q1:TAILS light:1000.00
7	21	NX_Q15084-2	F.Q(+28.03)K(+28.03)GESPVDYDGGR.T	Y	52.48	1462.71	13	-3.2	488.574	3	28.65	192000	5142	1	296	308	TAILS light	Q1:TAILS light:1000.00
7	12	NX_Q15084-5	F.Q(+28.03)K(+34.06)GESPVDYDGGR.T	Y	40.09	1468.74	13	2.6	490.587	3	27.24		F4:4881	1	292	304	TAILS light
7	24	NX_Q15084-3	F.Q(+28.03)K(+34.06)GESPVDYDGGR.T	Y	40.09	1468.74	13	2.6	490.587	3	27.24		F4:4881	1	241	253	TAILS light
7	25	NX_Q15084-1	F.Q(+28.03)K(+34.06)GESPVDYDGGR.T	Y	40.09	1468.74	13	2.6	490.587	3	27.24		F4:4881	1	244	256	TAILS light
7	26	NX_Q15084-4	F.Q(+28.03)K(+34.06)GESPVDYDGGR.T	Y	40.09	1468.74	13	2.6	490.587	3	27.24		F4:4881	1	249	261	TAILS light
7	27	NX_Q15084-2	F.Q(+28.03)K(+34.06)GESPVDYDGGR.T	Y	40.09	1468.74	13	2.6	490.587	3	27.24		F4:4881	1	296	308	TAILS light
7	17	NX_Q15084-5	F.Q(+28.03)K(+34.06)GESPVDYDGGR.T	Y	59.18	1468.74	13	-1.8	490.585	3	28.65	48400	5143	1	292	304	TAILS light
7	18	NX_Q15084-3	F.Q(+28.03)K(+34.06)GESPVDYDGGR.T	Y	59.18	1468.74	13	-1.8	490.585	3	28.65	48400	5143	1	241	253	TAILS light
7	19	NX_Q15084-1	F.Q(+28.03)K(+34.06)GESPVDYDGGR.T	Y	59.18	1468.74	13	-1.8	490.585	3	28.65	48400	5143	1	244	256	TAILS light
7	20	NX_Q15084-4	F.Q(+28.03)K(+34.06)GESPVDYDGGR.T	Y	59.18	1468.74	13	-1.8	490.585	3	28.65	48400	5143	1	249	261	TAILS light
7	21	NX_Q15084-2	F.Q(+28.03)K(+34.06)GESPVDYDGGR.T	Y	59.18	1468.74	13	-1.8	490.585	3	28.65	48400	5143	1	296	308	TAILS light
188	8288	NX_Q99807-1	F.R(+28.03)SSGMTLDNISR.A	Y	42.29	1363.69	12	-0.3	455.57	3	33.7		F38:5965	2	35	46	TAILS light	R1:TAILS light:1000.00
449	627	NX_Q99807-1	F.R(+28.03)SSGMTLDNISR.A	Y	40.08	1363.69	12	-1	455.569	3	35.66		6951	1	35	46	TAILS light	R1:TAILS light:1000.00
111	8122	NX_Q96SJ8-1	F.R(+34.06)LLTLDSEEVPEAC(+57.02)C(+57.02)R.R	Y	39.23	1980.98	16	4.7	661.338	3	49.09	22100	F39:8348	1	163	178	TAILS heavy
188	8288	NX_Q99807-1	F.R(+34.06)SSGMTLDNISR.A	Y	27.92	1369.72	12	1.3	457.581	3	33.86		F38:6003	1	35	46	TAILS heavy	R1:TAILS heavy:1000.00
137	7902	NX_Q7L592-1	F.S(+28.03)SGNEPAENPVTPMLR.H	Y	59.86	1725.84	16	0.3	863.925	2	47.06	136000	F4:10163	3	30	45	TAILS light	S1:TAILS light:1000.00
137	8031	NX_Q7L592-2	F.S(+28.03)SGNEPAENPVTPMLR.H	Y	59.86	1725.84	16	0.3	863.925	2	47.06	136000	F4:10163	3	30	45	TAILS light	S1:TAILS light:1000.00
92	8031	NX_Q7L592-2	F.S(+28.03)SGNEPAENPVTPMLR.H	Y	62.47	1725.84	16	-2.8	863.923	2	47.85	144000	F37:9648	4	30	45	TAILS light	S1:TAILS light:1000.00
92	7902	NX_Q7L592-1	F.S(+28.03)SGNEPAENPVTPMLR.H	Y	62.47	1725.84	16	-2.8	863.923	2	47.85	144000	F37:9648	4	30	45	TAILS light	S1:TAILS light:1000.00
84	8215	NX_Q7L2E3-2	F.S(+28.03)SSC(+57.02)AHPDHTK(+28.03)EAAEAESGMAPGGPGEGDGSLVNASR.D	Y	69.48	3678.63	37	2.9	920.667	4	40.99	28800	F37:7790	4	36	72	TAILS light
107	519	NX_O75127-1	F.S(+28.03)SSSSQLPLGQER.Q	Y	45.15	1402.71	13	2.9	702.362	2	35.31	18400	F17:5425	2	47	59	TAILS light	S1:TAILS light:1000.00
272	519	NX_O75127-1	F.S(+28.03)SSSSQLPLGQER.Q	Y	45.34	1402.71	13	-0.2	702.36	2	35.05	44300	F20:5442	2	47	59	TAILS light	S1:TAILS light:1000.00
102	519	NX_O75127-1	F.S(+28.03)SSSSQLPLGQER.Q	Y	60.98	1402.71	13	0.4	702.36	2	35.82	229000	F4:7121	2	47	59	TAILS light	S1:TAILS light:1000.00
125	519	NX_O75127-1	F.S(+28.03)SSSSQLPLGQER.Q	Y	63.62	1402.71	13	0.8	702.36	2	35.03	149000	F38:6277	3	47	59	TAILS light	S1:TAILS light:1000.00
130	519	NX_O75127-1	F.S(+28.03)SSSSQLPLGQER.Q	Y	42.85	1402.71	13	-8.4	702.354	2	35.56	30400	F39:5666	2	47	59	TAILS light	S1:TAILS light:1000.00
202	45	NX_P82673-2	F.S(+28.03)TAVYSATPVPTPSLPER.T	Y	58.25	1899.99	18	0.1	951.004	2	52.25	28700	F17:8224	1	23	40	TAILS light	S1:TAILS light:1000.00
202	38	NX_P82673-1	F.S(+28.03)TAVYSATPVPTPSLPER.T	Y	58.25	1899.99	18	0.1	951.004	2	52.25	28700	F17:8224	1	23	40	TAILS light	S1:TAILS light:1000.00
68	45	NX_P82673-2	F.S(+28.03)TAVYSATPVPTPSLPER.T	Y	59.4	1899.99	18	1	951.005	2	52.15	91600	F19:8646	3	23	40	TAILS light	S1:TAILS light:1000.00
68	38	NX_P82673-1	F.S(+28.03)TAVYSATPVPTPSLPER.T	Y	59.4	1899.99	18	1	951.005	2	52.15	91600	F19:8646	3	23	40	TAILS light	S1:TAILS light:1000.00
116	38	NX_P82673-1	F.S(+28.03)TAVYSATPVPTPSLPER.T	Y	53.65	1899.99	18	-0.4	951.004	2	52.33	16800	F2:9102	2	23	40	TAILS light	S1:TAILS light:1000.00
116	45	NX_P82673-2	F.S(+28.03)TAVYSATPVPTPSLPER.T	Y	53.65	1899.99	18	-0.4	951.004	2	52.33	16800	F2:9102	2	23	40	TAILS light	S1:TAILS light:1000.00
75	38	NX_P82673-1	F.S(+28.03)TAVYSATPVPTPSLPER.T	Y	67.08	1899.99	18	0.7	951.005	2	52.69	189000	F3:10860	4	23	40	TAILS light	S1:TAILS light:1000.00
75	45	NX_P82673-2	F.S(+28.03)TAVYSATPVPTPSLPER.T	Y	67.08	1899.99	18	0.7	951.005	2	52.69	189000	F3:10860	4	23	40	TAILS light	S1:TAILS light:1000.00
88	38	NX_P82673-1	F.S(+28.03)TAVYSATPVPTPSLPER.T	Y	78.28	1899.99	18	-0.7	951.004	2	52.59	515000	F38:10912	4	23	40	TAILS light	S1:TAILS light:1000.00
71	45	NX_P82673-2	F.S(+28.03)TAVYSATPVPTPSLPER.T	Y	74.68	1899.99	18	0.6	951.005	2	52.7	112000	F40:9149	4	23	40	TAILS light	S1:TAILS light:1000.00
71	38	NX_P82673-1	F.S(+28.03)TAVYSATPVPTPSLPER.T	Y	74.68	1899.99	18	0.6	951.005	2	52.7	112000	F40:9149	4	23	40	TAILS light	S1:TAILS light:1000.00
111	112	NX_P82673-1	F.S(+28.03)TAVYSATPVPTPSLPER.T	Y	63.21	1899.99	18	0.8	951.005	2	52.91	173000	11309	2	23	40	TAILS light	S1:TAILS light:1000.00
111	110	NX_P82673-2	F.S(+28.03)TAVYSATPVPTPSLPER.T	Y	63.21	1899.99	18	0.8	951.005	2	52.91	173000	11309	2	23	40	TAILS light	S1:TAILS light:1000.00
92	8031	NX_Q7L592-2	F.S(+34.06)SGN(+.98)EPAENPVTPMLR.H	Y	55.81	1732.85	16	7.2	867.439	2	47.57		F37:9572	1	30	45	TAILS heavy
92	7902	NX_Q7L592-1	F.S(+34.06)SGN(+.98)EPAENPVTPMLR.H	Y	55.81	1732.85	16	7.2	867.439	2	47.57		F37:9572	1	30	45	TAILS heavy
92	8031	NX_Q7L592-2	F.S(+34.06)SGNEPAEN(+.98)PVTPMLR.H	Y	37.16	1732.85	16	6.3	867.438	2	47.15		F38:9413	1	30	45	TAILS heavy
92	7902	NX_Q7L592-1	F.S(+34.06)SGNEPAEN(+.98)PVTPMLR.H	Y	37.16	1732.85	16	6.3	867.438	2	47.15		F38:9413	1	30	45	TAILS heavy
137	7902	NX_Q7L592-1	F.S(+34.06)SGNEPAENPVTPMLR.H	Y	59.64	1731.87	16	-0.2	866.941	2	47.22	100000	F4:10204	3	30	45	TAILS heavy	S1:TAILS heavy:1000.00
137	8031	NX_Q7L592-2	F.S(+34.06)SGNEPAENPVTPMLR.H	Y	59.64	1731.87	16	-0.2	866.941	2	47.22	100000	F4:10204	3	30	45	TAILS heavy	S1:TAILS heavy:1000.00
92	8031	NX_Q7L592-2	F.S(+34.06)SGNEPAENPVTPMLR.H	Y	75.47	1731.87	16	0.1	866.941	2	47.23	177000	F38:9434	4	30	45	TAILS heavy	S1:TAILS heavy:1000.00
92	7902	NX_Q7L592-1	F.S(+34.06)SGNEPAENPVTPMLR.H	Y	75.47	1731.87	16	0.1	866.941	2	47.23	177000	F38:9434	4	30	45	TAILS heavy	S1:TAILS heavy:1000.00
467	8031	NX_Q7L592-2	F.S(+34.06)SGNEPAENPVTPMLR.H	Y	51.59	1731.87	16	-1.6	866.94	2	47.03	30100	F40:7978	1	30	45	TAILS heavy	S1:TAILS heavy:1000.00
467	7902	NX_Q7L592-1	F.S(+34.06)SGNEPAENPVTPMLR.H	Y	51.59	1731.87	16	-1.6	866.94	2	47.03	30100	F40:7978	1	30	45	TAILS heavy	S1:TAILS heavy:1000.00
84	8215	NX_Q7L2E3-2	F.S(+34.06)SSC(+57.02)AHPDHTK(+34.06)EAAEAESGMAPGGPGEGDGSLVNASR.D	Y	49.29	3690.69	37	1.6	739.147	5	40.82	27600	F37:7751	2	36	72	TAILS heavy
107	519	NX_O75127-1	F.S(+34.06)SSSSQLPLGQER.Q	Y	54.34	1408.74	13	-6.7	705.371	2	35.17	26400	F17:5400	2	47	59	TAILS heavy	S1:TAILS heavy:1000.00
102	519	NX_O75127-1	F.S(+34.06)SSSSQLPLGQER.Q	Y	60.23	1408.74	13	-7.6	705.37	2	35.86	100000	F3:6826	3	47	59	TAILS heavy	S1:TAILS heavy:1000.00
125	519	NX_O75127-1	F.S(+34.06)SSSSQLPLGQER.Q	Y	47.47	1408.74	13	-3.1	705.374	2	35.62	115000	F37:6469	2	47	59	TAILS heavy	S1:TAILS heavy:1000.00
130	519	NX_O75127-1	F.S(+34.06)SSSSQLPLGQER.Q	Y	40.03	1408.74	13	-8.2	705.37	2	35.33	45600	F40:5645	1	47	59	TAILS heavy	S1:TAILS heavy:1000.00
202	45	NX_P82673-2	F.S(+34.06)TAVYSATPVPTPSLPER.T	Y	49.13	1906.03	18	-2.8	954.018	2	52.06	35900	F18:8229	2	23	40	TAILS heavy	S1:TAILS heavy:1000.00
202	38	NX_P82673-1	F.S(+34.06)TAVYSATPVPTPSLPER.T	Y	49.13	1906.03	18	-2.8	954.018	2	52.06	35900	F18:8229	2	23	40	TAILS heavy	S1:TAILS heavy:1000.00
68	45	NX_P82673-2	F.S(+34.06)TAVYSATPVPTPSLPER.T	Y	64.39	1906.03	18	-2.2	954.018	2	52.16	41100	F19:8648	2	23	40	TAILS heavy	S1:TAILS heavy:1000.00
68	38	NX_P82673-1	F.S(+34.06)TAVYSATPVPTPSLPER.T	Y	64.39	1906.03	18	-2.2	954.018	2	52.16	41100	F19:8648	2	23	40	TAILS heavy	S1:TAILS heavy:1000.00
116	38	NX_P82673-1	F.S(+34.06)TAVYSATPVPTPSLPER.T	Y	55.55	1906.03	18	-1	954.019	2	52.51	20000	F1:8673	1	23	40	TAILS heavy	S1:TAILS heavy:1000.00
116	45	NX_P82673-2	F.S(+34.06)TAVYSATPVPTPSLPER.T	Y	55.55	1906.03	18	-1	954.019	2	52.51	20000	F1:8673	1	23	40	TAILS heavy	S1:TAILS heavy:1000.00
75	38	NX_P82673-1	F.S(+34.06)TAVYSATPVPTPSLPER.T	Y	69.08	1906.03	18	5	954.025	2	52.16	257000	F4:11517	4	23	40	TAILS heavy	S1:TAILS heavy:1000.00
75	45	NX_P82673-2	F.S(+34.06)TAVYSATPVPTPSLPER.T	Y	69.08	1906.03	18	5	954.025	2	52.16	257000	F4:11517	4	23	40	TAILS heavy	S1:TAILS heavy:1000.00
88	38	NX_P82673-1	F.S(+34.06)TAVYSATPVPTPSLPER.T	Y	77.87	1906.03	18	-0.3	954.02	2	52.37	401000	F38:10852	4	23	40	TAILS heavy	S1:TAILS heavy:1000.00
71	45	NX_P82673-2	F.S(+34.06)TAVYSATPVPTPSLPER.T	Y	73.72	1906.03	18	-0.1	954.02	2	52.83	192000	F39:9111	4	23	40	TAILS heavy	S1:TAILS heavy:1000.00
71	38	NX_P82673-1	F.S(+34.06)TAVYSATPVPTPSLPER.T	Y	73.72	1906.03	18	-0.1	954.02	2	52.83	192000	F39:9111	4	23	40	TAILS heavy	S1:TAILS heavy:1000.00
111	112	NX_P82673-1	F.S(+34.06)TAVYSATPVPTPSLPER.T	Y	59.58	1906.03	18	-0.6	954.02	2	52.57	68100	11216	1	23	40	TAILS heavy	S1:TAILS heavy:1000.00
111	110	NX_P82673-2	F.S(+34.06)TAVYSATPVPTPSLPER.T	Y	59.58	1906.03	18	-0.6	954.02	2	52.57	68100	11216	1	23	40	TAILS heavy	S1:TAILS heavy:1000.00
415	8068	NX_Q32P41-1	F.S(+34.06)TMPETETHER.E	Y	43.83	1350.63	11	4.7	451.219	3	19.91	56800	F3:3261	1	58	68	TAILS heavy	S1:TAILS heavy:1000.00
1062	8068	NX_Q32P41-1	F.S(+34.06)TMPETETHER.E	Y	29.72	1350.63	11	6.6	451.22	3	19.24		F38:2891	1	58	68	TAILS heavy	S1:TAILS heavy:1000.00
588	8068	NX_Q32P41-1	F.S(+34.06)TMPETETHER.E	Y	52.29	1350.63	11	2.8	451.218	3	19.62	7350	F40:2852	2	58	68	TAILS heavy	S1:TAILS heavy:1000.00
215	11096	NX_Q00325-2	F.SVTLK(+28.03)EDGVR.G	Y	29.15	1130.63	10	-3.7	566.32	2	26.38		4610	1	107	116	TAILS light	K5:TAILS light:33.81
215	11437	NX_Q00325-1	F.SVTLK(+28.03)EDGVR.G	Y	29.15	1130.63	10	-3.7	566.32	2	26.38		4610	1	108	117	TAILS light	K5:TAILS light:33.81
1	2	NX_P06576-1	F.T(+34.06)QAGSEVSALLGR.I	Y	29.55	1321.74	13	0.2	661.878	2	52.97	13900	F37:11067	1	312	324	TAILS heavy	T1:TAILS heavy:1000.00
70	7924	NX_P16615-2	F.V(+28.03)K(+28.03)GAPEGVIDR.C	Y	30.82	1195.69	11	-2.7	399.57	3	28.62		F19:4283	2	513	523	TAILS light	V1:TAILS light:1000.00
70	7935	NX_P16615-5	F.V(+28.03)K(+28.03)GAPEGVIDR.C	Y	30.82	1195.69	11	-2.7	399.57	3	28.62		F19:4283	2	513	523	TAILS light	V1:TAILS light:1000.00
70	7936	NX_P16615-3	F.V(+28.03)K(+28.03)GAPEGVIDR.C	Y	30.82	1195.69	11	-2.7	399.57	3	28.62		F19:4283	2	513	523	TAILS light	V1:TAILS light:1000.00
70	7951	NX_P16615-4	F.V(+28.03)K(+28.03)GAPEGVIDR.C	Y	30.82	1195.69	11	-2.7	399.57	3	28.62		F19:4283	2	486	496	TAILS light	V1:TAILS light:1000.00
70	7949	NX_P16615-1	F.V(+28.03)K(+28.03)GAPEGVIDR.C	Y	30.82	1195.69	11	-2.7	399.57	3	28.62		F19:4283	2	513	523	TAILS light	V1:TAILS light:1000.00
5	7744	NX_P14625-1	F.V(+28.03)K(+28.03)GVVDSDDLPLNVSR.E	Y	28.39	1767.97	16	1.1	590.332	3	49.5		F3:10142	1	433	448	TAILS light	V1:TAILS light:1000.00
194	7983	NX_Q8IV08-1	F.V(+28.03)VPADEAQAR.I	Y	36.49	1082.57	10	-2.7	542.292	2	25.42		F19:3736	1	399	408	TAILS light	V1:TAILS light:1000.00
4	3	NX_P14625-1	F.V(+34.06)K(+28.03)GVVDSDDLPLNVSR.E	Y	32.75	1774	16	-3.3	592.34	3	49.91	202000	10567	1	433	448	TAILS heavy
7	7744	NX_P14625-1	F.V(+34.06)KGVVDSDDLPLNVSR.E	Y	36.74	1745.97	16	-1.2	582.998	3	48.6		F39:8254	1	433	448	TAILS heavy	V1:TAILS heavy:0.00
24	139	NX_Q9BPW8-1	F.Y(+28.03)SK(+28.03)DNEGSWFR.S	Y	28.75	1443.68	11	2.2	482.234	3	43.27	87800	F4:9139	1	35	45	TAILS light	Y1:TAILS light:1000.00
32	139	NX_Q9BPW8-1	F.Y(+28.03)SK(+28.03)DNEGSWFR.S	Y	36.93	1443.68	11	0.3	482.233	3	42.41	74100	F38:8140	2	35	45	TAILS light	Y1:TAILS light:1000.00
42	103	NX_Q9BPW8-1	F.Y(+28.03)SK(+28.03)DNEGSWFR.S	Y	41.29	1443.68	11	0.2	482.233	3	43.93	15700	9103	1	35	45	TAILS light	Y1:TAILS light:1000.00
51	139	NX_Q9BPW8-1	F.Y(+34.06)SK(+34.06)DNEGSWFR.S	Y	42.77	1455.74	11	1.4	486.255	3	43.01		F40:7141	1	35	45	TAILS heavy	Y1:TAILS heavy:1000.00
317	8121	NX_Q9BX68-1	G.A(+28.03)AGVTDGNEVAK(+28.03)AQQATPGGAAPTIFSR.I	Y	59.82	2740.41	28	-0.6	914.478	3	50.22	173000	F3:10302	2	31	58	TAILS light	A1:TAILS light:1000.00
60	8121	NX_Q9BX68-1	G.A(+28.03)AGVTDGNEVAK(+28.03)AQQATPGGAAPTIFSR.I	Y	76.41	2740.41	28	1.1	686.112	4	50.39	252000	F37:10349	7	31	58	TAILS light	A1:TAILS light:1000.00
412	7985	NX_P80370-1	G.A(+28.03)EC(+57.02)FPAC(+57.02)NPQNGFC(+57.02)EDDNVC(+57.02)R.C	Y	77.62	2587	21	0	863.34	3	51.32	16200	F4:11291	1	24	44	TAILS light
412	8116	NX_P80370-2	G.A(+28.03)EC(+57.02)FPAC(+57.02)NPQNGFC(+57.02)EDDNVC(+57.02)R.C	Y	77.62	2587	21	0	863.34	3	51.32	16200	F4:11291	1	24	44	TAILS light
193	8116	NX_P80370-2	G.A(+28.03)EC(+57.02)FPAC(+57.02)NPQNGFC(+57.02)EDDNVC(+57.02)R.C	Y	62.1	2587	21	-1.5	863.339	3	51.15	7090	F40:8827	2	24	44	TAILS light
193	7985	NX_P80370-1	G.A(+28.03)EC(+57.02)FPAC(+57.02)NPQNGFC(+57.02)EDDNVC(+57.02)R.C	Y	62.1	2587	21	-1.5	863.339	3	51.15	7090	F40:8827	2	24	44	TAILS light
18	240	NX_Q14257-1	G.A(+28.03)GK(+28.03)AEELHYPLGER.R	Y	29.31	1624.86	14	9.1	407.225	4	38.98		F1:6373	1	22	35	TAILS light	A1:TAILS light:1000.00
18	241	NX_Q14257-2	G.A(+28.03)GK(+28.03)AEELHYPLGER.R	Y	29.31	1624.86	14	9.1	407.225	4	38.98		F1:6373	1	22	35	TAILS light	A1:TAILS light:1000.00
16	241	NX_Q14257-2	G.A(+28.03)GK(+28.03)AEELHYPLGER.R	Y	51.2	1624.86	14	0.6	407.222	4	36.01	106000	F3:6862	3	22	35	TAILS light	A1:TAILS light:1000.00
16	240	NX_Q14257-1	G.A(+28.03)GK(+28.03)AEELHYPLGER.R	Y	51.2	1624.86	14	0.6	407.222	4	36.01	106000	F3:6862	3	22	35	TAILS light	A1:TAILS light:1000.00
14	240	NX_Q14257-1	G.A(+28.03)GK(+28.03)AEELHYPLGER.R	Y	52.54	1624.86	14	4.5	407.223	4	34.53	218000	F38:6161	5	22	35	TAILS light	A1:TAILS light:1000.00
14	241	NX_Q14257-2	G.A(+28.03)GK(+28.03)AEELHYPLGER.R	Y	52.54	1624.86	14	4.5	407.223	4	34.53	218000	F38:6161	5	22	35	TAILS light	A1:TAILS light:1000.00
19	224	NX_Q14257-1	G.A(+28.03)GK(+28.03)AEELHYPLGER.R	Y	42	1624.86	14	0.8	407.222	4	36.15	121000	7084	2	22	35	TAILS light	A1:TAILS light:1000.00
19	225	NX_Q14257-2	G.A(+28.03)GK(+28.03)AEELHYPLGER.R	Y	42	1624.86	14	0.8	407.222	4	36.15	121000	7084	2	22	35	TAILS light	A1:TAILS light:1000.00
219	8831	NX_Q13445-1	G.A(+28.03)GPPPIQDGEFTFLLPAGR.K	Y	30.47	2010.06	19	4.1	671.029	3	65.9	4230	F17:10335	1	24	42	TAILS light	A1:TAILS light:1000.00
87	8831	NX_Q13445-1	G.A(+28.03)GPPPIQDGEFTFLLPAGR.K	Y	66.72	2010.06	19	-2.1	671.025	3	66.36	426000	F37:14493	6	24	42	TAILS light	A1:TAILS light:1000.00
126	8831	NX_Q13445-1	G.A(+28.03)GPPPIQDGEFTFLLPAGR.K	Y	54.35	2010.06	19	-0.3	671.026	3	66.06	43300	F39:11656	3	24	42	TAILS light	A1:TAILS light:1000.00
466	8094	NX_Q86WC4-1	G.A(+28.03)LPFGSSPHR.V	Y	33.42	1095.58	10	2	366.202	3	34.9		F4:6880	1	32	41	TAILS light	A1:TAILS light:1000.00
113	8349	NX_Q8IVS2-1	G.A(+28.03)SSFPVPPPGAQGVAELLR.D	Y	40.24	1920.05	19	1	641.024	3	63.82	35700	F38:13715	4	22	40	TAILS light	A1:TAILS light:1000.00
60	8121	NX_Q9BX68-1	G.A(+34.06)AGVTDGNEVAK(+34.06)AQQATPGGAAPTIFSR.I	Y	57.03	2752.48	28	1.8	918.502	3	50.35	372000	F37:10337	6	31	58	TAILS heavy	A1:TAILS heavy:1000.00
412	7985	NX_P80370-1	G.A(+34.06)EC(+57.02)FPAC(+57.02)NPQNGFC(+57.02)EDDNVC(+57.02)R.C	Y	58.44	2593.03	21	7.8	865.357	3	51.63	28900	F3:10618	1	24	44	TAILS heavy
412	8116	NX_P80370-2	G.A(+34.06)EC(+57.02)FPAC(+57.02)NPQNGFC(+57.02)EDDNVC(+57.02)R.C	Y	58.44	2593.03	21	7.8	865.357	3	51.63	28900	F3:10618	1	24	44	TAILS heavy
193	8116	NX_P80370-2	G.A(+34.06)EC(+57.02)FPAC(+57.02)NPQNGFC(+57.02)EDDNVC(+57.02)R.C	Y	65.95	2593.03	21	0.2	865.351	3	51.33	35900	F39:8804	2	24	44	TAILS heavy
193	7985	NX_P80370-1	G.A(+34.06)EC(+57.02)FPAC(+57.02)NPQNGFC(+57.02)EDDNVC(+57.02)R.C	Y	65.95	2593.03	21	0.2	865.351	3	51.33	35900	F39:8804	2	24	44	TAILS heavy
622	59025	NX_O60613-2	G.A(+34.06)EFSSEAC(+57.02)R.E	Y	33.58	1089.5	9	1.4	545.757	2	26.18	212000	F38:4204	2	31	39	TAILS heavy
622	59026	NX_O60613-1	G.A(+34.06)EFSSEAC(+57.02)R.E	Y	33.58	1089.5	9	1.4	545.757	2	26.18	212000	F38:4204	2	31	39	TAILS heavy
32	240	NX_Q14257-1	G.A(+34.06)GK(+34.06)AEELHYPLGER.R	Y	49.78	1636.92	14	-0.1	410.238	4	35.35	13800	F18:5449	2	22	35	TAILS heavy	A1:TAILS heavy:1000.00
32	241	NX_Q14257-2	G.A(+34.06)GK(+34.06)AEELHYPLGER.R	Y	49.78	1636.92	14	-0.1	410.238	4	35.35	13800	F18:5449	2	22	35	TAILS heavy	A1:TAILS heavy:1000.00
18	240	NX_Q14257-1	G.A(+34.06)GK(+34.06)AEELHYPLGER.R	Y	54.37	1636.92	14	-8.8	410.234	4	38.93		F1:6364	3	22	35	TAILS heavy	A1:TAILS heavy:1000.00
18	241	NX_Q14257-2	G.A(+34.06)GK(+34.06)AEELHYPLGER.R	Y	54.37	1636.92	14	-8.8	410.234	4	38.93		F1:6364	3	22	35	TAILS heavy	A1:TAILS heavy:1000.00
16	241	NX_Q14257-2	G.A(+34.06)GK(+34.06)AEELHYPLGER.R	Y	45.33	1636.92	14	5.9	410.24	4	35.81	95000	F3:6812	4	22	35	TAILS heavy	A1:TAILS heavy:1000.00
16	240	NX_Q14257-1	G.A(+34.06)GK(+34.06)AEELHYPLGER.R	Y	45.33	1636.92	14	5.9	410.24	4	35.81	95000	F3:6812	4	22	35	TAILS heavy	A1:TAILS heavy:1000.00
14	240	NX_Q14257-1	G.A(+34.06)GK(+34.06)AEELHYPLGER.R	Y	69.29	1636.92	14	0.7	410.238	4	34.33	203000	F38:6112	3	22	35	TAILS heavy	A1:TAILS heavy:1000.00
14	241	NX_Q14257-2	G.A(+34.06)GK(+34.06)AEELHYPLGER.R	Y	69.29	1636.92	14	0.7	410.238	4	34.33	203000	F38:6112	3	22	35	TAILS heavy	A1:TAILS heavy:1000.00
25	240	NX_Q14257-1	G.A(+34.06)GK(+34.06)AEELHYPLGER.R	Y	48.77	1636.92	14	0.4	410.238	4	35.29	118000	F39:5614	6	22	35	TAILS heavy	A1:TAILS heavy:1000.00
25	241	NX_Q14257-2	G.A(+34.06)GK(+34.06)AEELHYPLGER.R	Y	48.77	1636.92	14	0.4	410.238	4	35.29	118000	F39:5614	6	22	35	TAILS heavy	A1:TAILS heavy:1000.00
219	8831	NX_Q13445-1	G.A(+34.06)GPPPIQDGEFTFLLPAGR.K	Y	46.51	2016.09	19	1	673.038	3	65.82	11300	F17:10323	2	24	42	TAILS heavy	A1:TAILS heavy:1000.00
87	8831	NX_Q13445-1	G.A(+34.06)GPPPIQDGEFTFLLPAGR.K	Y	62.41	2016.09	19	0.8	1009.05	2	66.41	340000	F37:14503	4	24	42	TAILS heavy	A1:TAILS heavy:1000.00
126	8831	NX_Q13445-1	G.A(+34.06)GPPPIQDGEFTFLLPAGR.K	Y	41.67	2016.09	19	-0.5	673.037	3	66	62100	F39:11644	1	24	42	TAILS heavy	A1:TAILS heavy:1000.00
466	8094	NX_Q86WC4-1	G.A(+34.06)LPFGSSPHR.V	Y	35.24	1101.61	10	7.6	368.215	3	35.25		F3:6662	1	32	41	TAILS heavy	A1:TAILS heavy:1000.00
113	8349	NX_Q8IVS2-1	G.A(+34.06)SSFPVPPPGAQGVAELLR.D	Y	44.03	1926.08	19	-1.8	643.032	3	64.21	46600	F37:13990	1	22	40	TAILS heavy	A1:TAILS heavy:1000.00
41	67	NX_P49257-1	G.D(+28.03)GVGGDPAVALPHR.R	Y	64.12	1387.72	14	-0.1	463.581	3	44.59	83200	F18:6986	2	31	44	TAILS light	D1:TAILS light:1000.00
55	67	NX_P49257-1	G.D(+28.03)GVGGDPAVALPHR.R	Y	68.99	1387.72	14	1.2	463.581	3	44.75	135000	F20:7264	2	31	44	TAILS light	D1:TAILS light:1000.00
26	67	NX_P49257-1	G.D(+28.03)GVGGDPAVALPHR.R	Y	79.69	1387.72	14	1.8	463.582	3	42.37	962000	F4:8897	10	31	44	TAILS light	D1:TAILS light:1000.00
30	67	NX_P49257-1	G.D(+28.03)GVGGDPAVALPHR.R	Y	76.97	1387.72	14	2.2	463.582	3	45	188000	F37:8871	9	31	44	TAILS light	D1:TAILS light:1000.00
43	67	NX_P49257-1	G.D(+28.03)GVGGDPAVALPHR.R	Y	69.53	1387.72	14	1	463.581	3	42.61	239000	F40:7058	5	31	44	TAILS light	D1:TAILS light:1000.00
32	64	NX_P49257-1	G.D(+28.03)GVGGDPAVALPHR.R	Y	81.18	1387.72	14	-1.3	463.58	3	43.02	421000	8857	3	31	44	TAILS light	D1:TAILS light:1000.00
334	31284	NX_Q96GX1-2	G.D(+28.03)LAFIPPFIR.M	Y	25.96	1215.7	10	-3	608.856	2	69.04	16500	F38:14803	2	26	35	TAILS light	D1:TAILS light:1000.00
334	31285	NX_Q96GX1-1	G.D(+28.03)LAFIPPFIR.M	Y	25.96	1215.7	10	-3	608.856	2	69.04	16500	F38:14803	2	26	35	TAILS light	D1:TAILS light:1000.00
239	44231	NX_P48307-1	G.D(+34.06)AAQEPTGNNAEIC(+57.02)LLPLDYGPC(+57.02)R.A	Y	67.83	2707.28	24	1.9	903.435	3	65.32	177000	F38:14053	2	23	46	TAILS heavy
324	44231	NX_P48307-1	G.D(+34.06)AAQEPTGNNAEIC(+57.02)LLPLDYGPC(+57.02)R.A	Y	36.71	2707.28	24	5.3	903.438	3	65.36	8860	F39:11523	1	23	46	TAILS heavy
41	67	NX_P49257-1	G.D(+34.06)GVGGDPAVALPHR.R	Y	57.79	1393.75	14	-1.6	465.591	3	44.59	148000	F18:6985	5	31	44	TAILS heavy	D1:TAILS heavy:1000.00
55	67	NX_P49257-1	G.D(+34.06)GVGGDPAVALPHR.R	Y	61.7	1393.75	14	-2.4	465.59	3	44.49	77900	F19:7236	2	31	44	TAILS heavy	D1:TAILS heavy:1000.00
179	67	NX_P49257-1	G.D(+34.06)GVGGDPAVALPHR.R	Y	64.21	1393.75	14	6.1	465.594	3	42.61	123000	F2:7324	3	31	44	TAILS heavy	D1:TAILS heavy:1000.00
26	67	NX_P49257-1	G.D(+34.06)GVGGDPAVALPHR.R	Y	73.9	1393.75	14	8.2	697.889	2	42.47	208000	F3:8427	7	31	44	TAILS heavy	D1:TAILS heavy:1000.00
30	67	NX_P49257-1	G.D(+34.06)GVGGDPAVALPHR.R	Y	79.3	1393.75	14	3.6	465.593	3	42.1	1220000	F38:8063	9	31	44	TAILS heavy	D1:TAILS heavy:1000.00
43	67	NX_P49257-1	G.D(+34.06)GVGGDPAVALPHR.R	Y	64.32	1393.75	14	7.2	465.595	3	42.88	414000	F39:7073	6	31	44	TAILS heavy	D1:TAILS heavy:1000.00
32	64	NX_P49257-1	G.D(+34.06)GVGGDPAVALPHR.R	Y	71.08	1393.75	14	-1.5	465.591	3	43.12	240000	8883	2	31	44	TAILS heavy	D1:TAILS heavy:1000.00
9	50	NX_Q96HE7-1	G.E(+28.03)EQPPETAAQR.C	Y	45.46	1282.62	11	0.9	642.316	2	22.37	58100	F17:3190	11	24	34	TAILS light	E1:TAILS light:1000.00
22	50	NX_Q96HE7-1	G.E(+28.03)EQPPETAAQR.C	Y	42.67	1282.62	11	0.4	642.315	2	22.97	108000	F20:3324	6	24	34	TAILS light	E1:TAILS light:1000.00
11	50	NX_Q96HE7-1	G.E(+28.03)EQPPETAAQR.C	Y	38.79	1282.62	11	1.7	642.316	2	23.05	27100	F1:3629	3	24	34	TAILS light	E1:TAILS light:1000.00
21	50	NX_Q96HE7-1	G.E(+28.03)EQPPETAAQR.C	Y	43.54	1282.62	11	2.3	642.316	2	22.62	970000	F4:3725	3	24	34	TAILS light	E1:TAILS light:1000.00
31	50	NX_Q96HE7-1	G.E(+28.03)EQPPETAAQR.C	Y	43.77	1282.62	11	1.2	642.316	2	22.23	543000	F38:3413	4	24	34	TAILS light	E1:TAILS light:1000.00
8	50	NX_Q96HE7-1	G.E(+28.03)EQPPETAAQR.C	Y	45.09	1282.62	11	0.7	642.315	2	22.82	79400	F39:3463	10	24	34	TAILS light	E1:TAILS light:1000.00
29	511	NX_Q96HE7-1	G.E(+28.03)EQPPETAAQR.C	Y	48.63	1282.62	11	0.1	642.315	2	23.7	290000	3975	2	24	34	TAILS light	E1:TAILS light:1000.00
207	138	NX_P08069-1	G.E(+28.03)IC(+57.02)GPGIDIR.N	Y	34	1156.59	10	0	579.303	2	49.89	138000	F4:10914	2	31	40	TAILS light
174	138	NX_P08069-1	G.E(+28.03)IC(+57.02)GPGIDIR.N	Y	39.32	1156.59	10	1.5	579.304	2	50.54	402000	F37:10385	2	31	40	TAILS light
226	8237	NX_Q9NP84-1	G.E(+28.03)QAPGTAPC(+57.02)SR.G	Y	32.31	1200.56	11	1.2	601.286	2	20.31	92100	F4:3224	1	28	38	TAILS light
456	7807	NX_O75879-1	G.E(+28.03)SSVAQQPLHTAQK(+28.03)TR.K	Y	24.72	1835.99	16	1.7	460.004	4	22.56	18600	F18:3258	1	42	57	TAILS light	E1:TAILS light:1000.00
32	7807	NX_O75879-1	G.E(+28.03)SSVAQQPLHTAQK(+28.03)TR.K	Y	73.65	1835.99	16	2.6	460.005	4	22.08	170000	F4:3601	5	42	57	TAILS light	E1:TAILS light:1000.00
9	50	NX_Q96HE7-1	G.E(+34.06)EQPPETAAQR.C	Y	44.01	1288.65	11	0.5	645.331	2	22.41	78800	F17:3198	13	24	34	TAILS heavy	E1:TAILS heavy:1000.00
22	50	NX_Q96HE7-1	G.E(+34.06)EQPPETAAQR.C	Y	37.56	1288.65	11	0.7	645.331	2	22.36	55100	F19:3241	4	24	34	TAILS heavy	E1:TAILS heavy:1000.00
11	50	NX_Q96HE7-1	G.E(+34.06)EQPPETAAQR.C	Y	34.65	1288.65	11	0.5	645.331	2	23.04	38800	F1:3627	2	24	34	TAILS heavy	E1:TAILS heavy:1000.00
21	50	NX_Q96HE7-1	G.E(+34.06)EQPPETAAQR.C	Y	39.98	1288.65	11	1.7	645.332	2	22.82	900000	F4:3765	5	24	34	TAILS heavy	E1:TAILS heavy:1000.00
31	50	NX_Q96HE7-1	G.E(+34.06)EQPPETAAQR.C	Y	49.47	1288.65	11	-0.2	645.331	2	21.6		F38:3295	5	24	34	TAILS heavy	E1:TAILS heavy:1000.00
8	50	NX_Q96HE7-1	G.E(+34.06)EQPPETAAQR.C	Y	47	1288.65	11	0.8	645.331	2	22.77	183000	F40:3444	16	24	34	TAILS heavy	E1:TAILS heavy:1000.00
29	511	NX_Q96HE7-1	G.E(+34.06)EQPPETAAQR.C	Y	49.25	1288.65	11	-0.5	645.331	2	23.7	162000	3976	1	24	34	TAILS heavy	E1:TAILS heavy:1000.00
326	138	NX_P08069-1	G.E(+34.06)IC(+57.02)GPGIDIR.N	Y	38.81	1162.62	10	0.1	582.319	2	50.26	106000	F2:8759	1	31	40	TAILS heavy
207	138	NX_P08069-1	G.E(+34.06)IC(+57.02)GPGIDIR.N	Y	40.45	1162.62	10	1.3	582.319	2	50.24	432000	F4:10997	2	31	40	TAILS heavy
174	138	NX_P08069-1	G.E(+34.06)IC(+57.02)GPGIDIR.N	Y	29.55	1162.62	10	0.9	582.319	2	49.92	218000	F38:10173	2	31	40	TAILS heavy
74	138	NX_P08069-1	G.E(+34.06)IC(+57.02)GPGIDIR.N	Y	28.56	1162.62	10	2.3	582.32	2	50.12	302000	F40:8607	1	31	40	TAILS heavy
136	5764	NX_P08069-1	G.E(+34.06)IC(+57.02)GPGIDIR.N	Y	31.72	1162.62	10	-0.8	582.318	2	50.76	108000	10774	1	31	40	TAILS heavy
32	7807	NX_O75879-1	G.E(+34.06)SSVAQQPLHTAQK(+34.06)TR.K	Y	78.09	1848.05	16	1.7	617.025	3	22.08	387000	F4:3598	7	42	57	TAILS heavy	E1:TAILS heavy:1000.00
134	77	NX_Q8WY21-4	G.G(+28.03)GSC(+57.02)C(+57.02)PSPHPSSAPR.S	Y	35.67	1580.68	15	0.9	527.902	3	18.49	8370	F19:2583	3	34	48	TAILS light
134	79	NX_Q8WY21-1	G.G(+28.03)GSC(+57.02)C(+57.02)PSPHPSSAPR.S	Y	35.67	1580.68	15	0.9	527.902	3	18.49	8370	F19:2583	3	34	48	TAILS light
134	81	NX_Q8WY21-3	G.G(+28.03)GSC(+57.02)C(+57.02)PSPHPSSAPR.S	Y	35.67	1580.68	15	0.9	527.902	3	18.49	8370	F19:2583	3	34	48	TAILS light
134	82	NX_Q8WY21-2	G.G(+28.03)GSC(+57.02)C(+57.02)PSPHPSSAPR.S	Y	35.67	1580.68	15	0.9	527.902	3	18.49	8370	F19:2583	3	34	48	TAILS light
47	81	NX_Q8WY21-3	G.G(+28.03)GSC(+57.02)C(+57.02)PSPHPSSAPR.S	Y	57.82	1580.68	15	4	527.904	3	18.29	29400	F4:2852	2	34	48	TAILS light
56	79	NX_Q8WY21-1	G.G(+28.03)GSC(+57.02)C(+57.02)PSPHPSSAPR.S	Y	70.77	1580.68	15	1.1	527.902	3	17.94	46700	F38:2679	7	34	48	TAILS light
493	5801	NX_Q8WY21-1	G.G(+28.03)GSC(+57.02)C(+57.02)PSPHPSSAPR.S	Y	47.22	1580.68	15	-0.6	527.901	3	19.28	25600	3124	1	34	48	TAILS light
493	26664	NX_Q8WY21-2	G.G(+28.03)GSC(+57.02)C(+57.02)PSPHPSSAPR.S	Y	47.22	1580.68	15	-0.6	527.901	3	19.28	25600	3124	1	34	48	TAILS light
111	77	NX_Q8WY21-4	G.G(+34.06)GSC(+57.02)C(+57.02)PSPHPSSAPR.S	Y	47.7	1586.71	15	1.8	529.913	3	18.89	13900	F2:3025	2	34	48	TAILS heavy
111	79	NX_Q8WY21-1	G.G(+34.06)GSC(+57.02)C(+57.02)PSPHPSSAPR.S	Y	47.7	1586.71	15	1.8	529.913	3	18.89	13900	F2:3025	2	34	48	TAILS heavy
111	81	NX_Q8WY21-3	G.G(+34.06)GSC(+57.02)C(+57.02)PSPHPSSAPR.S	Y	47.7	1586.71	15	1.8	529.913	3	18.89	13900	F2:3025	2	34	48	TAILS heavy
111	82	NX_Q8WY21-2	G.G(+34.06)GSC(+57.02)C(+57.02)PSPHPSSAPR.S	Y	47.7	1586.71	15	1.8	529.913	3	18.89	13900	F2:3025	2	34	48	TAILS heavy
47	81	NX_Q8WY21-3	G.G(+34.06)GSC(+57.02)C(+57.02)PSPHPSSAPR.S	Y	79.6	1586.71	15	2.4	529.913	3	18.43	210000	F4:2876	7	34	48	TAILS heavy
56	79	NX_Q8WY21-1	G.G(+34.06)GSC(+57.02)C(+57.02)PSPHPSSAPR.S	Y	73.45	1586.71	15	3.2	529.914	3	18.39	40800	F37:2836	5	34	48	TAILS heavy
32	81	NX_Q8WY21-3	G.G(+34.06)GSC(+57.02)C(+57.02)PSPHPSSAPR.S	Y	62.78	1586.71	15	-0.5	529.912	3	18.61	11900	F40:2698	11	34	48	TAILS heavy
32	82	NX_Q8WY21-2	G.G(+34.06)GSC(+57.02)C(+57.02)PSPHPSSAPR.S	Y	62.78	1586.71	15	-0.5	529.912	3	18.61	11900	F40:2698	11	34	48	TAILS heavy
32	79	NX_Q8WY21-1	G.G(+34.06)GSC(+57.02)C(+57.02)PSPHPSSAPR.S	Y	62.78	1586.71	15	-0.5	529.912	3	18.61	11900	F40:2698	11	34	48	TAILS heavy
32	77	NX_Q8WY21-4	G.G(+34.06)GSC(+57.02)C(+57.02)PSPHPSSAPR.S	Y	62.78	1586.71	15	-0.5	529.912	3	18.61	11900	F40:2698	11	34	48	TAILS heavy
21	50	NX_Q96HE7-1	G.H(+28.03)GEEQPPETAAQR.C	Y	44.94	1476.7	13	5.1	493.242	3	18.39		F4:2869	3	22	34	TAILS light	H1:TAILS light:1000.00
31	50	NX_Q96HE7-1	G.H(+28.03)GEEQPPETAAQR.C	Y	45.79	1476.7	13	4.5	493.241	3	18.04	22400	F38:2696	3	22	34	TAILS light	H1:TAILS light:1000.00
29	511	NX_Q96HE7-1	G.H(+28.03)GEEQPPETAAQR.C	Y	42.46	1476.7	13	-0.6	493.239	3	19.29	10400	3126	1	22	34	TAILS light	H1:TAILS light:1000.00
105	7885	NX_Q9BU61-1	G.H(+28.03)RLSPADDELYQR.T	Y	56.51	1626.81	13	1.5	543.279	3	35.31	330000	F3:6680	4	32	44	TAILS light	H1:TAILS light:1000.00
78	7885	NX_Q9BU61-1	G.H(+28.03)RLSPADDELYQR.T	Y	74.37	1626.81	13	2.3	543.279	3	33.62	567000	F37:5990	6	32	44	TAILS light	H1:TAILS light:1000.00
21	50	NX_Q96HE7-1	G.H(+34.06)GEEQPPETAAQR.C	Y	40.74	1482.73	13	1.4	742.372	2	18.65	42500	F3:3024	4	22	34	TAILS heavy	H1:TAILS heavy:1000.00
31	50	NX_Q96HE7-1	G.H(+34.06)GEEQPPETAAQR.C	Y	43.92	1482.73	13	5.9	495.253	3	18.33	15700	F37:2826	2	22	34	TAILS heavy	H1:TAILS heavy:1000.00
8	50	NX_Q96HE7-1	G.H(+34.06)GEEQPPETAAQR.C	Y	46.57	1482.73	13	2.3	495.251	3	18.54	8270	F39:2694	6	22	34	TAILS heavy	H1:TAILS heavy:1000.00
29	511	NX_Q96HE7-1	G.H(+34.06)GEEQPPETAAQR.C	Y	39.31	1482.73	13	3.1	495.251	3	19.33		3132	1	22	34	TAILS heavy	H1:TAILS heavy:1000.00
308	8743	NX_P06213-2	G.H(+34.06)LYPGEVC(+57.02)PGMDIR.N	Y	28.9	1676.82	14	-5.3	559.945	3	46.98		F38:9372	1	28	41	TAILS heavy
105	7885	NX_Q9BU61-1	G.H(+34.06)RLSPADDELYQR.T	Y	63.2	1632.84	13	3.2	545.29	3	34.67	427000	F4:6818	3	32	44	TAILS heavy	H1:TAILS heavy:1000.00
78	7885	NX_Q9BU61-1	G.H(+34.06)RLSPADDELYQR.T	Y	71.55	1632.84	13	1.6	545.289	3	33.14	499000	F38:5826	4	32	44	TAILS heavy	H1:TAILS heavy:1000.00
238	8207	NX_Q92504-1	G.L(+28.03)GGHDDLHDDLQEDFHGHSHR.H	Y	33.34	2464.09	21	-9.6	493.821	5	40.36	87100	F3:7901	3	28	48	TAILS light	L1:TAILS light:1000.00
91	7932	NX_O95302-1	G.L(+28.03)GSDAELQIER.R	Y	30.39	1257.66	11	0.5	629.836	2	45.26	119000	F18:7097	2	30	40	TAILS light	L1:TAILS light:1000.00
91	7933	NX_O95302-3	G.L(+28.03)GSDAELQIER.R	Y	30.39	1257.66	11	0.5	629.836	2	45.26	119000	F18:7097	2	30	40	TAILS light	L1:TAILS light:1000.00
286	7932	NX_O95302-1	G.L(+28.03)GSDAELQIER.R	Y	45.22	1257.66	11	1.5	629.837	2	45.59	362000	F3:9206	3	30	40	TAILS light	L1:TAILS light:1000.00
286	7933	NX_O95302-3	G.L(+28.03)GSDAELQIER.R	Y	45.22	1257.66	11	1.5	629.837	2	45.59	362000	F3:9206	3	30	40	TAILS light	L1:TAILS light:1000.00
192	7932	NX_O95302-1	G.L(+28.03)GSDAELQIER.R	Y	49.45	1257.66	11	1.2	629.836	2	45.08	427000	F38:8863	2	30	40	TAILS light	L1:TAILS light:1000.00
192	7933	NX_O95302-3	G.L(+28.03)GSDAELQIER.R	Y	49.45	1257.66	11	1.2	629.836	2	45.08	427000	F38:8863	2	30	40	TAILS light	L1:TAILS light:1000.00
135	7932	NX_O95302-1	G.L(+28.03)GSDAELQIER.R	Y	34.1	1257.66	11	-4	629.833	2	45.39	127000	F39:7585	2	30	40	TAILS light	L1:TAILS light:1000.00
135	7933	NX_O95302-3	G.L(+28.03)GSDAELQIER.R	Y	34.1	1257.66	11	-4	629.833	2	45.39	127000	F39:7585	2	30	40	TAILS light	L1:TAILS light:1000.00
109	378	NX_O14773-1	G.L(+28.03)HLGVTPSVIR.K	Y	34.06	1218.74	11	-4.2	407.254	3	46.4		F19:7597	2	196	206	TAILS light	L1:TAILS light:1000.00
531	378	NX_O14773-1	G.L(+28.03)HLGVTPSVIR.K	Y	35.03	1218.74	11	3.8	407.257	3	47.49	13500	F2:8275	1	196	206	TAILS light	L1:TAILS light:1000.00
87	378	NX_O14773-1	G.L(+28.03)HLGVTPSVIR.K	Y	50.72	1218.74	11	-4.6	407.254	3	46.31	111000	F4:9963	2	196	206	TAILS light	L1:TAILS light:1000.00
100	435	NX_Q96EH3-1	G.L(+28.03)HSEPGLEER.A	Y	28.22	1193.6	10	1.1	398.876	3	25.57	9730	F18:3796	1	61	70	TAILS light	L1:TAILS light:1000.00
152	435	NX_Q96EH3-1	G.L(+28.03)HSEPGLEER.A	Y	47.12	1193.6	10	0.6	398.875	3	25.04	121000	F38:3943	3	61	70	TAILS light	L1:TAILS light:1000.00
110	435	NX_Q96EH3-1	G.L(+28.03)HSEPGLEER.A	Y	48.97	1193.6	10	1.5	398.876	3	25.57	24700	F39:3917	2	61	70	TAILS light	L1:TAILS light:1000.00
385	58929	NX_P08236-3	G.L(+28.03)QGGMLYPQESPSR.E	Y	64.63	1589.79	14	1.4	795.902	2	46.52	311000	F38:9252	2	23	36	TAILS light	L1:TAILS light:1000.00
385	32602	NX_P08236-1	G.L(+28.03)QGGMLYPQESPSR.E	Y	64.63	1589.79	14	1.4	795.902	2	46.52	311000	F38:9252	2	23	36	TAILS light	L1:TAILS light:1000.00
385	32601	NX_P08236-2	G.L(+28.03)QGGMLYPQESPSR.E	Y	64.63	1589.79	14	1.4	795.902	2	46.52	311000	F38:9252	2	23	36	TAILS light	L1:TAILS light:1000.00
140	58929	NX_P08236-3	G.L(+28.03)QGGMLYPQESPSR.E	Y	33.98	1589.79	14	-1.6	795.899	2	46.77		F39:7867	2	23	36	TAILS light	L1:TAILS light:1000.00
140	32602	NX_P08236-1	G.L(+28.03)QGGMLYPQESPSR.E	Y	33.98	1589.79	14	-1.6	795.899	2	46.77		F39:7867	2	23	36	TAILS light	L1:TAILS light:1000.00
92	8096	NX_Q7Z7H5-3	G.L(+28.03)YFHIGETEK(+28.03)R.C	Y	36.96	1447.78	11	3.3	362.954	4	40.96	553000	F4:8513	1	30	40	TAILS light	L1:TAILS light:1000.00
92	8097	NX_Q7Z7H5-2	G.L(+28.03)YFHIGETEK(+28.03)R.C	Y	36.96	1447.78	11	3.3	362.954	4	40.96	553000	F4:8513	1	30	40	TAILS light	L1:TAILS light:1000.00
92	8098	NX_Q7Z7H5-1	G.L(+28.03)YFHIGETEK(+28.03)R.C	Y	36.96	1447.78	11	3.3	362.954	4	40.96	553000	F4:8513	1	30	40	TAILS light	L1:TAILS light:1000.00
58	8097	NX_Q7Z7H5-2	G.L(+28.03)YFHIGETEK(+28.03)R.C	Y	47.99	1447.78	11	1.1	483.602	3	40.12	343000	F37:7577	5	30	40	TAILS light	L1:TAILS light:1000.00
58	8098	NX_Q7Z7H5-1	G.L(+28.03)YFHIGETEK(+28.03)R.C	Y	47.99	1447.78	11	1.1	483.602	3	40.12	343000	F37:7577	5	30	40	TAILS light	L1:TAILS light:1000.00
58	8096	NX_Q7Z7H5-3	G.L(+28.03)YFHIGETEK(+28.03)R.C	Y	47.99	1447.78	11	1.1	483.602	3	40.12	343000	F37:7577	5	30	40	TAILS light	L1:TAILS light:1000.00
4	24	NX_Q15084-3	G.L(+28.03)YSSSDDVIELTPSN(+.98)FNR.E	Y	25.22	2084.99	18	8.1	696.01	3	61.3	14900	F19:10222	1	17	34	TAILS light
4	25	NX_Q15084-1	G.L(+28.03)YSSSDDVIELTPSN(+.98)FNR.E	Y	25.22	2084.99	18	8.1	696.01	3	61.3	14900	F19:10222	1	20	37	TAILS light
4	26	NX_Q15084-4	G.L(+28.03)YSSSDDVIELTPSN(+.98)FNR.E	Y	25.22	2084.99	18	8.1	696.01	3	61.3	14900	F19:10222	1	25	42	TAILS light
4	12	NX_Q15084-5	G.L(+28.03)YSSSDDVIELTPSN(+.98)FNR.E	Y	25.22	2084.99	18	8.1	696.01	3	61.3	14900	F19:10222	1	68	85	TAILS light
4	27	NX_Q15084-2	G.L(+28.03)YSSSDDVIELTPSN(+.98)FNR.E	Y	25.22	2084.99	18	8.1	696.01	3	61.3	14900	F19:10222	1	72	89	TAILS light
5	12	NX_Q15084-5	G.L(+28.03)YSSSDDVIELTPSN(+.98)FNR.E	Y	34.84	2084.99	18	7	696.009	3	61.77		F37:13347	1	68	85	TAILS light
5	24	NX_Q15084-3	G.L(+28.03)YSSSDDVIELTPSN(+.98)FNR.E	Y	34.84	2084.99	18	7	696.009	3	61.77		F37:13347	1	17	34	TAILS light
5	25	NX_Q15084-1	G.L(+28.03)YSSSDDVIELTPSN(+.98)FNR.E	Y	34.84	2084.99	18	7	696.009	3	61.77		F37:13347	1	20	37	TAILS light
5	26	NX_Q15084-4	G.L(+28.03)YSSSDDVIELTPSN(+.98)FNR.E	Y	34.84	2084.99	18	7	696.009	3	61.77		F37:13347	1	25	42	TAILS light
5	27	NX_Q15084-2	G.L(+28.03)YSSSDDVIELTPSN(+.98)FNR.E	Y	34.84	2084.99	18	7	696.009	3	61.77		F37:13347	1	72	89	TAILS light
6	24	NX_Q15084-3	G.L(+28.03)YSSSDDVIELTPSN(+.98)FNR.E	Y	33.66	2084.99	18	8.5	696.01	3	61.44		F40:10829	3	17	34	TAILS light
6	25	NX_Q15084-1	G.L(+28.03)YSSSDDVIELTPSN(+.98)FNR.E	Y	33.66	2084.99	18	8.5	696.01	3	61.44		F40:10829	3	20	37	TAILS light
6	26	NX_Q15084-4	G.L(+28.03)YSSSDDVIELTPSN(+.98)FNR.E	Y	33.66	2084.99	18	8.5	696.01	3	61.44		F40:10829	3	25	42	TAILS light
6	12	NX_Q15084-5	G.L(+28.03)YSSSDDVIELTPSN(+.98)FNR.E	Y	33.66	2084.99	18	8.5	696.01	3	61.44		F40:10829	3	68	85	TAILS light
6	27	NX_Q15084-2	G.L(+28.03)YSSSDDVIELTPSN(+.98)FNR.E	Y	33.66	2084.99	18	8.5	696.01	3	61.44		F40:10829	3	72	89	TAILS light
7	12	NX_Q15084-5	G.L(+28.03)YSSSDDVIELTPSNFN(+.98)R.E	Y	33.11	2084.99	18	-4.6	1043.5	2	61.3		F4:13725	1	68	85	TAILS light
7	24	NX_Q15084-3	G.L(+28.03)YSSSDDVIELTPSNFN(+.98)R.E	Y	33.11	2084.99	18	-4.6	1043.5	2	61.3		F4:13725	1	17	34	TAILS light
7	25	NX_Q15084-1	G.L(+28.03)YSSSDDVIELTPSNFN(+.98)R.E	Y	33.11	2084.99	18	-4.6	1043.5	2	61.3		F4:13725	1	20	37	TAILS light
7	26	NX_Q15084-4	G.L(+28.03)YSSSDDVIELTPSNFN(+.98)R.E	Y	33.11	2084.99	18	-4.6	1043.5	2	61.3		F4:13725	1	25	42	TAILS light
7	27	NX_Q15084-2	G.L(+28.03)YSSSDDVIELTPSNFN(+.98)R.E	Y	33.11	2084.99	18	-4.6	1043.5	2	61.3		F4:13725	1	72	89	TAILS light
8	12	NX_Q15084-5	G.L(+28.03)YSSSDDVIELTPSNFNR.E	Y	66.02	2084.01	18	0.2	1043.01	2	59.14	208000	F17:9303	12	68	85	TAILS light	L1:TAILS light:1000.00
8	27	NX_Q15084-2	G.L(+28.03)YSSSDDVIELTPSNFNR.E	Y	66.02	2084.01	18	0.2	1043.01	2	59.14	208000	F17:9303	12	72	89	TAILS light	L1:TAILS light:1000.00
8	24	NX_Q15084-3	G.L(+28.03)YSSSDDVIELTPSNFNR.E	Y	66.02	2084.01	18	0.2	1043.01	2	59.14	208000	F17:9303	12	17	34	TAILS light	L1:TAILS light:1000.00
8	25	NX_Q15084-1	G.L(+28.03)YSSSDDVIELTPSNFNR.E	Y	66.02	2084.01	18	0.2	1043.01	2	59.14	208000	F17:9303	12	20	37	TAILS light	L1:TAILS light:1000.00
8	26	NX_Q15084-4	G.L(+28.03)YSSSDDVIELTPSNFNR.E	Y	66.02	2084.01	18	0.2	1043.01	2	59.14	208000	F17:9303	12	25	42	TAILS light	L1:TAILS light:1000.00
4	24	NX_Q15084-3	G.L(+28.03)YSSSDDVIELTPSNFNR.E	Y	73.79	2084.01	18	0.9	1043.01	2	59.24	567000	F20:9867	9	17	34	TAILS light	L1:TAILS light:1000.00
4	25	NX_Q15084-1	G.L(+28.03)YSSSDDVIELTPSNFNR.E	Y	73.79	2084.01	18	0.9	1043.01	2	59.24	567000	F20:9867	9	20	37	TAILS light	L1:TAILS light:1000.00
4	26	NX_Q15084-4	G.L(+28.03)YSSSDDVIELTPSNFNR.E	Y	73.79	2084.01	18	0.9	1043.01	2	59.24	567000	F20:9867	9	25	42	TAILS light	L1:TAILS light:1000.00
4	12	NX_Q15084-5	G.L(+28.03)YSSSDDVIELTPSNFNR.E	Y	73.79	2084.01	18	0.9	1043.01	2	59.24	567000	F20:9867	9	68	85	TAILS light	L1:TAILS light:1000.00
4	27	NX_Q15084-2	G.L(+28.03)YSSSDDVIELTPSNFNR.E	Y	73.79	2084.01	18	0.9	1043.01	2	59.24	567000	F20:9867	9	72	89	TAILS light	L1:TAILS light:1000.00
10	12	NX_Q15084-5	G.L(+28.03)YSSSDDVIELTPSNFNR.E	Y	80.55	2084.01	18	0.9	1043.01	2	59.56	199000	F1:9838	6	68	85	TAILS light	L1:TAILS light:1000.00
10	24	NX_Q15084-3	G.L(+28.03)YSSSDDVIELTPSNFNR.E	Y	80.55	2084.01	18	0.9	1043.01	2	59.56	199000	F1:9838	6	17	34	TAILS light	L1:TAILS light:1000.00
10	25	NX_Q15084-1	G.L(+28.03)YSSSDDVIELTPSNFNR.E	Y	80.55	2084.01	18	0.9	1043.01	2	59.56	199000	F1:9838	6	20	37	TAILS light	L1:TAILS light:1000.00
10	26	NX_Q15084-4	G.L(+28.03)YSSSDDVIELTPSNFNR.E	Y	80.55	2084.01	18	0.9	1043.01	2	59.56	199000	F1:9838	6	25	42	TAILS light	L1:TAILS light:1000.00
10	27	NX_Q15084-2	G.L(+28.03)YSSSDDVIELTPSNFNR.E	Y	80.55	2084.01	18	0.9	1043.01	2	59.56	199000	F1:9838	6	72	89	TAILS light	L1:TAILS light:1000.00
7	12	NX_Q15084-5	G.L(+28.03)YSSSDDVIELTPSNFNR.E	Y	81.18	2084.01	18	1.2	1043.01	2	59.31	3090000	F4:13267	12	68	85	TAILS light	L1:TAILS light:1000.00
7	24	NX_Q15084-3	G.L(+28.03)YSSSDDVIELTPSNFNR.E	Y	81.18	2084.01	18	1.2	1043.01	2	59.31	3090000	F4:13267	12	17	34	TAILS light	L1:TAILS light:1000.00
7	25	NX_Q15084-1	G.L(+28.03)YSSSDDVIELTPSNFNR.E	Y	81.18	2084.01	18	1.2	1043.01	2	59.31	3090000	F4:13267	12	20	37	TAILS light	L1:TAILS light:1000.00
7	26	NX_Q15084-4	G.L(+28.03)YSSSDDVIELTPSNFNR.E	Y	81.18	2084.01	18	1.2	1043.01	2	59.31	3090000	F4:13267	12	25	42	TAILS light	L1:TAILS light:1000.00
7	27	NX_Q15084-2	G.L(+28.03)YSSSDDVIELTPSNFNR.E	Y	81.18	2084.01	18	1.2	1043.01	2	59.31	3090000	F4:13267	12	72	89	TAILS light	L1:TAILS light:1000.00
5	12	NX_Q15084-5	G.L(+28.03)YSSSDDVIELTPSNFNR.E	Y	92.88	2084.01	18	1.1	1043.01	2	59.93		F37:12881	17	68	85	TAILS light	L1:TAILS light:1000.00
5	24	NX_Q15084-3	G.L(+28.03)YSSSDDVIELTPSNFNR.E	Y	92.88	2084.01	18	1.1	1043.01	2	59.93		F37:12881	17	17	34	TAILS light	L1:TAILS light:1000.00
5	25	NX_Q15084-1	G.L(+28.03)YSSSDDVIELTPSNFNR.E	Y	92.88	2084.01	18	1.1	1043.01	2	59.93		F37:12881	17	20	37	TAILS light	L1:TAILS light:1000.00
5	26	NX_Q15084-4	G.L(+28.03)YSSSDDVIELTPSNFNR.E	Y	92.88	2084.01	18	1.1	1043.01	2	59.93		F37:12881	17	25	42	TAILS light	L1:TAILS light:1000.00
5	27	NX_Q15084-2	G.L(+28.03)YSSSDDVIELTPSNFNR.E	Y	92.88	2084.01	18	1.1	1043.01	2	59.93		F37:12881	17	72	89	TAILS light	L1:TAILS light:1000.00
6	24	NX_Q15084-3	G.L(+28.03)YSSSDDVIELTPSNFNR.E	Y	81.83	2084.01	18	1.6	1043.01	2	59.47	1060000	F39:10397	14	17	34	TAILS light	L1:TAILS light:1000.00
6	25	NX_Q15084-1	G.L(+28.03)YSSSDDVIELTPSNFNR.E	Y	81.83	2084.01	18	1.6	1043.01	2	59.47	1060000	F39:10397	14	20	37	TAILS light	L1:TAILS light:1000.00
6	26	NX_Q15084-4	G.L(+28.03)YSSSDDVIELTPSNFNR.E	Y	81.83	2084.01	18	1.6	1043.01	2	59.47	1060000	F39:10397	14	25	42	TAILS light	L1:TAILS light:1000.00
6	12	NX_Q15084-5	G.L(+28.03)YSSSDDVIELTPSNFNR.E	Y	81.83	2084.01	18	1.6	1043.01	2	59.47	1060000	F39:10397	14	68	85	TAILS light	L1:TAILS light:1000.00
6	27	NX_Q15084-2	G.L(+28.03)YSSSDDVIELTPSNFNR.E	Y	81.83	2084.01	18	1.6	1043.01	2	59.47	1060000	F39:10397	14	72	89	TAILS light	L1:TAILS light:1000.00
7	17	NX_Q15084-5	G.L(+28.03)YSSSDDVIELTPSNFNR.E	Y	93.78	2084.01	18	1.6	1043.01	2	59.73	1860000	12967	5	68	85	TAILS light	L1:TAILS light:1000.00
7	18	NX_Q15084-3	G.L(+28.03)YSSSDDVIELTPSNFNR.E	Y	93.78	2084.01	18	1.6	1043.01	2	59.73	1860000	12967	5	17	34	TAILS light	L1:TAILS light:1000.00
7	19	NX_Q15084-1	G.L(+28.03)YSSSDDVIELTPSNFNR.E	Y	93.78	2084.01	18	1.6	1043.01	2	59.73	1860000	12967	5	20	37	TAILS light	L1:TAILS light:1000.00
7	20	NX_Q15084-4	G.L(+28.03)YSSSDDVIELTPSNFNR.E	Y	93.78	2084.01	18	1.6	1043.01	2	59.73	1860000	12967	5	25	42	TAILS light	L1:TAILS light:1000.00
7	21	NX_Q15084-2	G.L(+28.03)YSSSDDVIELTPSNFNR.E	Y	93.78	2084.01	18	1.6	1043.01	2	59.73	1860000	12967	5	72	89	TAILS light	L1:TAILS light:1000.00
91	7932	NX_O95302-1	G.L(+34.06)GSDAELQIER.R	Y	48.65	1263.69	11	0.6	632.852	2	45.35	158000	F18:7112	2	30	40	TAILS heavy	L1:TAILS heavy:1000.00
91	7933	NX_O95302-3	G.L(+34.06)GSDAELQIER.R	Y	48.65	1263.69	11	0.6	632.852	2	45.35	158000	F18:7112	2	30	40	TAILS heavy	L1:TAILS heavy:1000.00
192	7932	NX_O95302-1	G.L(+34.06)GSDAELQIER.R	Y	49.75	1263.69	11	2	632.853	2	45.54	360000	F37:9016	2	30	40	TAILS heavy	L1:TAILS heavy:1000.00
192	7933	NX_O95302-3	G.L(+34.06)GSDAELQIER.R	Y	49.75	1263.69	11	2	632.853	2	45.54	360000	F37:9016	2	30	40	TAILS heavy	L1:TAILS heavy:1000.00
135	7932	NX_O95302-1	G.L(+34.06)GSDAELQIER.R	Y	48.33	1263.69	11	0.9	632.852	2	45.44	303000	F39:7596	2	30	40	TAILS heavy	L1:TAILS heavy:1000.00
135	7933	NX_O95302-3	G.L(+34.06)GSDAELQIER.R	Y	48.33	1263.69	11	0.9	632.852	2	45.44	303000	F39:7596	2	30	40	TAILS heavy	L1:TAILS heavy:1000.00
269	378	NX_O14773-1	G.L(+34.06)HLGVTPSVIR.K	Y	41.82	1224.78	11	1.3	409.267	3	46.52	6470	F17:7291	1	196	206	TAILS heavy	L1:TAILS heavy:1000.00
109	378	NX_O14773-1	G.L(+34.06)HLGVTPSVIR.K	Y	51.55	1224.78	11	-5.5	409.264	3	46.59	6230	F20:7606	2	196	206	TAILS heavy	L1:TAILS heavy:1000.00
87	378	NX_O14773-1	G.L(+34.06)HLGVTPSVIR.K	Y	46.94	1224.78	11	-1.4	409.266	3	47.48	58100	F3:9639	2	196	206	TAILS heavy	L1:TAILS heavy:1000.00
548	378	NX_O14773-1	G.L(+34.06)HLGVTPSVIR.K	Y	42.33	1224.78	11	1	409.267	3	46.87	55200	F37:9377	2	196	206	TAILS heavy	L1:TAILS heavy:1000.00
269	378	NX_O14773-1	G.L(+34.06)HLGVTPSVIR.K	Y	37.87	1224.78	11	-7.3	409.263	3	46.78	18300	F40:7924	2	196	206	TAILS heavy	L1:TAILS heavy:1000.00
100	435	NX_Q96EH3-1	G.L(+34.06)HSEPGLEER.A	Y	38.79	1199.64	10	0.5	400.886	3	25.39	25500	F17:3740	2	61	70	TAILS heavy	L1:TAILS heavy:1000.00
152	435	NX_Q96EH3-1	G.L(+34.06)HSEPGLEER.A	Y	45.87	1199.64	10	0.8	400.886	3	25.06	173000	F37:4044	2	61	70	TAILS heavy	L1:TAILS heavy:1000.00
110	435	NX_Q96EH3-1	G.L(+34.06)HSEPGLEER.A	Y	41.95	1199.64	10	-0.7	400.886	3	25.49	42500	F39:3906	3	61	70	TAILS heavy	L1:TAILS heavy:1000.00
140	58929	NX_P08236-3	G.L(+34.06)QGGMLYPQESPSR.E	Y	36.92	1595.82	14	-1.2	798.916	2	46.49	109000	F40:7868	2	23	36	TAILS heavy	L1:TAILS heavy:1000.00
140	32602	NX_P08236-1	G.L(+34.06)QGGMLYPQESPSR.E	Y	36.92	1595.82	14	-1.2	798.916	2	46.49	109000	F40:7868	2	23	36	TAILS heavy	L1:TAILS heavy:1000.00
92	8096	NX_Q7Z7H5-3	G.L(+34.06)YFHIGETEK(+34.06)R.C	Y	32.2	1459.85	11	3.1	487.624	3	42.23	244000	F3:8367	1	30	40	TAILS heavy	L1:TAILS heavy:1000.00
92	8097	NX_Q7Z7H5-2	G.L(+34.06)YFHIGETEK(+34.06)R.C	Y	32.2	1459.85	11	3.1	487.624	3	42.23	244000	F3:8367	1	30	40	TAILS heavy	L1:TAILS heavy:1000.00
92	8098	NX_Q7Z7H5-1	G.L(+34.06)YFHIGETEK(+34.06)R.C	Y	32.2	1459.85	11	3.1	487.624	3	42.23	244000	F3:8367	1	30	40	TAILS heavy	L1:TAILS heavy:1000.00
58	8097	NX_Q7Z7H5-2	G.L(+34.06)YFHIGETEK(+34.06)R.C	Y	51.03	1459.85	11	0.3	365.969	4	39.66	1100000	F38:7421	5	30	40	TAILS heavy	L1:TAILS heavy:1000.00
58	8098	NX_Q7Z7H5-1	G.L(+34.06)YFHIGETEK(+34.06)R.C	Y	51.03	1459.85	11	0.3	365.969	4	39.66	1100000	F38:7421	5	30	40	TAILS heavy	L1:TAILS heavy:1000.00
58	8096	NX_Q7Z7H5-3	G.L(+34.06)YFHIGETEK(+34.06)R.C	Y	51.03	1459.85	11	0.3	365.969	4	39.66	1100000	F38:7421	5	30	40	TAILS heavy	L1:TAILS heavy:1000.00
5	12	NX_Q15084-5	G.L(+34.06)YSSSDDVIELTPSN(+.98)FNR.E	Y	48.22	2091.02	18	9.2	698.021	3	59.98		F37:12894	3	68	85	TAILS heavy
5	24	NX_Q15084-3	G.L(+34.06)YSSSDDVIELTPSN(+.98)FNR.E	Y	48.22	2091.02	18	9.2	698.021	3	59.98		F37:12894	3	17	34	TAILS heavy
5	25	NX_Q15084-1	G.L(+34.06)YSSSDDVIELTPSN(+.98)FNR.E	Y	48.22	2091.02	18	9.2	698.021	3	59.98		F37:12894	3	20	37	TAILS heavy
5	26	NX_Q15084-4	G.L(+34.06)YSSSDDVIELTPSN(+.98)FNR.E	Y	48.22	2091.02	18	9.2	698.021	3	59.98		F37:12894	3	25	42	TAILS heavy
5	27	NX_Q15084-2	G.L(+34.06)YSSSDDVIELTPSN(+.98)FNR.E	Y	48.22	2091.02	18	9.2	698.021	3	59.98		F37:12894	3	72	89	TAILS heavy
6	24	NX_Q15084-3	G.L(+34.06)YSSSDDVIELTPSN(+.98)FNR.E	Y	44.65	2091.02	18	5.8	698.019	3	61.51		F39:10784	1	17	34	TAILS heavy
6	25	NX_Q15084-1	G.L(+34.06)YSSSDDVIELTPSN(+.98)FNR.E	Y	44.65	2091.02	18	5.8	698.019	3	61.51		F39:10784	1	20	37	TAILS heavy
6	26	NX_Q15084-4	G.L(+34.06)YSSSDDVIELTPSN(+.98)FNR.E	Y	44.65	2091.02	18	5.8	698.019	3	61.51		F39:10784	1	25	42	TAILS heavy
6	12	NX_Q15084-5	G.L(+34.06)YSSSDDVIELTPSN(+.98)FNR.E	Y	44.65	2091.02	18	5.8	698.019	3	61.51		F39:10784	1	68	85	TAILS heavy
6	27	NX_Q15084-2	G.L(+34.06)YSSSDDVIELTPSN(+.98)FNR.E	Y	44.65	2091.02	18	5.8	698.019	3	61.51		F39:10784	1	72	89	TAILS heavy
7	17	NX_Q15084-5	G.L(+34.06)YSSSDDVIELTPSN(+.98)FNR.E	Y	39.63	2091.02	18	-0.8	1046.52	2	61.62	16200	13448	1	68	85	TAILS heavy
7	18	NX_Q15084-3	G.L(+34.06)YSSSDDVIELTPSN(+.98)FNR.E	Y	39.63	2091.02	18	-0.8	1046.52	2	61.62	16200	13448	1	17	34	TAILS heavy
7	19	NX_Q15084-1	G.L(+34.06)YSSSDDVIELTPSN(+.98)FNR.E	Y	39.63	2091.02	18	-0.8	1046.52	2	61.62	16200	13448	1	20	37	TAILS heavy
7	20	NX_Q15084-4	G.L(+34.06)YSSSDDVIELTPSN(+.98)FNR.E	Y	39.63	2091.02	18	-0.8	1046.52	2	61.62	16200	13448	1	25	42	TAILS heavy
7	21	NX_Q15084-2	G.L(+34.06)YSSSDDVIELTPSN(+.98)FNR.E	Y	39.63	2091.02	18	-0.8	1046.52	2	61.62	16200	13448	1	72	89	TAILS heavy
7	12	NX_Q15084-5	G.L(+34.06)YSSSDDVIELTPSNFN(+.98)R.E	Y	29.36	2091.02	18	-1.6	1046.52	2	61.42	35200	F3:12683	1	68	85	TAILS heavy
7	24	NX_Q15084-3	G.L(+34.06)YSSSDDVIELTPSNFN(+.98)R.E	Y	29.36	2091.02	18	-1.6	1046.52	2	61.42	35200	F3:12683	1	17	34	TAILS heavy
7	25	NX_Q15084-1	G.L(+34.06)YSSSDDVIELTPSNFN(+.98)R.E	Y	29.36	2091.02	18	-1.6	1046.52	2	61.42	35200	F3:12683	1	20	37	TAILS heavy
7	26	NX_Q15084-4	G.L(+34.06)YSSSDDVIELTPSNFN(+.98)R.E	Y	29.36	2091.02	18	-1.6	1046.52	2	61.42	35200	F3:12683	1	25	42	TAILS heavy
7	27	NX_Q15084-2	G.L(+34.06)YSSSDDVIELTPSNFN(+.98)R.E	Y	29.36	2091.02	18	-1.6	1046.52	2	61.42	35200	F3:12683	1	72	89	TAILS heavy
6	24	NX_Q15084-3	G.L(+34.06)YSSSDDVIELTPSNFN(+.98)R.E	Y	30.57	2091.02	18	2.3	698.016	3	61.43		F40:10827	1	17	34	TAILS heavy
6	25	NX_Q15084-1	G.L(+34.06)YSSSDDVIELTPSNFN(+.98)R.E	Y	30.57	2091.02	18	2.3	698.016	3	61.43		F40:10827	1	20	37	TAILS heavy
6	26	NX_Q15084-4	G.L(+34.06)YSSSDDVIELTPSNFN(+.98)R.E	Y	30.57	2091.02	18	2.3	698.016	3	61.43		F40:10827	1	25	42	TAILS heavy
6	12	NX_Q15084-5	G.L(+34.06)YSSSDDVIELTPSNFN(+.98)R.E	Y	30.57	2091.02	18	2.3	698.016	3	61.43		F40:10827	1	68	85	TAILS heavy
6	27	NX_Q15084-2	G.L(+34.06)YSSSDDVIELTPSNFN(+.98)R.E	Y	30.57	2091.02	18	2.3	698.016	3	61.43		F40:10827	1	72	89	TAILS heavy
8	12	NX_Q15084-5	G.L(+34.06)YSSSDDVIELTPSNFNR.E	Y	64.58	2090.04	18	1.1	1046.03	2	59.19	268000	F18:9389	10	68	85	TAILS heavy	L1:TAILS heavy:1000.00
8	27	NX_Q15084-2	G.L(+34.06)YSSSDDVIELTPSNFNR.E	Y	64.58	2090.04	18	1.1	1046.03	2	59.19	268000	F18:9389	10	72	89	TAILS heavy	L1:TAILS heavy:1000.00
8	24	NX_Q15084-3	G.L(+34.06)YSSSDDVIELTPSNFNR.E	Y	64.58	2090.04	18	1.1	1046.03	2	59.19	268000	F18:9389	10	17	34	TAILS heavy	L1:TAILS heavy:1000.00
8	25	NX_Q15084-1	G.L(+34.06)YSSSDDVIELTPSNFNR.E	Y	64.58	2090.04	18	1.1	1046.03	2	59.19	268000	F18:9389	10	20	37	TAILS heavy	L1:TAILS heavy:1000.00
8	26	NX_Q15084-4	G.L(+34.06)YSSSDDVIELTPSNFNR.E	Y	64.58	2090.04	18	1.1	1046.03	2	59.19	268000	F18:9389	10	25	42	TAILS heavy	L1:TAILS heavy:1000.00
4	24	NX_Q15084-3	G.L(+34.06)YSSSDDVIELTPSNFNR.E	Y	80.76	2090.04	18	0.9	1046.03	2	59.33		F20:9883	10	17	34	TAILS heavy	L1:TAILS heavy:1000.00
4	25	NX_Q15084-1	G.L(+34.06)YSSSDDVIELTPSNFNR.E	Y	80.76	2090.04	18	0.9	1046.03	2	59.33		F20:9883	10	20	37	TAILS heavy	L1:TAILS heavy:1000.00
4	26	NX_Q15084-4	G.L(+34.06)YSSSDDVIELTPSNFNR.E	Y	80.76	2090.04	18	0.9	1046.03	2	59.33		F20:9883	10	25	42	TAILS heavy	L1:TAILS heavy:1000.00
4	12	NX_Q15084-5	G.L(+34.06)YSSSDDVIELTPSNFNR.E	Y	80.76	2090.04	18	0.9	1046.03	2	59.33		F20:9883	10	68	85	TAILS heavy	L1:TAILS heavy:1000.00
4	27	NX_Q15084-2	G.L(+34.06)YSSSDDVIELTPSNFNR.E	Y	80.76	2090.04	18	0.9	1046.03	2	59.33		F20:9883	10	72	89	TAILS heavy	L1:TAILS heavy:1000.00
10	12	NX_Q15084-5	G.L(+34.06)YSSSDDVIELTPSNFNR.E	Y	64.93	2090.04	18	-1	1046.03	2	59.5	403000	F1:9828	7	68	85	TAILS heavy	L1:TAILS heavy:1000.00
10	24	NX_Q15084-3	G.L(+34.06)YSSSDDVIELTPSNFNR.E	Y	64.93	2090.04	18	-1	1046.03	2	59.5	403000	F1:9828	7	17	34	TAILS heavy	L1:TAILS heavy:1000.00
10	25	NX_Q15084-1	G.L(+34.06)YSSSDDVIELTPSNFNR.E	Y	64.93	2090.04	18	-1	1046.03	2	59.5	403000	F1:9828	7	20	37	TAILS heavy	L1:TAILS heavy:1000.00
10	26	NX_Q15084-4	G.L(+34.06)YSSSDDVIELTPSNFNR.E	Y	64.93	2090.04	18	-1	1046.03	2	59.5	403000	F1:9828	7	25	42	TAILS heavy	L1:TAILS heavy:1000.00
10	27	NX_Q15084-2	G.L(+34.06)YSSSDDVIELTPSNFNR.E	Y	64.93	2090.04	18	-1	1046.03	2	59.5	403000	F1:9828	7	72	89	TAILS heavy	L1:TAILS heavy:1000.00
7	12	NX_Q15084-5	G.L(+34.06)YSSSDDVIELTPSNFNR.E	Y	72.29	2090.04	18	0.7	1046.03	2	59.31	2710000	F4:13266	11	68	85	TAILS heavy	L1:TAILS heavy:1000.00
7	24	NX_Q15084-3	G.L(+34.06)YSSSDDVIELTPSNFNR.E	Y	72.29	2090.04	18	0.7	1046.03	2	59.31	2710000	F4:13266	11	17	34	TAILS heavy	L1:TAILS heavy:1000.00
7	25	NX_Q15084-1	G.L(+34.06)YSSSDDVIELTPSNFNR.E	Y	72.29	2090.04	18	0.7	1046.03	2	59.31	2710000	F4:13266	11	20	37	TAILS heavy	L1:TAILS heavy:1000.00
7	26	NX_Q15084-4	G.L(+34.06)YSSSDDVIELTPSNFNR.E	Y	72.29	2090.04	18	0.7	1046.03	2	59.31	2710000	F4:13266	11	25	42	TAILS heavy	L1:TAILS heavy:1000.00
7	27	NX_Q15084-2	G.L(+34.06)YSSSDDVIELTPSNFNR.E	Y	72.29	2090.04	18	0.7	1046.03	2	59.31	2710000	F4:13266	11	72	89	TAILS heavy	L1:TAILS heavy:1000.00
5	12	NX_Q15084-5	G.L(+34.06)YSSSDDVIELTPSNFNR.E	Y	82.67	2090.04	18	0.4	1046.03	2	59.2	3750000	F38:12568	17	68	85	TAILS heavy	L1:TAILS heavy:1000.00
5	24	NX_Q15084-3	G.L(+34.06)YSSSDDVIELTPSNFNR.E	Y	82.67	2090.04	18	0.4	1046.03	2	59.2	3750000	F38:12568	17	17	34	TAILS heavy	L1:TAILS heavy:1000.00
5	25	NX_Q15084-1	G.L(+34.06)YSSSDDVIELTPSNFNR.E	Y	82.67	2090.04	18	0.4	1046.03	2	59.2	3750000	F38:12568	17	20	37	TAILS heavy	L1:TAILS heavy:1000.00
5	26	NX_Q15084-4	G.L(+34.06)YSSSDDVIELTPSNFNR.E	Y	82.67	2090.04	18	0.4	1046.03	2	59.2	3750000	F38:12568	17	25	42	TAILS heavy	L1:TAILS heavy:1000.00
5	27	NX_Q15084-2	G.L(+34.06)YSSSDDVIELTPSNFNR.E	Y	82.67	2090.04	18	0.4	1046.03	2	59.2	3750000	F38:12568	17	72	89	TAILS heavy	L1:TAILS heavy:1000.00
6	24	NX_Q15084-3	G.L(+34.06)YSSSDDVIELTPSNFNR.E	Y	77.8	2090.04	18	1.4	1046.03	2	59.18	2190000	F40:10398	7	17	34	TAILS heavy	L1:TAILS heavy:1000.00
6	25	NX_Q15084-1	G.L(+34.06)YSSSDDVIELTPSNFNR.E	Y	77.8	2090.04	18	1.4	1046.03	2	59.18	2190000	F40:10398	7	20	37	TAILS heavy	L1:TAILS heavy:1000.00
6	26	NX_Q15084-4	G.L(+34.06)YSSSDDVIELTPSNFNR.E	Y	77.8	2090.04	18	1.4	1046.03	2	59.18	2190000	F40:10398	7	25	42	TAILS heavy	L1:TAILS heavy:1000.00
6	12	NX_Q15084-5	G.L(+34.06)YSSSDDVIELTPSNFNR.E	Y	77.8	2090.04	18	1.4	1046.03	2	59.18	2190000	F40:10398	7	68	85	TAILS heavy	L1:TAILS heavy:1000.00
6	27	NX_Q15084-2	G.L(+34.06)YSSSDDVIELTPSNFNR.E	Y	77.8	2090.04	18	1.4	1046.03	2	59.18	2190000	F40:10398	7	72	89	TAILS heavy	L1:TAILS heavy:1000.00
7	17	NX_Q15084-5	G.L(+34.06)YSSSDDVIELTPSNFNR.E	Y	87.9	2090.04	18	1.1	1046.03	2	59.74	1030000	12969	6	68	85	TAILS heavy	L1:TAILS heavy:1000.00
7	18	NX_Q15084-3	G.L(+34.06)YSSSDDVIELTPSNFNR.E	Y	87.9	2090.04	18	1.1	1046.03	2	59.74	1030000	12969	6	17	34	TAILS heavy	L1:TAILS heavy:1000.00
7	19	NX_Q15084-1	G.L(+34.06)YSSSDDVIELTPSNFNR.E	Y	87.9	2090.04	18	1.1	1046.03	2	59.74	1030000	12969	6	20	37	TAILS heavy	L1:TAILS heavy:1000.00
7	20	NX_Q15084-4	G.L(+34.06)YSSSDDVIELTPSNFNR.E	Y	87.9	2090.04	18	1.1	1046.03	2	59.74	1030000	12969	6	25	42	TAILS heavy	L1:TAILS heavy:1000.00
7	21	NX_Q15084-2	G.L(+34.06)YSSSDDVIELTPSNFNR.E	Y	87.9	2090.04	18	1.1	1046.03	2	59.74	1030000	12969	6	72	89	TAILS heavy	L1:TAILS heavy:1000.00
31	4143	NX_Q8IWI9-4	G.M(+15.99)(+34.06)NLFR.H	Y	28.87	729.406	5	-1.6	365.709	2	31.97	87300	F19:4884	2	1798	1802	Oxidation (M)
617	5933	NX_O75051-2	G.M(+34.06)PQFSTFHSENR.D	Y	36.6	1513.72	12	7.7	505.584	3	41.42	19500	F38:7882	2	89	100	TAILS heavy	M1:TAILS heavy:1000.00
617	1165	NX_O75051-1	G.M(+34.06)PQFSTFHSENR.D	Y	36.6	1513.72	12	7.7	505.584	3	41.42	19500	F38:7882	2	35	46	TAILS heavy	M1:TAILS heavy:1000.00
84	251	NX_Q96AY3-1	G.R(+28.03)ASPAGGPLEDVVIER.Y	Y	52.52	1692.92	16	-3.3	565.311	3	47.57		F17:7468	2	33	48	TAILS light	R1:TAILS light:1000.00
104	251	NX_Q96AY3-1	G.R(+28.03)ASPAGGPLEDVVIER.Y	Y	67.05	1692.92	16	3.3	565.314	3	48.09	242000	F4:10443	3	33	48	TAILS light	R1:TAILS light:1000.00
111	251	NX_Q96AY3-1	G.R(+28.03)ASPAGGPLEDVVIER.Y	Y	58.64	1692.92	16	-3.1	565.311	3	47.43	131000	F38:9493	3	33	48	TAILS light	R1:TAILS light:1000.00
124	251	NX_Q96AY3-1	G.R(+28.03)ASPAGGPLEDVVIER.Y	Y	71.9	1692.92	16	-2.9	565.311	3	47.54	71300	F40:8089	2	33	48	TAILS light	R1:TAILS light:1000.00
54	70	NX_Q96AY3-1	G.R(+28.03)ASPAGGPLEDVVIER.Y	Y	62.53	1692.92	16	-0.3	565.312	3	48.36	36200	10177	1	33	48	TAILS light	R1:TAILS light:1000.00
144	34088	NX_Q5VW38-3	G.R(+28.03)VHHLALK(+28.03)DDVR.H	Y	45.48	1513.88	12	0.7	379.478	4	25.81	106000	F37:4215	2	40	51	TAILS light	R1:TAILS light:1000.00
144	34179	NX_Q5VW38-2	G.R(+28.03)VHHLALK(+28.03)DDVR.H	Y	45.48	1513.88	12	0.7	379.478	4	25.81	106000	F37:4215	2	40	51	TAILS light	R1:TAILS light:1000.00
144	34193	NX_Q5VW38-1	G.R(+28.03)VHHLALK(+28.03)DDVR.H	Y	45.48	1513.88	12	0.7	379.478	4	25.81	106000	F37:4215	2	40	51	TAILS light	R1:TAILS light:1000.00
84	251	NX_Q96AY3-1	G.R(+34.06)ASPAGGPLEDVVIER.Y	Y	52.31	1698.95	16	-0.1	567.323	3	47.7	53000	F17:7488	2	33	48	TAILS heavy	R1:TAILS heavy:1000.00
352	251	NX_Q96AY3-1	G.R(+34.06)ASPAGGPLEDVVIER.Y	Y	39.15	1698.95	16	-0.7	567.323	3	47.61	26900	F20:7802	2	33	48	TAILS heavy	R1:TAILS heavy:1000.00
104	251	NX_Q96AY3-1	G.R(+34.06)ASPAGGPLEDVVIER.Y	Y	53.07	1698.95	16	-5.4	567.32	3	48.09	250000	F4:10444	3	33	48	TAILS heavy	R1:TAILS heavy:1000.00
111	251	NX_Q96AY3-1	G.R(+34.06)ASPAGGPLEDVVIER.Y	Y	68.47	1698.95	16	0.2	567.323	3	47.23	283000	F38:9433	4	33	48	TAILS heavy	R1:TAILS heavy:1000.00
124	251	NX_Q96AY3-1	G.R(+34.06)ASPAGGPLEDVVIER.Y	Y	51.58	1698.95	16	-0.7	567.323	3	47.95	63600	F39:8124	2	33	48	TAILS heavy	R1:TAILS heavy:1000.00
54	70	NX_Q96AY3-1	G.R(+34.06)ASPAGGPLEDVVIER.Y	Y	36.63	1698.95	16	6.8	567.327	3	48.31	26700	10165	1	33	48	TAILS heavy	R1:TAILS heavy:1000.00
628	15872	NX_Q96DV4-1	G.R(+34.06)RTPPLGPMPNSDIDLSNLER.L	Y	25.78	2411.28	21	2	603.829	4	53.52		F37:11226	1	27	47	TAILS heavy	R1:TAILS heavy:1000.00
144	34088	NX_Q5VW38-3	G.R(+34.06)VHHLALK(+34.06)DDVR.H	Y	37.07	1525.95	12	-1.9	382.493	4	25.54	121000	F38:4058	4	40	51	TAILS heavy	R1:TAILS heavy:1000.00
144	34179	NX_Q5VW38-2	G.R(+34.06)VHHLALK(+34.06)DDVR.H	Y	37.07	1525.95	12	-1.9	382.493	4	25.54	121000	F38:4058	4	40	51	TAILS heavy	R1:TAILS heavy:1000.00
144	34193	NX_Q5VW38-1	G.R(+34.06)VHHLALK(+34.06)DDVR.H	Y	37.07	1525.95	12	-1.9	382.493	4	25.54	121000	F38:4058	4	40	51	TAILS heavy	R1:TAILS heavy:1000.00
226	8057	NX_Q7RTP0-1	G.T(+28.03)AAAAAAAAAAAAAGEGAR.S	Y	47.42	1540.8	19	-7.1	771.4	2	61.38	27300	F20:10225	1	3	21	TAILS light	T1:TAILS light:1000.00
2	58	NX_P10809-1	G.T(+28.03)TTATVLAR.S	Y	31.62	960.56	9	1.9	481.288	2	30.14		F3:5445	1	113	121	TAILS light	T1:TAILS light:1000.00
9	7744	NX_P14625-1	G.T(+28.03)VEEDLGK(+28.03)SR.E	Y	24.01	1188.63	10	-1	397.219	3	23.54	12600	F19:3439	1	30	39	TAILS light	T1:TAILS light:1000.00
226	8057	NX_Q7RTP0-1	G.T(+34.06)AAAAAAAAAAAAAGEGAR.S	Y	31.38	1546.83	19	-4.9	774.417	2	61.38	9210	F19:10237	1	3	21	TAILS heavy	T1:TAILS heavy:1000.00
2	58	NX_P10809-1	G.T(+34.06)SDVEVNEK(+34.06)K(+34.06)DR.V	Y	29.27	1520.89	12	0	507.97	3	15.65	22000	F3:2461	1	409	420	TAILS heavy	T1:TAILS heavy:1000.00
33	7489	NX_Q92616-1	G.TGSPR.L	N	31.51	516.266	5	-7.9	517.269	1	47.25		F18:7433	1	1050	1054
529	300	NX_Q13438-6	G.V(+28.03)GSLNLEELSEMR.Y	Y	36.14	1503.76	13	1.1	752.888	2	61.56	4140	F1:10151	1	28	40	TAILS light	V1:TAILS light:1000.00
97	7907	NX_Q13438-1	G.V(+28.03)GSLNLEELSEMR.Y	Y	30.81	1503.76	13	0.3	752.888	2	61.35	117000	F4:13739	1	28	40	TAILS light	V1:TAILS light:1000.00
97	7908	NX_Q13438-4	G.V(+28.03)GSLNLEELSEMR.Y	Y	30.81	1503.76	13	0.3	752.888	2	61.35	117000	F4:13739	1	28	40	TAILS light	V1:TAILS light:1000.00
97	300	NX_Q13438-6	G.V(+28.03)GSLNLEELSEMR.Y	Y	30.81	1503.76	13	0.3	752.888	2	61.35	117000	F4:13739	1	28	40	TAILS light	V1:TAILS light:1000.00
97	7910	NX_Q13438-5	G.V(+28.03)GSLNLEELSEMR.Y	Y	30.81	1503.76	13	0.3	752.888	2	61.35	117000	F4:13739	1	28	40	TAILS light	V1:TAILS light:1000.00
97	7911	NX_Q13438-2	G.V(+28.03)GSLNLEELSEMR.Y	Y	30.81	1503.76	13	0.3	752.888	2	61.35	117000	F4:13739	1	28	40	TAILS light	V1:TAILS light:1000.00
97	7912	NX_Q13438-7	G.V(+28.03)GSLNLEELSEMR.Y	Y	30.81	1503.76	13	0.3	752.888	2	61.35	117000	F4:13739	1	28	40	TAILS light	V1:TAILS light:1000.00
97	7914	NX_Q13438-3	G.V(+28.03)GSLNLEELSEMR.Y	Y	30.81	1503.76	13	0.3	752.888	2	61.35	117000	F4:13739	1	28	40	TAILS light	V1:TAILS light:1000.00
97	7923	NX_Q13438-8	G.V(+28.03)GSLNLEELSEMR.Y	Y	30.81	1503.76	13	0.3	752.888	2	61.35	117000	F4:13739	1	28	40	TAILS light	V1:TAILS light:1000.00
101	300	NX_Q13438-6	G.V(+28.03)GSLNLEELSEMR.Y	Y	69.74	1503.76	13	1.4	752.888	2	61.82	208000	F37:13361	3	28	40	TAILS light	V1:TAILS light:1000.00
101	7910	NX_Q13438-5	G.V(+28.03)GSLNLEELSEMR.Y	Y	69.74	1503.76	13	1.4	752.888	2	61.82	208000	F37:13361	3	28	40	TAILS light	V1:TAILS light:1000.00
101	7911	NX_Q13438-2	G.V(+28.03)GSLNLEELSEMR.Y	Y	69.74	1503.76	13	1.4	752.888	2	61.82	208000	F37:13361	3	28	40	TAILS light	V1:TAILS light:1000.00
101	7912	NX_Q13438-7	G.V(+28.03)GSLNLEELSEMR.Y	Y	69.74	1503.76	13	1.4	752.888	2	61.82	208000	F37:13361	3	28	40	TAILS light	V1:TAILS light:1000.00
101	7907	NX_Q13438-1	G.V(+28.03)GSLNLEELSEMR.Y	Y	69.74	1503.76	13	1.4	752.888	2	61.82	208000	F37:13361	3	28	40	TAILS light	V1:TAILS light:1000.00
101	7914	NX_Q13438-3	G.V(+28.03)GSLNLEELSEMR.Y	Y	69.74	1503.76	13	1.4	752.888	2	61.82	208000	F37:13361	3	28	40	TAILS light	V1:TAILS light:1000.00
101	7908	NX_Q13438-4	G.V(+28.03)GSLNLEELSEMR.Y	Y	69.74	1503.76	13	1.4	752.888	2	61.82	208000	F37:13361	3	28	40	TAILS light	V1:TAILS light:1000.00
101	7923	NX_Q13438-8	G.V(+28.03)GSLNLEELSEMR.Y	Y	69.74	1503.76	13	1.4	752.888	2	61.82	208000	F37:13361	3	28	40	TAILS light	V1:TAILS light:1000.00
430	7962	NX_O75251-2	G.V(+28.03)HQSVATDGPSSTQPALPK(+28.03)AR.A	Y	62.77	2202.18	21	1.2	551.552	4	32.25	31900	F18:4934	1	30	50	TAILS light	V1:TAILS light:1000.00
430	7963	NX_O75251-1	G.V(+28.03)HQSVATDGPSSTQPALPK(+28.03)AR.A	Y	62.77	2202.18	21	1.2	551.552	4	32.25	31900	F18:4934	1	30	50	TAILS light	V1:TAILS light:1000.00
50	7962	NX_O75251-2	G.V(+28.03)HQSVATDGPSSTQPALPK(+28.03)AR.A	Y	83.13	2202.18	21	3.6	551.553	4	32.28	758000	F4:6181	5	30	50	TAILS light	V1:TAILS light:1000.00
50	7963	NX_O75251-1	G.V(+28.03)HQSVATDGPSSTQPALPK(+28.03)AR.A	Y	83.13	2202.18	21	3.6	551.553	4	32.28	758000	F4:6181	5	30	50	TAILS light	V1:TAILS light:1000.00
132	7962	NX_O75251-2	G.V(+28.03)HQSVATDGPSSTQPALPK(+28.03)AR.A	Y	86.98	2202.18	21	1.5	551.552	4	31.6	818000	F38:5462	5	30	50	TAILS light	V1:TAILS light:1000.00
132	7963	NX_O75251-1	G.V(+28.03)HQSVATDGPSSTQPALPK(+28.03)AR.A	Y	86.98	2202.18	21	1.5	551.552	4	31.6	818000	F38:5462	5	30	50	TAILS light	V1:TAILS light:1000.00
62	198	NX_P04181-1	G.V(+28.03)HSSVASATSVATK(+28.03)K(+28.03)TVQGPPTSDDIFER.E	Y	43.15	3098.62	29	3.4	775.666	4	45.55	94100	F4:9739	2	18	46	TAILS light	V1:TAILS light:1000.00
50	198	NX_P04181-1	G.V(+28.03)HSSVASATSVATK(+28.03)K(+28.03)TVQGPPTSDDIFER.E	Y	35	3098.62	29	2.7	620.734	5	44.28	75200	F38:8647	1	18	46	TAILS light	V1:TAILS light:1000.00
85	198	NX_P04181-1	G.V(+28.03)HSSVASATSVATK(+28.03)K(+28.03)TVQGPPTSDDIFER.E	Y	40.65	3098.62	29	5	620.735	5	45.35	5660	F39:7577	1	18	46	TAILS light	V1:TAILS light:1000.00
221	8020	NX_Q9Y3B8-1	G.V(+28.03)REGGAAMAAGESMAQR.M	Y	41.88	1718.82	17	3.7	573.949	3	39.02		F3:7587	2	26	42	TAILS light	V1:TAILS light:1000.00
234	8020	NX_Q9Y3B8-1	G.V(+28.03)REGGAAMAAGESMAQR.M	Y	67.08	1718.82	17	2.9	573.949	3	37.22	26900	F37:6860	2	26	42	TAILS light	V1:TAILS light:1000.00
101	300	NX_Q13438-6	G.V(+34.06)GSLNLEELSEMR.Y	Y	63.76	1509.79	13	0.5	755.904	2	61.81	276000	F37:13360	4	28	40	TAILS heavy	V1:TAILS heavy:1000.00
101	7910	NX_Q13438-5	G.V(+34.06)GSLNLEELSEMR.Y	Y	63.76	1509.79	13	0.5	755.904	2	61.81	276000	F37:13360	4	28	40	TAILS heavy	V1:TAILS heavy:1000.00
101	7911	NX_Q13438-2	G.V(+34.06)GSLNLEELSEMR.Y	Y	63.76	1509.79	13	0.5	755.904	2	61.81	276000	F37:13360	4	28	40	TAILS heavy	V1:TAILS heavy:1000.00
101	7912	NX_Q13438-7	G.V(+34.06)GSLNLEELSEMR.Y	Y	63.76	1509.79	13	0.5	755.904	2	61.81	276000	F37:13360	4	28	40	TAILS heavy	V1:TAILS heavy:1000.00
101	7907	NX_Q13438-1	G.V(+34.06)GSLNLEELSEMR.Y	Y	63.76	1509.79	13	0.5	755.904	2	61.81	276000	F37:13360	4	28	40	TAILS heavy	V1:TAILS heavy:1000.00
101	7914	NX_Q13438-3	G.V(+34.06)GSLNLEELSEMR.Y	Y	63.76	1509.79	13	0.5	755.904	2	61.81	276000	F37:13360	4	28	40	TAILS heavy	V1:TAILS heavy:1000.00
101	7908	NX_Q13438-4	G.V(+34.06)GSLNLEELSEMR.Y	Y	63.76	1509.79	13	0.5	755.904	2	61.81	276000	F37:13360	4	28	40	TAILS heavy	V1:TAILS heavy:1000.00
101	7923	NX_Q13438-8	G.V(+34.06)GSLNLEELSEMR.Y	Y	63.76	1509.79	13	0.5	755.904	2	61.81	276000	F37:13360	4	28	40	TAILS heavy	V1:TAILS heavy:1000.00
478	300	NX_Q13438-6	G.V(+34.06)GSLNLEELSEMR.Y	Y	27.89	1509.79	13	0	755.903	2	61.49	76800	F39:10780	1	28	40	TAILS heavy	V1:TAILS heavy:1000.00
50	7962	NX_O75251-2	G.V(+34.06)HQSVATDGPSSTQPALPK(+34.06)AR.A	Y	90.17	2214.24	21	2.5	554.568	4	32.54	868000	F3:6013	6	30	50	TAILS heavy	V1:TAILS heavy:1000.00
50	7963	NX_O75251-1	G.V(+34.06)HQSVATDGPSSTQPALPK(+34.06)AR.A	Y	90.17	2214.24	21	2.5	554.568	4	32.54	868000	F3:6013	6	30	50	TAILS heavy	V1:TAILS heavy:1000.00
194	7962	NX_O75251-2	G.V(+34.06)HQSVATDGPSSTQPALPK(+34.06)AR.A	Y	76.43	2214.24	21	2.3	554.568	4	32.22	232000	F40:5054	2	30	50	TAILS heavy	V1:TAILS heavy:1000.00
194	7963	NX_O75251-1	G.V(+34.06)HQSVATDGPSSTQPALPK(+34.06)AR.A	Y	76.43	2214.24	21	2.3	554.568	4	32.22	232000	F40:5054	2	30	50	TAILS heavy	V1:TAILS heavy:1000.00
85	198	NX_P04181-1	G.V(+34.06)HSSVASATSVATK(+34.06)K(+34.06)TVQGPPTSDDIFER.E	Y	26.06	3116.72	29	0.1	624.351	5	45.3	5050	F39:7566	1	18	46	TAILS heavy	V1:TAILS heavy:1000.00
473	8265	NX_Q9Y5T4-1	G.V(+34.06)IAPVGESLR.Y	Y	28.59	1073.67	10	-7.5	537.836	2	42.53	62700	F4:8940	1	6	15	TAILS heavy	V1:TAILS heavy:1000.00
221	8020	NX_Q9Y3B8-1	G.V(+34.06)REGGAAMAAGESMAQR.M	Y	37.31	1724.85	17	-2.6	575.956	3	39.01		F3:7585	2	26	42	TAILS heavy	V1:TAILS heavy:1000.00
234	8020	NX_Q9Y3B8-1	G.V(+34.06)REGGAAMAAGESMAQR.M	Y	57.12	1724.85	17	-1	575.957	3	37.01	44700	F38:6751	1	26	42	TAILS heavy	V1:TAILS heavy:1000.00
41	7760	NX_Q13162-1	G.W(+28.03)ETEERPR.T	Y	33.36	1129.55	8	3.2	377.526	3	24.26	1020000	F4:4125	1	38	45	TAILS light	W1:TAILS light:1000.00
35	7760	NX_Q13162-1	G.W(+28.03)ETEERPR.T	Y	30.22	1129.55	8	1.3	377.525	3	23.94	824000	F37:3825	1	38	45	TAILS light	W1:TAILS light:1000.00
62	7753	NX_Q13740-2	G.W(+28.03)YTVN(+.98)SAYGDTIIIPC(+57.02)R.L	Y	29.62	2056.99	17	-0.4	1029.5	2	63.54	14400	F38:13646	1	28	44	TAILS light
41	7760	NX_Q13162-1	G.W(+34.06)ETEERPR.T	Y	32.89	1135.58	8	2.7	379.536	3	24.16	921000	F4:4099	3	38	45	TAILS heavy	W1:TAILS heavy:1000.00
35	7760	NX_Q13162-1	G.W(+34.06)ETEERPR.T	Y	27.88	1135.58	8	1	379.536	3	23.73	865000	F38:3683	3	38	45	TAILS heavy	W1:TAILS heavy:1000.00
46	7760	NX_Q13162-1	G.W(+34.06)ETEERPR.T	Y	34.19	1135.58	8	1.4	379.536	3	24.61	274000	F40:3752	1	38	45	TAILS heavy	W1:TAILS heavy:1000.00
148	11636	NX_O95178-1	H.A(+28.03)GGGVHIEPR.Y	Y	38.23	1019.55	10	1.1	510.783	2	20.48		F19:2895	2	34	43	TAILS light	A1:TAILS light:1000.00
11	70	NX_P11021-1	H.A(+28.03)VVTVPAYFNDAQR.Q	Y	35.5	1577.82	14	-0.7	789.917	2	54.83	8320	F17:8623	1	168	181	TAILS light	A1:TAILS light:1000.00
7	70	NX_P11021-1	H.A(+28.03)VVTVPAYFNDAQR.Q	Y	34.76	1577.82	14	0.3	789.918	2	54.67	78500	F19:9092	2	168	181	TAILS light	A1:TAILS light:1000.00
6	70	NX_P11021-1	H.A(+28.03)VVTVPAYFNDAQR.Q	Y	49.13	1577.82	14	-0.1	789.917	2	55.21	142000	F4:12324	2	168	181	TAILS light	A1:TAILS light:1000.00
12	70	NX_P11021-1	H.A(+28.03)VVTVPAYFNDAQR.Q	Y	31.38	1577.82	14	-4.2	789.914	2	55.01		F40:9609	1	168	181	TAILS light	A1:TAILS light:1000.00
5	2	NX_P11021-1	H.A(+28.03)VVTVPAYFNDAQR.Q	Y	62.13	1577.82	14	-1.4	526.947	3	55.65	94800	11994	1	168	181	TAILS light	A1:TAILS light:1000.00
6	70	NX_P11021-1	H.AVVTVPAYFNDAQR.Q	Y	41.86	1549.79	14	3	517.605	3	54.01	34100	F38:11296	3	168	181
12	245	NX_Q04837-1	H.E(+28.03)SETTTSLVLER.S	Y	60.54	1391.71	12	1.1	696.865	2	44.33	979000	F17:6926	8	17	28	TAILS light	E1:TAILS light:1000.00
17	245	NX_Q04837-1	H.E(+28.03)SETTTSLVLER.S	Y	64.43	1391.71	12	0.7	696.865	2	44.45	1480000	F20:7204	5	17	28	TAILS light	E1:TAILS light:1000.00
43	245	NX_Q04837-1	H.E(+28.03)SETTTSLVLER.S	Y	55.42	1391.71	12	1.9	696.866	2	44.97	357000	F1:7432	3	17	28	TAILS light	E1:TAILS light:1000.00
37	245	NX_Q04837-1	H.E(+28.03)SETTTSLVLER.S	Y	61.46	1391.71	12	4.2	696.867	2	44.65	4780000	F4:9492	3	17	28	TAILS light	E1:TAILS light:1000.00
16	245	NX_Q04837-1	H.E(+28.03)SETTTSLVLER.S	Y	56.11	1391.71	12	0.4	696.865	2	44.56		F37:8751	8	17	28	TAILS light	E1:TAILS light:1000.00
21	245	NX_Q04837-1	H.E(+28.03)SETTTSLVLER.S	Y	48.15	1391.71	12	1	696.865	2	44.6	1250000	F39:7425	8	17	28	TAILS light	E1:TAILS light:1000.00
14	40	NX_Q04837-1	H.E(+28.03)SETTTSLVLER.S	Y	58.02	1391.71	12	-0.3	696.864	2	45.39	2600000	9464	2	17	28	TAILS light	E1:TAILS light:1000.00
12	245	NX_Q04837-1	H.E(+34.06)SETTTSLVLER.S	Y	62.42	1397.75	12	1.3	699.881	2	44.35	1540000	F18:6942	5	17	28	TAILS heavy	E1:TAILS heavy:1000.00
17	245	NX_Q04837-1	H.E(+34.06)SETTTSLVLER.S	Y	55.46	1397.75	12	1.6	699.881	2	44.19	964000	F19:7173	6	17	28	TAILS heavy	E1:TAILS heavy:1000.00
43	245	NX_Q04837-1	H.E(+34.06)SETTTSLVLER.S	Y	51.89	1397.75	12	1.6	699.881	2	44.78	902000	F2:7761	2	17	28	TAILS heavy	E1:TAILS heavy:1000.00
37	245	NX_Q04837-1	H.E(+34.06)SETTTSLVLER.S	Y	55.76	1397.75	12	1.8	699.882	2	45.4		F3:9166	4	17	28	TAILS heavy	E1:TAILS heavy:1000.00
16	245	NX_Q04837-1	H.E(+34.06)SETTTSLVLER.S	Y	63.45	1397.75	12	1	699.881	2	44.87	4210000	F38:8809	10	17	28	TAILS heavy	E1:TAILS heavy:1000.00
21	245	NX_Q04837-1	H.E(+34.06)SETTTSLVLER.S	Y	61.49	1397.75	12	1.4	699.881	2	44.6	2050000	F39:7424	4	17	28	TAILS heavy	E1:TAILS heavy:1000.00
14	40	NX_Q04837-1	H.E(+34.06)SETTTSLVLER.S	Y	67.67	1397.75	12	-0.3	699.88	2	45.39	1400000	9465	3	17	28	TAILS heavy	E1:TAILS heavy:1000.00
424	491	NX_O00746-1	H.G(+28.03)SGGPSWTR.E	Y	28.97	931.451	9	3.5	466.735	2	29.49	48000	F1:4741	1	29	37	TAILS light	G1:TAILS light:1000.00
164	491	NX_O00746-1	H.G(+28.03)SGGPSWTR.E	Y	30.75	931.451	9	2.3	466.734	2	28.28	840000	F4:5153	2	29	37	TAILS light	G1:TAILS light:1000.00
164	491	NX_O00746-1	H.G(+34.06)SGGPSWTR.E	Y	34.68	937.483	9	2.5	469.75	2	28.29	906000	F4:5154	2	29	37	TAILS heavy	G1:TAILS heavy:1000.00
257	491	NX_O00746-1	H.G(+34.06)SGGPSWTR.E	Y	37.29	937.483	9	0	469.749	2	27.96	138000	F40:4307	1	29	37	TAILS heavy	G1:TAILS heavy:1000.00
4	24	NX_Q15084-3	H.I(+28.03)LDTGAAGR.N	Y	28.97	900.503	9	0.8	451.259	2	25.44	153000	F19:3740	1	302	310	TAILS light	I1:TAILS light:1000.00
4	25	NX_Q15084-1	H.I(+28.03)LDTGAAGR.N	Y	28.97	900.503	9	0.8	451.259	2	25.44	153000	F19:3740	1	305	313	TAILS light	I1:TAILS light:1000.00
4	26	NX_Q15084-4	H.I(+28.03)LDTGAAGR.N	Y	28.97	900.503	9	0.8	451.259	2	25.44	153000	F19:3740	1	310	318	TAILS light	I1:TAILS light:1000.00
4	12	NX_Q15084-5	H.I(+28.03)LDTGAAGR.N	Y	28.97	900.503	9	0.8	451.259	2	25.44	153000	F19:3740	1	353	361	TAILS light	I1:TAILS light:1000.00
4	27	NX_Q15084-2	H.I(+28.03)LDTGAAGR.N	Y	28.97	900.503	9	0.8	451.259	2	25.44	153000	F19:3740	1	357	365	TAILS light	I1:TAILS light:1000.00
7	17	NX_Q15084-5	H.I(+28.03)LDTGAAGR.N	Y	33.02	900.503	9	-0.7	451.258	2	27.1	342000	4767	1	353	361	TAILS light	I1:TAILS light:1000.00
7	18	NX_Q15084-3	H.I(+28.03)LDTGAAGR.N	Y	33.02	900.503	9	-0.7	451.258	2	27.1	342000	4767	1	302	310	TAILS light	I1:TAILS light:1000.00
7	19	NX_Q15084-1	H.I(+28.03)LDTGAAGR.N	Y	33.02	900.503	9	-0.7	451.258	2	27.1	342000	4767	1	305	313	TAILS light	I1:TAILS light:1000.00
7	20	NX_Q15084-4	H.I(+28.03)LDTGAAGR.N	Y	33.02	900.503	9	-0.7	451.258	2	27.1	342000	4767	1	310	318	TAILS light	I1:TAILS light:1000.00
7	21	NX_Q15084-2	H.I(+28.03)LDTGAAGR.N	Y	33.02	900.503	9	-0.7	451.258	2	27.1	342000	4767	1	357	365	TAILS light	I1:TAILS light:1000.00
1	6	NX_P06576-1	H.LDATTVLSR.A	Y	28.55	974.54	9	-1.3	488.276	2	45.49	20100	9491	1	379	387
513	178	NX_Q96AG4-1	H.M(+28.03)K(+28.03)AVQADQER.E	Y	31.43	1230.64	10	3	411.221	3	17.61	66300	F3:2843	1	148	157	TAILS light	M1:TAILS light:1000.00
576	34175	NX_Q96L21-1	H.M(+28.03)VSDEYEQLSSEALEAAR.I	Y	33.21	2054.95	18	0.8	685.99	3	62.16	15900	13597	1	52	69	TAILS light	M1:TAILS light:1000.00
576	33196	NX_P27635-1	H.M(+28.03)VSDEYEQLSSEALEAAR.I	Y	33.21	2054.95	18	0.8	685.99	3	62.16	15900	13597	1	52	69	TAILS light	M1:TAILS light:1000.00
11	8060	NX_P63092-1	H.MFDVGGQR.D	Y	36.95	908.417	8	3.3	455.217	2	37.83		F40:6127	2	221	228
11	8058	NX_P63092-3	H.MFDVGGQR.D	Y	36.95	908.417	8	3.3	455.217	2	37.83		F40:6127	2	206	213
11	8059	NX_P63092-2	H.MFDVGGQR.D	Y	36.95	908.417	8	3.3	455.217	2	37.83		F40:6127	2	207	214
11	8061	NX_P63092-4	H.MFDVGGQR.D	Y	36.95	908.417	8	3.3	455.217	2	37.83		F40:6127	2	222	229
133	8242	NX_P27635-1	H.MVSDEYEQLSSEALEAAR.I	Y	58.54	2026.92	18	-1.2	1014.46	2	62.17	22000	F38:13297	2	52	69
133	15323	NX_Q96L21-1	H.MVSDEYEQLSSEALEAAR.I	Y	58.54	2026.92	18	-1.2	1014.46	2	62.17	22000	F38:13297	2	52	69
764	12275	NX_P22626-1	H.N(+28.03)AEVRK(+28.03)ALSRQEMQEVQSSR.S	Y	31.02	2401.25	20	-0.3	601.319	4	37.77		F37:6995	1	181	200	TAILS light	N1:TAILS light:1000.00
764	12268	NX_P22626-2	H.N(+28.03)AEVRK(+28.03)ALSRQEMQEVQSSR.S	Y	31.02	2401.25	20	-0.3	601.319	4	37.77		F37:6995	1	169	188	TAILS light	N1:TAILS light:1000.00
7	7744	NX_P14625-1	H.PTDITSLDQYVER.M	Y	35.01	1535.75	13	-2.6	768.879	2	56.46	34400	F39:9830	1	518	530
144	7759	NX_P62879-1	H.S(+28.03)GDVMSLSLAPDGR.T	Y	40.24	1431.7	14	2.2	716.86	2	54.02		F4:12006	2	184	197	TAILS light	S1:TAILS light:1000.00
46	7759	NX_P62879-1	H.S(+28.03)GDVMSLSLAPDGR.T	Y	30.58	1431.7	14	4.6	716.862	2	54.56	11500	F37:11511	1	184	197	TAILS light	S1:TAILS light:1000.00
143	206	NX_P62879-1	H.S(+28.03)GDVMSLSLAPDGR.T	Y	42.37	1431.7	14	-0.9	716.858	2	54.68	55600	11748	1	184	197	TAILS light	S1:TAILS light:1000.00
146	58999	NX_O14521-4	H.S(+28.03)GSK(+28.03)AASLHWTSER.V	Y	48.32	1571.81	14	2	524.943	3	27.58	43400	F37:4587	3	57	70	TAILS light	S1:TAILS light:1000.00
146	59000	NX_O14521-1	H.S(+28.03)GSK(+28.03)AASLHWTSER.V	Y	48.32	1571.81	14	2	524.943	3	27.58	43400	F37:4587	3	57	70	TAILS light	S1:TAILS light:1000.00
68	154	NX_Q9BQ95-1	H.S(+28.03)SEQSLVPSPPEPR.Q	Y	46.07	1536.78	14	0	769.396	2	45.53	30600	F18:7145	2	49	62	TAILS light	S1:TAILS light:1000.00
68	135	NX_Q9BQ95-4	H.S(+28.03)SEQSLVPSPPEPR.Q	Y	46.07	1536.78	14	0	769.396	2	45.53	30600	F18:7145	2	49	62	TAILS light	S1:TAILS light:1000.00
68	136	NX_Q9BQ95-2	H.S(+28.03)SEQSLVPSPPEPR.Q	Y	46.07	1536.78	14	0	769.396	2	45.53	30600	F18:7145	2	49	62	TAILS light	S1:TAILS light:1000.00
89	154	NX_Q9BQ95-1	H.S(+28.03)SEQSLVPSPPEPR.Q	Y	45.86	1536.78	14	-2	769.395	2	45.52	60600	F19:7430	3	49	62	TAILS light	S1:TAILS light:1000.00
89	135	NX_Q9BQ95-4	H.S(+28.03)SEQSLVPSPPEPR.Q	Y	45.86	1536.78	14	-2	769.395	2	45.52	60600	F19:7430	3	49	62	TAILS light	S1:TAILS light:1000.00
89	136	NX_Q9BQ95-2	H.S(+28.03)SEQSLVPSPPEPR.Q	Y	45.86	1536.78	14	-2	769.395	2	45.52	60600	F19:7430	3	49	62	TAILS light	S1:TAILS light:1000.00
111	154	NX_Q9BQ95-1	H.S(+28.03)SEQSLVPSPPEPR.Q	Y	53.95	1536.78	14	1.7	769.398	2	45.65	266000	F4:9768	2	49	62	TAILS light	S1:TAILS light:1000.00
111	135	NX_Q9BQ95-4	H.S(+28.03)SEQSLVPSPPEPR.Q	Y	53.95	1536.78	14	1.7	769.398	2	45.65	266000	F4:9768	2	49	62	TAILS light	S1:TAILS light:1000.00
111	136	NX_Q9BQ95-2	H.S(+28.03)SEQSLVPSPPEPR.Q	Y	53.95	1536.78	14	1.7	769.398	2	45.65	266000	F4:9768	2	49	62	TAILS light	S1:TAILS light:1000.00
82	154	NX_Q9BQ95-1	H.S(+28.03)SEQSLVPSPPEPR.Q	Y	61.16	1536.78	14	1.2	769.397	2	45.52	203000	F38:8980	4	49	62	TAILS light	S1:TAILS light:1000.00
60	154	NX_Q9BQ95-1	H.S(+28.03)SEQSLVPSPPEPR.Q	Y	48.74	1536.78	14	-0.4	769.396	2	45.89	47500	F40:7745	4	49	62	TAILS light	S1:TAILS light:1000.00
60	136	NX_Q9BQ95-2	H.S(+28.03)SEQSLVPSPPEPR.Q	Y	48.74	1536.78	14	-0.4	769.396	2	45.89	47500	F40:7745	4	49	62	TAILS light	S1:TAILS light:1000.00
60	135	NX_Q9BQ95-4	H.S(+28.03)SEQSLVPSPPEPR.Q	Y	48.74	1536.78	14	-0.4	769.396	2	45.89	47500	F40:7745	4	49	62	TAILS light	S1:TAILS light:1000.00
91	5755	NX_Q9BQ95-1	H.S(+28.03)SEQSLVPSPPEPR.Q	Y	50.34	1536.78	14	-1	769.396	2	46.19	125000	9664	2	49	62	TAILS light	S1:TAILS light:1000.00
91	5830	NX_Q9BQ95-4	H.S(+28.03)SEQSLVPSPPEPR.Q	Y	50.34	1536.78	14	-1	769.396	2	46.19	125000	9664	2	49	62	TAILS light	S1:TAILS light:1000.00
91	5831	NX_Q9BQ95-2	H.S(+28.03)SEQSLVPSPPEPR.Q	Y	50.34	1536.78	14	-1	769.396	2	46.19	125000	9664	2	49	62	TAILS light	S1:TAILS light:1000.00
146	58999	NX_O14521-4	H.S(+34.06)GSK(+34.06)AASLHWTSER.V	Y	24.88	1583.87	14	-3	396.973	4	27.57	86100	F37:4584	1	57	70	TAILS heavy	S1:TAILS heavy:1000.00
146	59000	NX_O14521-1	H.S(+34.06)GSK(+34.06)AASLHWTSER.V	Y	24.88	1583.87	14	-3	396.973	4	27.57	86100	F37:4584	1	57	70	TAILS heavy	S1:TAILS heavy:1000.00
68	154	NX_Q9BQ95-1	H.S(+34.06)SEQSLVPSPPEPR.Q	Y	44.84	1542.81	14	-2.1	772.411	2	45.84	37900	F18:7198	3	49	62	TAILS heavy	S1:TAILS heavy:1000.00
68	135	NX_Q9BQ95-4	H.S(+34.06)SEQSLVPSPPEPR.Q	Y	44.84	1542.81	14	-2.1	772.411	2	45.84	37900	F18:7198	3	49	62	TAILS heavy	S1:TAILS heavy:1000.00
68	136	NX_Q9BQ95-2	H.S(+34.06)SEQSLVPSPPEPR.Q	Y	44.84	1542.81	14	-2.1	772.411	2	45.84	37900	F18:7198	3	49	62	TAILS heavy	S1:TAILS heavy:1000.00
89	154	NX_Q9BQ95-1	H.S(+34.06)SEQSLVPSPPEPR.Q	Y	44.91	1542.81	14	1.7	772.414	2	45.45	18700	F19:7414	2	49	62	TAILS heavy	S1:TAILS heavy:1000.00
89	135	NX_Q9BQ95-4	H.S(+34.06)SEQSLVPSPPEPR.Q	Y	44.91	1542.81	14	1.7	772.414	2	45.45	18700	F19:7414	2	49	62	TAILS heavy	S1:TAILS heavy:1000.00
89	136	NX_Q9BQ95-2	H.S(+34.06)SEQSLVPSPPEPR.Q	Y	44.91	1542.81	14	1.7	772.414	2	45.45	18700	F19:7414	2	49	62	TAILS heavy	S1:TAILS heavy:1000.00
411	135	NX_Q9BQ95-4	H.S(+34.06)SEQSLVPSPPEPR.Q	Y	31.21	1542.81	14	0.8	772.413	2	45.66		F2:7934	1	49	62	TAILS heavy	S1:TAILS heavy:1000.00
411	136	NX_Q9BQ95-2	H.S(+34.06)SEQSLVPSPPEPR.Q	Y	31.21	1542.81	14	0.8	772.413	2	45.66		F2:7934	1	49	62	TAILS heavy	S1:TAILS heavy:1000.00
411	154	NX_Q9BQ95-1	H.S(+34.06)SEQSLVPSPPEPR.Q	Y	31.21	1542.81	14	0.8	772.413	2	45.66		F2:7934	1	49	62	TAILS heavy	S1:TAILS heavy:1000.00
111	154	NX_Q9BQ95-1	H.S(+34.06)SEQSLVPSPPEPR.Q	Y	57.09	1542.81	14	-0.2	772.412	2	45.84	157000	F3:9266	3	49	62	TAILS heavy	S1:TAILS heavy:1000.00
111	135	NX_Q9BQ95-4	H.S(+34.06)SEQSLVPSPPEPR.Q	Y	57.09	1542.81	14	-0.2	772.412	2	45.84	157000	F3:9266	3	49	62	TAILS heavy	S1:TAILS heavy:1000.00
111	136	NX_Q9BQ95-2	H.S(+34.06)SEQSLVPSPPEPR.Q	Y	57.09	1542.81	14	-0.2	772.412	2	45.84	157000	F3:9266	3	49	62	TAILS heavy	S1:TAILS heavy:1000.00
82	154	NX_Q9BQ95-1	H.S(+34.06)SEQSLVPSPPEPR.Q	Y	57.38	1542.81	14	-0.3	772.412	2	46.25	223000	F37:9212	4	49	62	TAILS heavy	S1:TAILS heavy:1000.00
60	154	NX_Q9BQ95-1	H.S(+34.06)SEQSLVPSPPEPR.Q	Y	39.91	1542.81	14	-1.7	772.411	2	45.74	87300	F40:7713	3	49	62	TAILS heavy	S1:TAILS heavy:1000.00
60	136	NX_Q9BQ95-2	H.S(+34.06)SEQSLVPSPPEPR.Q	Y	39.91	1542.81	14	-1.7	772.411	2	45.74	87300	F40:7713	3	49	62	TAILS heavy	S1:TAILS heavy:1000.00
60	135	NX_Q9BQ95-4	H.S(+34.06)SEQSLVPSPPEPR.Q	Y	39.91	1542.81	14	-1.7	772.411	2	45.74	87300	F40:7713	3	49	62	TAILS heavy	S1:TAILS heavy:1000.00
91	5755	NX_Q9BQ95-1	H.S(+34.06)SEQSLVPSPPEPR.Q	Y	41.53	1542.81	14	-1.6	772.411	2	46.43		9733	2	49	62	TAILS heavy	S1:TAILS heavy:1000.00
91	5830	NX_Q9BQ95-4	H.S(+34.06)SEQSLVPSPPEPR.Q	Y	41.53	1542.81	14	-1.6	772.411	2	46.43		9733	2	49	62	TAILS heavy	S1:TAILS heavy:1000.00
91	5831	NX_Q9BQ95-2	H.S(+34.06)SEQSLVPSPPEPR.Q	Y	41.53	1542.81	14	-1.6	772.411	2	46.43		9733	2	49	62	TAILS heavy	S1:TAILS heavy:1000.00
139	10	NX_Q5ST30-1	H.S(+34.06)VSTQSEPHGSPISR.R	Y	39.61	1601.82	15	-2.7	534.947	3	26.93	66100	F37:4450	2	27	41	TAILS heavy	S1:TAILS heavy:1000.00
139	11	NX_Q5ST30-4	H.S(+34.06)VSTQSEPHGSPISR.R	Y	39.61	1601.82	15	-2.7	534.947	3	26.93	66100	F37:4450	2	57	71	TAILS heavy	S1:TAILS heavy:1000.00
46	7759	NX_P62879-1	H.SGDVMSLSLAPDGR.T	Y	33.81	1403.67	14	0.4	702.843	2	53.6		F38:11184	1	184	197
491	8213	NX_Q9P0L0-1	H.SVSLNDTETR.K	Y	30.83	1120.54	10	1.2	561.276	2	27.75	56700	F38:4568	1	164	173
491	8218	NX_Q9P0L0-2	H.SVSLNDTETR.K	Y	30.83	1120.54	10	1.2	561.276	2	27.75	56700	F38:4568	1	209	218
141	7994	NX_Q00325-2	H.T(+28.03)AVVPLDLVK(+28.03)C(+57.02)R.M	Y	38.89	1425.84	12	-0.8	476.286	3	51.54	34900	F37:10669	2	80	91	TAILS light
68	7761	NX_P62873-2	H.T(+28.03)GDVMSLSLAPDTR.L	Y	46.3	1489.74	14	-0.9	745.879	2	54.77		F4:12207	1	184	197	TAILS light	T1:TAILS light:1000.00
68	7762	NX_P62873-1	H.T(+28.03)GDVMSLSLAPDTR.L	Y	46.3	1489.74	14	-0.9	745.879	2	54.77		F4:12207	1	184	197	TAILS light	T1:TAILS light:1000.00
62	7753	NX_Q13740-2	H.YLDLSLNPSGEVTR.Q	Y	28.5	1562.79	14	-9	782.397	2	57	22800	F37:12153	2	331	344
79	193	NX_O75438-2	I.M(+15.99)(+28.03)VNLLQIVR.D	Y	46.4	1128.67	9	-0.2	565.342	2	58.84	16900	12764	1	48	56	Oxidation (M)
220	8684	NX_O75438-2	I.M(+28.03)VNLLQIVR.D	Y	37.76	1112.67	9	-5.7	557.341	2	62.71	19500	F37:13592	2	48	56	TAILS light	M1:TAILS light:1000.00
136	8684	NX_O75438-2	I.M(+28.03)VNLLQIVR.D	Y	28.49	1112.67	9	1.1	557.345	2	62.33	9960	F39:10958	1	48	56	TAILS light	M1:TAILS light:1000.00
79	193	NX_O75438-2	I.M(+28.03)VNLLQIVR.D	Y	37.1	1112.67	9	-1.7	557.343	2	62.72	50400	13759	1	48	56	TAILS light	M1:TAILS light:1000.00
220	8684	NX_O75438-2	I.M(+34.06)VNLLQIVR.D	Y	34.98	1118.71	9	-1	560.36	2	62.23	8240	F38:13311	2	48	56	TAILS heavy	M1:TAILS heavy:1000.00
136	8684	NX_O75438-2	I.M(+34.06)VNLLQIVR.D	Y	39.27	1118.71	9	-9.1	560.355	2	62.27	26700	F39:10945	2	48	56	TAILS heavy	M1:TAILS heavy:1000.00
79	193	NX_O75438-2	I.M(+34.06)VNLLQIVR.D	Y	55.59	1118.71	9	-0.7	560.36	2	62.75	20200	13769	1	48	56	TAILS heavy	M1:TAILS heavy:1000.00
4	24	NX_Q15084-3	I.N(+.98)(+28.03)EFLR.E	N	24.12	706.365	5	-2.6	354.189	2	36.9	30400	F20:5787	1	379	383	Deamidation (NQ)
4	25	NX_Q15084-1	I.N(+.98)(+28.03)EFLR.E	N	24.12	706.365	5	-2.6	354.189	2	36.9	30400	F20:5787	1	382	386	Deamidation (NQ)
4	26	NX_Q15084-4	I.N(+.98)(+28.03)EFLR.E	N	24.12	706.365	5	-2.6	354.189	2	36.9	30400	F20:5787	1	387	391	Deamidation (NQ)
4	12	NX_Q15084-5	I.N(+.98)(+28.03)EFLR.E	N	24.12	706.365	5	-2.6	354.189	2	36.9	30400	F20:5787	1	430	434	Deamidation (NQ)
4	27	NX_Q15084-2	I.N(+.98)(+28.03)EFLR.E	N	24.12	706.365	5	-2.6	354.189	2	36.9	30400	F20:5787	1	434	438	Deamidation (NQ)
378	9264	NX_Q8WVM8-1	I.SAISR.S	N	29.35	532.297	5	-4.2	533.302	1	54.82		F38:11508	1	120	124
88	9834	NX_Q14157-4	I.TAGQ(+.98)R.I	N	25.69	532.26	5	-2	533.267	1	32.93	23200	F20:5041	1	270	274	Deamidation (NQ)	Q4:Deamidation (NQ):1000.00
88	9835	NX_Q14157-1	I.TAGQ(+.98)R.I	N	25.69	532.26	5	-2	533.267	1	32.93	23200	F20:5041	1	277	281	Deamidation (NQ)	Q4:Deamidation (NQ):1000.00
88	9836	NX_Q14157-3	I.TAGQ(+.98)R.I	N	25.69	532.26	5	-2	533.267	1	32.93	23200	F20:5041	1	277	281	Deamidation (NQ)	Q4:Deamidation (NQ):1000.00
88	9837	NX_Q14157-2	I.TAGQ(+.98)R.I	N	25.69	532.26	5	-2	533.267	1	32.93	23200	F20:5041	1	277	281	Deamidation (NQ)	Q4:Deamidation (NQ):1000.00
88	9838	NX_Q14157-5	I.TAGQ(+.98)R.I	N	25.69	532.26	5	-2	533.267	1	32.93	23200	F20:5041	1	277	281	Deamidation (NQ)	Q4:Deamidation (NQ):1000.00
66	7819	NX_Q9Y2Z4-1	K.A(+28.03)HSGAQGLLAAQK(+28.03)AR.G	Y	70.91	1533.87	15	0.3	512.299	3	25.8	326000	F4:4508	3	31	45	TAILS light	A1:TAILS light:1000.00
61	7819	NX_Q9Y2Z4-1	K.A(+28.03)HSGAQGLLAAQK(+28.03)AR.G	Y	63.05	1533.87	15	4.1	384.477	4	25.38	139000	F37:4116	4	31	45	TAILS light	A1:TAILS light:1000.00
8	8117	NX_Q9BVV7-1	K.A(+28.03)K(+28.03)EDGSK(+28.03)QVSVHR.S	Y	63.63	1523.84	13	3.2	508.956	3	13.36	171000	F3:2023	14	75	87	TAILS light	A1:TAILS light:1000.00
66	7819	NX_Q9Y2Z4-1	K.A(+34.06)HSGAQGLLAAQK(+34.06)AR.G	Y	54.87	1545.94	15	0.1	516.32	3	28.1	180000	F3:4976	4	31	45	TAILS heavy	A1:TAILS heavy:1000.00
61	7819	NX_Q9Y2Z4-1	K.A(+34.06)HSGAQGLLAAQK(+34.06)AR.G	Y	86.36	1545.94	15	-0.9	516.319	3	25.46	134000	F37:4134	7	31	45	TAILS heavy	A1:TAILS heavy:1000.00
8	8117	NX_Q9BVV7-1	K.A(+34.06)K(+34.06)EDGSK(+34.06)QVSVHR.S	Y	68.73	1541.94	13	2.6	514.988	3	13.47	133000	F3:2043	19	75	87	TAILS heavy	A1:TAILS heavy:1000.00
488	17933	NX_Q99808-1	K.D(+28.03)AQASAAPAAPLPER.N	Y	49.2	1491.77	15	0.1	746.891	2	40.86		F37:7760	2	59	73	TAILS light	D1:TAILS light:1000.00
488	58951	NX_Q99808-2	K.D(+28.03)AQASAAPAAPLPER.N	Y	49.2	1491.77	15	0.1	746.891	2	40.86		F37:7760	2	138	152	TAILS light	D1:TAILS light:1000.00
97	49	NX_P36957-1	K.D(+28.03)DLVTVK(+28.03)TPAFAESVTEGDVR.W	Y	64.12	2304.18	21	0.8	769.069	3	57.7	15900	F17:9081	2	68	88	TAILS light	D1:TAILS light:1000.00
61	49	NX_P36957-1	K.D(+28.03)DLVTVK(+28.03)TPAFAESVTEGDVR.W	Y	46.87	2304.18	21	-0.4	769.069	3	57.72	23100	F19:9627	2	68	88	TAILS light	D1:TAILS light:1000.00
66	49	NX_P36957-1	K.D(+28.03)DLVTVK(+28.03)TPAFAESVTEGDVR.W	Y	78.45	2304.18	21	-2.1	769.067	3	58.14	11600	F1:9611	2	68	88	TAILS light	D1:TAILS light:1000.00
104	49	NX_P36957-1	K.D(+28.03)DLVTVK(+28.03)TPAFAESVTEGDVR.W	Y	90.47	2304.18	21	-5.7	769.064	3	57.97	176000	F38:12278	3	68	88	TAILS light	D1:TAILS light:1000.00
80	49	NX_P36957-1	K.D(+28.03)DLVTVK(+28.03)TPAFAESVTEGDVR.W	Y	64.42	2304.18	21	0	769.069	3	57.96	74300	F39:10117	2	68	88	TAILS light	D1:TAILS light:1000.00
35	42	NX_P36957-1	K.D(+28.03)DLVTVK(+28.03)TPAFAESVTEGDVR.W	Y	64.84	2304.18	21	0	769.069	3	58.64	345000	12715	2	68	88	TAILS light	D1:TAILS light:1000.00
18	5580	NX_P63261-1	K.D(+28.03)SYVGDEAQSK(+28.03)R.G	Y	33.07	1409.68	12	3.1	470.902	3	25.65	6690	F40:3920	1	51	62	TAILS light	D1:TAILS light:1000.00
18	5581	NX_P60709-1	K.D(+28.03)SYVGDEAQSK(+28.03)R.G	Y	33.07	1409.68	12	3.1	470.902	3	25.65	6690	F40:3920	1	51	62	TAILS light	D1:TAILS light:1000.00
97	49	NX_P36957-1	K.D(+34.06)DLVTVK(+34.06)TPAFAESVTEGDVR.W	Y	48.04	2316.25	21	-1.3	773.089	3	57.64	23400	F17:9072	2	68	88	TAILS heavy	D1:TAILS heavy:1000.00
61	49	NX_P36957-1	K.D(+34.06)DLVTVK(+34.06)TPAFAESVTEGDVR.W	Y	38.16	2316.25	21	-5.6	773.086	3	57.76	11500	F20:9620	2	68	88	TAILS heavy	D1:TAILS heavy:1000.00
66	49	NX_P36957-1	K.D(+34.06)DLVTVK(+34.06)TPAFAESVTEGDVR.W	Y	44.3	2316.25	21	-4.1	773.087	3	57.9	40000	F2:10043	2	68	88	TAILS heavy	D1:TAILS heavy:1000.00
114	49	NX_P36957-1	K.D(+34.06)DLVTVK(+34.06)TPAFAESVTEGDVR.W	Y	42.89	2316.25	21	-0.4	773.09	3	58.13	102000	F4:13012	1	68	88	TAILS heavy	D1:TAILS heavy:1000.00
104	49	NX_P36957-1	K.D(+34.06)DLVTVK(+34.06)TPAFAESVTEGDVR.W	Y	69.69	2316.25	21	-1.6	773.089	3	58.55	295000	F37:12542	2	68	88	TAILS heavy	D1:TAILS heavy:1000.00
80	49	NX_P36957-1	K.D(+34.06)DLVTVK(+34.06)TPAFAESVTEGDVR.W	Y	51.98	2316.25	21	0.4	773.09	3	57.66	130000	F40:10120	2	68	88	TAILS heavy	D1:TAILS heavy:1000.00
35	42	NX_P36957-1	K.D(+34.06)DLVTVK(+34.06)TPAFAESVTEGDVR.W	Y	61.02	2316.25	21	-0.9	773.089	3	58.49	188000	12675	2	68	88	TAILS heavy	D1:TAILS heavy:1000.00
20	36	NX_P00505-2	K.F(+28.03)VTVQTISGTGALR.I	Y	36.21	1476.83	14	-2.2	739.421	2	52.63		11234	1	83	96	TAILS light	F1:TAILS light:1000.00
4	3	NX_P14625-1	K.G(+28.03)VVDSDDLPLNVSR.E	Y	28.57	1512.78	14	-0.4	757.396	2	53.57	8820	11480	1	435	448	TAILS light	G1:TAILS light:1000.00
18	5580	NX_P63261-1	K.I(+28.03)K(+28.03)IIAPPER.K	Y	51.47	1091.71	9	0.2	364.91	3	37.25		F39:5983	2	327	335	TAILS light	I1:TAILS light:1000.00
18	5581	NX_P60709-1	K.I(+28.03)K(+28.03)IIAPPER.K	Y	51.47	1091.71	9	0.2	364.91	3	37.25		F39:5983	2	327	335	TAILS light	I1:TAILS light:1000.00
63	8361	NX_P19022-2	K.I(+34.06)DPVNGQITTIAVLDR.E	Y	39.44	1758.01	16	-3	587.009	3	61.26		F39:10734	2	515	530	TAILS heavy	I1:TAILS heavy:1000.00
63	759	NX_P19022-1	K.I(+34.06)DPVNGQITTIAVLDR.E	Y	39.44	1758.01	16	-3	587.009	3	61.26		F39:10734	2	546	561	TAILS heavy	I1:TAILS heavy:1000.00
63	5580	NX_P63261-1	K.I(+34.06)K(+34.06)IIAPPER.K	Y	43.43	1103.77	9	2.7	368.932	3	36.44	75500	F37:6667	2	327	335	TAILS heavy	I1:TAILS heavy:1000.00
63	5581	NX_P60709-1	K.I(+34.06)K(+34.06)IIAPPER.K	Y	43.43	1103.77	9	2.7	368.932	3	36.44	75500	F37:6667	2	327	335	TAILS heavy	I1:TAILS heavy:1000.00
682	37557	NX_Q15120-2	K.I(+34.06)K(+34.06)TNR.T	Y	24.74	698.508	5	-4.4	699.512	1	76.74	12900	F20:12684	1	409	413	TAILS heavy	I1:TAILS heavy:1000.00
15	227	NX_P13645-1	K.IRLENEIQTYR.S	Y	28.16	1433.76	11	6.2	478.931	3	44.25	17600	F39:7354	1	440	450
22	155	NX_P35908-1	K.KYEDEINKR.T	N	27.44	1193.6	9	7.3	398.878	3	18.97	5120	F40:2749	1	267	275
7	17	NX_Q15084-5	K.L(+28.03)AAVDATVNQVLASR.Y	Y	54.74	1554.87	15	-0.5	778.443	2	60.14	28400	13065	1	265	279	TAILS light	L1:TAILS light:1000.00
7	18	NX_Q15084-3	K.L(+28.03)AAVDATVNQVLASR.Y	Y	54.74	1554.87	15	-0.5	778.443	2	60.14	28400	13065	1	214	228	TAILS light	L1:TAILS light:1000.00
7	19	NX_Q15084-1	K.L(+28.03)AAVDATVNQVLASR.Y	Y	54.74	1554.87	15	-0.5	778.443	2	60.14	28400	13065	1	217	231	TAILS light	L1:TAILS light:1000.00
7	20	NX_Q15084-4	K.L(+28.03)AAVDATVNQVLASR.Y	Y	54.74	1554.87	15	-0.5	778.443	2	60.14	28400	13065	1	222	236	TAILS light	L1:TAILS light:1000.00
7	21	NX_Q15084-2	K.L(+28.03)AAVDATVNQVLASR.Y	Y	54.74	1554.87	15	-0.5	778.443	2	60.14	28400	13065	1	269	283	TAILS light	L1:TAILS light:1000.00
16	170	NX_P07237-1	K.L(+28.03)K(+28.03)AEGSEIR.L	Y	27.69	1057.61	9	-0.6	353.545	3	21.26	25000	F20:3035	1	70	78	TAILS light	L1:TAILS light:1000.00
2	58	NX_P10809-1	K.L(+28.03)VQDVANNTNEEAGDGTTTATVLAR.S	Y	66.43	2587.27	25	-1	863.431	3	48.38		F19:7967	2	97	121	TAILS light	L1:TAILS light:1000.00
3	13	NX_P10809-1	K.L(+28.03)VQDVANNTNEEAGDGTTTATVLAR.S	Y	87.91	2587.27	25	-2.5	863.429	3	48.82	65000	10306	1	97	121	TAILS light	L1:TAILS light:1000.00
285	7862	NX_P05556-2	K.L(+34.06)K(+34.06)PEDITQIQPQQLVLR.L	Y	37.82	2086.28	17	0.8	696.434	3	59.96	110000	F3:12394	1	106	122	TAILS heavy	L1:TAILS heavy:1000.00
285	7863	NX_P05556-1	K.L(+34.06)K(+34.06)PEDITQIQPQQLVLR.L	Y	37.82	2086.28	17	0.8	696.434	3	59.96	110000	F3:12394	1	106	122	TAILS heavy	L1:TAILS heavy:1000.00
285	7864	NX_P05556-5	K.L(+34.06)K(+34.06)PEDITQIQPQQLVLR.L	Y	37.82	2086.28	17	0.8	696.434	3	59.96	110000	F3:12394	1	106	122	TAILS heavy	L1:TAILS heavy:1000.00
285	7865	NX_P05556-4	K.L(+34.06)K(+34.06)PEDITQIQPQQLVLR.L	Y	37.82	2086.28	17	0.8	696.434	3	59.96	110000	F3:12394	1	106	122	TAILS heavy	L1:TAILS heavy:1000.00
285	7866	NX_P05556-3	K.L(+34.06)K(+34.06)PEDITQIQPQQLVLR.L	Y	37.82	2086.28	17	0.8	696.434	3	59.96	110000	F3:12394	1	106	122	TAILS heavy	L1:TAILS heavy:1000.00
186	7862	NX_P05556-2	K.L(+34.06)K(+34.06)PEDITQIQPQQLVLR.L	Y	27.8	2086.28	17	1.1	696.434	3	59.71	271000	F40:10498	1	106	122	TAILS heavy	L1:TAILS heavy:1000.00
186	7863	NX_P05556-1	K.L(+34.06)K(+34.06)PEDITQIQPQQLVLR.L	Y	27.8	2086.28	17	1.1	696.434	3	59.71	271000	F40:10498	1	106	122	TAILS heavy	L1:TAILS heavy:1000.00
186	7864	NX_P05556-5	K.L(+34.06)K(+34.06)PEDITQIQPQQLVLR.L	Y	27.8	2086.28	17	1.1	696.434	3	59.71	271000	F40:10498	1	106	122	TAILS heavy	L1:TAILS heavy:1000.00
186	7865	NX_P05556-4	K.L(+34.06)K(+34.06)PEDITQIQPQQLVLR.L	Y	27.8	2086.28	17	1.1	696.434	3	59.71	271000	F40:10498	1	106	122	TAILS heavy	L1:TAILS heavy:1000.00
186	7866	NX_P05556-3	K.L(+34.06)K(+34.06)PEDITQIQPQQLVLR.L	Y	27.8	2086.28	17	1.1	696.434	3	59.71	271000	F40:10498	1	106	122	TAILS heavy	L1:TAILS heavy:1000.00
213	8458	NX_P62249-1	K.L(+34.06)LEPVLLLGK(+34.06)ER.F	Y	26.67	1446.98	12	-3.4	483.333	3	57.68	24200	F37:12327	2	51	62	TAILS heavy	L1:TAILS heavy:1000.00
5	12	NX_Q15084-5	K.LAAVDATVNQVLASR.Y	Y	32.34	1526.84	15	0.8	764.429	2	58.51		F38:12407	1	265	279
5	24	NX_Q15084-3	K.LAAVDATVNQVLASR.Y	Y	32.34	1526.84	15	0.8	764.429	2	58.51		F38:12407	1	214	228
5	25	NX_Q15084-1	K.LAAVDATVNQVLASR.Y	Y	32.34	1526.84	15	0.8	764.429	2	58.51		F38:12407	1	217	231
5	26	NX_Q15084-4	K.LAAVDATVNQVLASR.Y	Y	32.34	1526.84	15	0.8	764.429	2	58.51		F38:12407	1	222	236
5	27	NX_Q15084-2	K.LAAVDATVNQVLASR.Y	Y	32.34	1526.84	15	0.8	764.429	2	58.51		F38:12407	1	269	283
450	17650	NX_P62424-1	K.LVEAIR.T	Y	28.8	699.428	6	-1.3	350.721	2	30.11		5525	1	218	223
3	13	NX_P10809-1	K.LVQDVANNTNEEAGDGTTTATVLAR.S	Y	80.04	2559.24	25	0	854.088	3	49.11		10380	1	97	121
77	7761	NX_P62873-2	K.LWDVR.E	N	23.58	687.37	5	9.4	688.384	1	80.25	5220	F18:12645	1	210	214
77	7762	NX_P62873-1	K.LWDVR.E	N	23.58	687.37	5	9.4	688.384	1	80.25	5220	F18:12645	1	210	214
57	8459	NX_P56199-1	K.M(+28.03)TTSTDHLK(+28.03)R.G	Y	36.15	1244.65	10	2.5	415.893	3	17.32	5580	F39:2502	1	1047	1056	TAILS light	M1:TAILS light:1000.00
57	8459	NX_P56199-1	K.M(+34.06)TTSTDHLK(+34.06)R.G	Y	43.71	1256.72	10	5.4	419.916	3	17.28	34400	F40:2492	6	1047	1056	TAILS heavy	M1:TAILS heavy:1000.00
79	7772	NX_P13667-1	K.MDATANDVPSDR.Y	Y	42.54	1290.55	12	7.8	646.288	2	30.3	7010	F38:5158	2	583	594
18	38	NX_P13667-1	K.MDATANDVPSDR.Y	Y	42.71	1290.55	12	1.4	646.284	2	31.64		5910	1	583	594
14	230	NX_P04075-1	K.R(+28.03)LQSIGTENTEENR.R	Y	51.5	1673.83	14	6.9	558.956	3	27.5	13600	F20:4067	1	43	56	TAILS light	R1:TAILS light:1000.00
14	233	NX_P04075-2	K.R(+28.03)LQSIGTENTEENR.R	Y	51.5	1673.83	14	6.9	558.956	3	27.5	13600	F20:4067	1	97	110	TAILS light	R1:TAILS light:1000.00
24	27	NX_P04075-1	K.R(+28.03)LQSIGTENTEENR.R	Y	48.14	1673.83	14	0.1	558.952	3	28.66	192000	5146	1	43	56	TAILS light	R1:TAILS light:1000.00
24	28	NX_P04075-2	K.R(+28.03)LQSIGTENTEENR.R	Y	48.14	1673.83	14	0.1	558.952	3	28.66	192000	5146	1	97	110	TAILS light	R1:TAILS light:1000.00
204	7821	NX_O14763-3	K.R(+28.03)SSPSEGLC(+57.02)PPGHHISEDGR.D	Y	42.92	2202.02	20	-1.8	551.512	4	28.45		F4:5206	1	73	92	TAILS light
204	7822	NX_O14763-2	K.R(+28.03)SSPSEGLC(+57.02)PPGHHISEDGR.D	Y	42.92	2202.02	20	-1.8	551.512	4	28.45		F4:5206	1	73	92	TAILS light
204	7823	NX_O14763-1	K.R(+28.03)SSPSEGLC(+57.02)PPGHHISEDGR.D	Y	42.92	2202.02	20	-1.8	551.512	4	28.45		F4:5206	1	73	92	TAILS light
6	70	NX_P11021-1	K.S(+28.03)DIDEIVLVGGSTR.I	Y	30.29	1487.78	14	-2.9	744.897	2	57.73	3520	F3:11961	1	354	367	TAILS light	S1:TAILS light:1000.00
34	243	NX_P13073-1	K.S(+28.03)EDFSLPAYMDR.R	Y	24.44	1457.65	12	4.1	729.835	2	58.87	18100	F38:12496	1	30	41	TAILS light	S1:TAILS light:1000.00
132	7953	NX_Q16595-3	K.S(+28.03)GTLGHPGSLDETTYER.L	Y	67.33	1846.87	17	0.3	616.631	3	39.51	131000	F4:8116	1	81	97	TAILS light	S1:TAILS light:1000.00
132	7966	NX_Q16595-2	K.S(+28.03)GTLGHPGSLDETTYER.L	Y	67.33	1846.87	17	0.3	616.631	3	39.51	131000	F4:8116	1	81	97	TAILS light	S1:TAILS light:1000.00
132	8024	NX_Q16595-1	K.S(+28.03)GTLGHPGSLDETTYER.L	Y	67.33	1846.87	17	0.3	616.631	3	39.51	131000	F4:8116	1	81	97	TAILS light	S1:TAILS light:1000.00
142	7966	NX_Q16595-2	K.S(+28.03)GTLGHPGSLDETTYER.L	Y	31.86	1846.87	17	1.7	616.631	3	39.47	44600	F40:6442	2	81	97	TAILS light	S1:TAILS light:1000.00
142	7953	NX_Q16595-3	K.S(+28.03)GTLGHPGSLDETTYER.L	Y	31.86	1846.87	17	1.7	616.631	3	39.47	44600	F40:6442	2	81	97	TAILS light	S1:TAILS light:1000.00
142	8024	NX_Q16595-1	K.S(+28.03)GTLGHPGSLDETTYER.L	Y	31.86	1846.87	17	1.7	616.631	3	39.47	44600	F40:6442	2	81	97	TAILS light	S1:TAILS light:1000.00
9	7744	NX_P14625-1	K.S(+28.03)ILFVPTSAPR.G	Y	40.36	1214.7	11	-0.3	608.358	2	54.29		F20:9015	2	385	395	TAILS light	S1:TAILS light:1000.00
4	7744	NX_P14625-1	K.S(+28.03)ILFVPTSAPR.G	Y	38.78	1214.7	11	-7.6	608.354	2	54.36	48300	F38:11385	1	385	395	TAILS light	S1:TAILS light:1000.00
7	7744	NX_P14625-1	K.S(+28.03)ILFVPTSAPR.G	Y	35.92	1214.7	11	-4.2	608.356	2	54.52		F40:9519	2	385	395	TAILS light	S1:TAILS light:1000.00
62	7753	NX_Q13740-2	K.S(+28.03)VQYDDVPEYK(+28.03)DR.L	Y	40.03	1668.8	13	-0.5	557.274	3	40.42	51100	F37:7653	2	77	89	TAILS light	S1:TAILS light:1000.00
18	5580	NX_P63261-1	K.S(+28.03)YELPDGQVITIGNER.F	N	50.14	1817.92	16	1	909.966	2	61.75	79100	F39:10838	2	239	254	TAILS light	S1:TAILS light:1000.00
18	5581	NX_P60709-1	K.S(+28.03)YELPDGQVITIGNER.F	N	50.14	1817.92	16	1	909.966	2	61.75	79100	F39:10838	2	239	254	TAILS light	S1:TAILS light:1000.00
13	243	NX_P13073-1	K.S(+34.06)EDFSLPAYMDR.R	Y	30.1	1463.68	12	5.2	732.852	2	58.97	7290	F3:12196	1	30	41	TAILS heavy	S1:TAILS heavy:1000.00
34	243	NX_P13073-1	K.S(+34.06)EDFSLPAYMDR.R	Y	36.57	1463.68	12	-5.6	732.844	2	59.12	33600	F37:12679	2	30	41	TAILS heavy	S1:TAILS heavy:1000.00
132	7953	NX_Q16595-3	K.S(+34.06)GTLGHPGSLDETTYER.L	Y	71.66	1852.9	17	2.3	618.643	3	39.56	158000	F4:8129	2	81	97	TAILS heavy	S1:TAILS heavy:1000.00
132	7966	NX_Q16595-2	K.S(+34.06)GTLGHPGSLDETTYER.L	Y	71.66	1852.9	17	2.3	618.643	3	39.56	158000	F4:8129	2	81	97	TAILS heavy	S1:TAILS heavy:1000.00
132	8024	NX_Q16595-1	K.S(+34.06)GTLGHPGSLDETTYER.L	Y	71.66	1852.9	17	2.3	618.643	3	39.56	158000	F4:8129	2	81	97	TAILS heavy	S1:TAILS heavy:1000.00
142	7966	NX_Q16595-2	K.S(+34.06)GTLGHPGSLDETTYER.L	Y	60.88	1852.9	17	0.7	618.641	3	39.76	83000	F39:6458	2	81	97	TAILS heavy	S1:TAILS heavy:1000.00
142	7953	NX_Q16595-3	K.S(+34.06)GTLGHPGSLDETTYER.L	Y	60.88	1852.9	17	0.7	618.641	3	39.76	83000	F39:6458	2	81	97	TAILS heavy	S1:TAILS heavy:1000.00
142	8024	NX_Q16595-1	K.S(+34.06)GTLGHPGSLDETTYER.L	Y	60.88	1852.9	17	0.7	618.641	3	39.76	83000	F39:6458	2	81	97	TAILS heavy	S1:TAILS heavy:1000.00
4	7744	NX_P14625-1	K.S(+34.06)ILFVPTSAPR.G	Y	30.6	1220.73	11	0.7	611.375	2	54.97	31100	F37:11629	1	385	395	TAILS heavy	S1:TAILS heavy:1000.00
7	7744	NX_P14625-1	K.S(+34.06)ILFVPTSAPR.G	Y	31.08	1220.73	11	6.1	611.378	2	54.71		F39:9495	1	385	395	TAILS heavy	S1:TAILS heavy:1000.00
63	5580	NX_P63261-1	K.S(+34.06)YELPDGQVITIGNER.F	Y	25.23	1823.95	16	-1	912.98	2	62.42	167000	F37:13515	1	239	254	TAILS heavy	S1:TAILS heavy:1000.00
63	5581	NX_P60709-1	K.S(+34.06)YELPDGQVITIGNER.F	Y	25.23	1823.95	16	-1	912.98	2	62.42	167000	F37:13515	1	239	254	TAILS heavy	S1:TAILS heavy:1000.00
314	7999	NX_Q07020-2	K.T(+28.03)AVVVGTITDDVR.V	Y	33.42	1372.76	13	-0.5	687.385	2	50.06		F40:8593	1	50	62	TAILS light	T1:TAILS light:1000.00
314	8000	NX_Q07020-1	K.T(+28.03)AVVVGTITDDVR.V	Y	33.42	1372.76	13	-0.5	687.385	2	50.06		F40:8593	1	79	91	TAILS light	T1:TAILS light:1000.00
3	3	NX_P25705-1	K.T(+28.03)GTAEMSSILEER.I	Y	33.71	1450.7	13	4.7	726.359	2	52.07		F4:11495	1	46	58	TAILS light	T1:TAILS light:1000.00
456	40722	NX_P32189-1	K.T(+34.06)AELLSHHQ(+.98)VEIKQEFPR.E	Y	24.5	2196.18	18	-5.9	550.048	4	53.01		F38:11031	1	32	49	TAILS heavy
456	59048	NX_P32189-4	K.T(+34.06)AELLSHHQ(+.98)VEIKQEFPR.E	Y	24.5	2196.18	18	-5.9	550.048	4	53.01		F38:11031	1	32	49	TAILS heavy
456	59049	NX_P32189-2	K.T(+34.06)AELLSHHQ(+.98)VEIKQEFPR.E	Y	24.5	2196.18	18	-5.9	550.048	4	53.01		F38:11031	1	32	49	TAILS heavy
456	59050	NX_P32189-3	K.T(+34.06)AELLSHHQ(+.98)VEIKQEFPR.E	Y	24.5	2196.18	18	-5.9	550.048	4	53.01		F38:11031	1	32	49	TAILS heavy
27	3257	NX_P05141-1	K.T(+34.06)AVAPIER.V	N	26.05	889.544	8	0.5	445.78	2	28.9	94600	F37:4900	2	24	31	TAILS heavy	T1:TAILS heavy:1000.00
19	7824	NX_P12236-1	K.T(+34.06)AVAPIER.V	N	26.05	889.544	8	0.5	445.78	2	28.9	94600	F37:4900	2	24	31	TAILS heavy	T1:TAILS heavy:1000.00
54	3256	NX_P12235-1	K.T(+34.06)AVAPIER.V	N	26.05	889.544	8	0.5	445.78	2	28.9	94600	F37:4900	2	24	31	TAILS heavy	T1:TAILS heavy:1000.00
3	3	NX_P25705-1	K.T(+34.06)GTAEMSSILEER.I	Y	41.15	1456.73	13	6.9	729.377	2	52.13	17300	F4:11511	1	46	58	TAILS heavy	T1:TAILS heavy:1000.00
3	3	NX_P25705-1	K.T(+34.06)GTAEMSSILEER.I	Y	40.71	1456.73	13	1.7	729.373	2	51.84		F38:10705	1	46	58	TAILS heavy	T1:TAILS heavy:1000.00
2	1	NX_P25705-1	K.T(+34.06)GTAEMSSILEER.I	Y	32.61	1456.73	13	-2.1	729.37	2	53.19		11381	1	46	58	TAILS heavy	T1:TAILS heavy:1000.00
20	7771	NX_P11142-1	K.V(+28.03)EIIANDQGNR.T	N	61.78	1255.65	11	1	628.834	2	34.41	222000	F19:5338	4	26	36	TAILS light	V1:TAILS light:1000.00
126	7771	NX_P11142-1	K.V(+28.03)EIIANDQGNR.T	N	41.36	1255.65	11	5.8	628.837	2	34.59	166000	F3:6501	2	26	36	TAILS light	V1:TAILS light:1000.00
99	7771	NX_P11142-1	K.V(+28.03)EIIANDQGNR.T	N	54.74	1255.65	11	1.2	628.834	2	34.58	58200	F37:6223	2	26	36	TAILS light	V1:TAILS light:1000.00
99	7818	NX_P11142-2	K.V(+28.03)EIIANDQGNR.T	N	54.74	1255.65	11	1.2	628.834	2	34.58	58200	F37:6223	2	26	36	TAILS light	V1:TAILS light:1000.00
81	7771	NX_P11142-1	K.V(+28.03)EIIANDQGNR.T	N	56.97	1255.65	11	0.4	628.833	2	34.42		F40:5470	2	26	36	TAILS light	V1:TAILS light:1000.00
81	15231	NX_P54652-1	K.V(+28.03)EIIANDQGNR.T	N	56.97	1255.65	11	0.4	628.833	2	34.42		F40:5470	2	27	37	TAILS light	V1:TAILS light:1000.00
81	7818	NX_P11142-2	K.V(+28.03)EIIANDQGNR.T	N	56.97	1255.65	11	0.4	628.833	2	34.42		F40:5470	2	26	36	TAILS light	V1:TAILS light:1000.00
34	63	NX_P11142-1	K.V(+28.03)EIIANDQGNR.T	N	75.06	1255.65	11	0.6	628.834	2	35.6	587000	6931	1	26	36	TAILS light	V1:TAILS light:1000.00
34	62	NX_P11142-2	K.V(+28.03)EIIANDQGNR.T	N	75.06	1255.65	11	0.6	628.834	2	35.6	587000	6931	1	26	36	TAILS light	V1:TAILS light:1000.00
12	7745	NX_P38646-1	K.V(+28.03)LENAEGAR.T	Y	36.47	985.519	9	1.9	493.768	2	20.9	16500	F19:2980	2	77	85	TAILS light	V1:TAILS light:1000.00
20	7771	NX_P11142-1	K.VEIIANDQGNR.T	N	45.38	1227.62	11	1.3	614.818	2	31.51	33300	F20:4788	1	26	36
126	7771	NX_P11142-1	K.VEIIANDQGNR.T	N	50.64	1227.62	11	1.5	614.818	2	31.88	185000	F4:6080	1	26	36
99	7771	NX_P11142-1	K.VEIIANDQGNR.T	N	62.19	1227.62	11	0.6	614.818	2	31.31	248000	F38:5392	3	26	36
99	7818	NX_P11142-2	K.VEIIANDQGNR.T	N	62.19	1227.62	11	0.6	614.818	2	31.31	248000	F38:5392	3	26	36
81	7771	NX_P11142-1	K.VEIIANDQGNR.T	N	50.65	1227.62	11	2.4	614.819	2	32.03	72100	F39:5006	2	26	36
81	15231	NX_P54652-1	K.VEIIANDQGNR.T	N	50.65	1227.62	11	2.4	614.819	2	32.03	72100	F39:5006	2	27	37
81	7818	NX_P11142-2	K.VEIIANDQGNR.T	N	50.65	1227.62	11	2.4	614.819	2	32.03	72100	F39:5006	2	26	36
28	68	NX_P04406-1	K.VGVNGFGR.I	Y	29.63	804.424	8	4.4	403.221	2	33.64		F40:5318	1	6	13
21	17	NX_P04264-1	K.YEELQITAGR.H	Y	36.35	1178.59	10	3.1	590.306	2	44.5		F2:7707	1	377	386
20	17	NX_P04264-1	K.YEELQITAGR.H	Y	26.69	1178.59	10	1.3	590.305	2	44.21	71400	F40:7396	1	377	386
14	230	NX_P04075-1	L.A(+28.03)ADESTGSIAK(+28.03)R.L	Y	33.5	1260.67	12	6.3	421.232	3	18.31	4710	F19:2553	5	32	43	TAILS light	A1:TAILS light:1000.00
14	233	NX_P04075-2	L.A(+28.03)ADESTGSIAK(+28.03)R.L	Y	33.5	1260.67	12	6.3	421.232	3	18.31	4710	F19:2553	5	86	97	TAILS light	A1:TAILS light:1000.00
128	8003	NX_Q16774-3	L.A(+28.03)GLAAAALGR.A	Y	29.23	897.54	10	2.2	449.778	2	39.86	170000	F4:8217	1	7	16	TAILS light	A1:TAILS light:1000.00
128	8032	NX_Q16774-2	L.A(+28.03)GLAAAALGR.A	Y	29.23	897.54	10	2.2	449.778	2	39.86	170000	F4:8217	1	7	16	TAILS light	A1:TAILS light:1000.00
230	8003	NX_Q16774-3	L.A(+28.03)GLAAAALGR.A	Y	25.67	897.54	10	1.2	449.778	2	39.35	164000	F38:7344	1	7	16	TAILS light	A1:TAILS light:1000.00
230	8032	NX_Q16774-2	L.A(+28.03)GLAAAALGR.A	Y	25.67	897.54	10	1.2	449.778	2	39.35	164000	F38:7344	1	7	16	TAILS light	A1:TAILS light:1000.00
351	23613	NX_Q5T440-1	L.A(+28.03)HSSC(+57.02)SPGGDPTAGAAWAC(+57.02)FR.L	Y	34.65	2189.94	21	-0.5	730.986	3	49.26		F38:10015	1	32	52	TAILS light
32	7772	NX_P13667-1	L.A(+28.03)K(+28.03)VDATAETDLAK(+28.03)R.F	Y	66.96	1571.89	14	-0.2	524.97	3	29.69	25400	F19:4467	3	233	246	TAILS light	A1:TAILS light:1000.00
61	7772	NX_P13667-1	L.A(+28.03)K(+28.03)VDATAETDLAK(+28.03)R.F	Y	42.28	1571.89	14	-0.3	524.97	3	30.33	41700	F3:5484	1	233	246	TAILS light	A1:TAILS light:1000.00
18	38	NX_P13667-1	L.A(+28.03)K(+28.03)VDATAETDLAK(+28.03)R.F	Y	61.29	1571.89	14	-0.8	524.97	3	30.71	46300	5667	1	233	246	TAILS light	A1:TAILS light:1000.00
32	7772	NX_P13667-1	L.A(+28.03)K(+34.06)VDATAETDLAK(+34.06)R.F	Y	68.98	1583.95	14	-3.2	396.994	4	29.62		F20:4439	1	233	246	TAILS light
18	38	NX_P13667-1	L.A(+28.03)K(+34.06)VDATAETDLAK(+34.06)R.F	Y	63.54	1583.95	14	-2.3	528.99	3	30.63		5645	2	233	246	TAILS light
61	7772	NX_P13667-1	L.A(+28.03)KVDATAETDLAK(+28.03)R.F	Y	31.28	1543.86	14	1.2	515.627	3	28.84	41500	F4:5314	1	233	246	TAILS light	A1:TAILS light:0.00
39	392	NX_Q9H2W6-1	L.A(+28.03)LAAAPSSN(+.98)GSPWR.L	Y	28.53	1412.7	14	-0.3	707.36	2	47.52	36000	F1:7864	1	33	46	TAILS light
91	392	NX_Q9H2W6-1	L.A(+28.03)LAAAPSSN(+.98)GSPWR.L	Y	56.45	1412.7	14	1.6	707.361	2	47.5	268000	F37:9548	3	33	46	TAILS light
70	392	NX_Q9H2W6-1	L.A(+28.03)LAAAPSSN(+.98)GSPWR.L	Y	40.21	1412.7	14	0.9	707.36	2	47.3	82600	F39:7981	1	33	46	TAILS light
91	392	NX_Q9H2W6-1	L.A(+28.03)LAAAPSSNGSPWR.L	Y	57.65	1411.72	14	-1.2	706.867	2	44.17	187000	F38:8610	3	33	46	TAILS light	A1:TAILS light:1000.00
47	478	NX_Q9H2W6-1	L.A(+28.03)LAAAPSSNGSPWR.L	Y	32.29	1411.72	14	-2.4	706.866	2	45.29	68500	9440	1	33	46	TAILS light	A1:TAILS light:1000.00
10	7824	NX_P12236-1	L.A(+28.03)N(+.98)VIR.Y	N	28.28	600.36	5	-1	601.366	1	46.03	67300	F18:7228	1	76	80	TAILS light
36	3257	NX_P05141-1	L.A(+28.03)N(+.98)VIR.Y	N	28.28	600.36	5	-1	601.366	1	46.03	67300	F18:7228	1	76	80	TAILS light
59	3256	NX_P12235-1	L.A(+28.03)N(+.98)VIR.Y	N	28.28	600.36	5	-1	601.366	1	46.03	67300	F18:7228	1	76	80	TAILS light
57	7906	NX_O95822-1	L.A(+28.03)SGQAAGALER.A	Y	25.11	1057.55	11	-5.2	529.78	2	22.95		F17:3299	1	28	38	TAILS light	A1:TAILS light:1000.00
1061	44248	NX_Q96A35-1	L.A(+28.03)SK(+28.03)VTLPPHYR.Y	Y	31.22	1323.77	11	-0.9	442.262	3	25.35	63300	F38:4021	1	10	20	TAILS light	A1:TAILS light:1000.00
4	7746	NX_P49411-1	L.A(+28.03)VEAK(+28.03)K(+28.03)TYVR.D	Y	48.33	1247.76	10	3.2	416.929	3	16.42	1650000	F3:2601	18	44	53	TAILS light	A1:TAILS light:1000.00
13	7746	NX_P49411-1	L.A(+28.03)VEAK(+28.03)K(+28.03)TYVR.D	Y	43.12	1247.76	10	1	416.928	3	16.91	28400	F39:2425	3	44	53	TAILS light	A1:TAILS light:1000.00
128	8003	NX_Q16774-3	L.A(+34.06)GLAAAALGR.A	Y	29.48	903.571	10	2.9	452.794	2	39.81	182000	F4:8205	1	7	16	TAILS heavy	A1:TAILS heavy:1000.00
128	8032	NX_Q16774-2	L.A(+34.06)GLAAAALGR.A	Y	29.48	903.571	10	2.9	452.794	2	39.81	182000	F4:8205	1	7	16	TAILS heavy	A1:TAILS heavy:1000.00
351	23613	NX_Q5T440-1	L.A(+34.06)HSSC(+57.02)SPGGDPTAGAAWAC(+57.02)FR.L	Y	36.68	2195.97	21	-2.8	732.995	3	49.83	15800	F37:10217	2	32	52	TAILS heavy
79	7772	NX_P13667-1	L.A(+34.06)KVDATAETDLAK(+34.06)R.F	Y	47.6	1555.92	14	-0.6	519.647	3	27.91	56900	F38:4606	1	233	246	TAILS heavy	A1:TAILS heavy:0.00
39	392	NX_Q9H2W6-1	L.A(+34.06)LAAAPSSN(+.98)GSPWR.L	Y	32.38	1418.74	14	-1.5	710.375	2	47.34		F2:8244	3	33	46	TAILS heavy
91	392	NX_Q9H2W6-1	L.A(+34.06)LAAAPSSN(+.98)GSPWR.L	Y	37.32	1418.74	14	-3.7	710.373	2	47.45	170000	F37:9535	1	33	46	TAILS heavy
70	392	NX_Q9H2W6-1	L.A(+34.06)LAAAPSSN(+.98)GSPWR.L	Y	45.52	1418.74	14	0.4	710.376	2	47.25	102000	F39:7972	1	33	46	TAILS heavy
47	478	NX_Q9H2W6-1	L.A(+34.06)LAAAPSSN(+.98)GSPWR.L	Y	37.15	1418.74	14	-2.9	710.374	2	47.24	23200	9922	1	33	46	TAILS heavy
91	392	NX_Q9H2W6-1	L.A(+34.06)LAAAPSSNGSPWR.L	Y	40.72	1417.75	14	-1.4	709.883	2	44.55	184000	F37:8749	2	33	46	TAILS heavy	A1:TAILS heavy:1000.00
57	7906	NX_O95822-1	L.A(+34.06)SGQAAGALER.A	Y	28.9	1063.58	11	0.7	532.799	2	22.93	17700	F17:3296	2	28	38	TAILS heavy	A1:TAILS heavy:1000.00
410	7906	NX_O95822-1	L.A(+34.06)SGQAAGALER.A	Y	47.24	1063.58	11	1.1	532.8	2	23.06	226000	F4:3819	2	28	38	TAILS heavy	A1:TAILS heavy:1000.00
240	7906	NX_O95822-1	L.A(+34.06)SGQAAGALER.A	Y	28.88	1063.58	11	-1.9	532.798	2	23.01		F40:3483	1	28	38	TAILS heavy	A1:TAILS heavy:1000.00
303	44336	NX_P36551-2	L.A(+34.06)TAAFGHVQR.A	Y	28.51	1090.61	10	-1.6	364.543	3	22.98	48400	F37:3651	1	89	98	TAILS heavy	A1:TAILS heavy:1000.00
303	23498	NX_P36551-1	L.A(+34.06)TAAFGHVQR.A	Y	28.51	1090.61	10	-1.6	364.543	3	22.98	48400	F37:3651	1	89	98	TAILS heavy	A1:TAILS heavy:1000.00
62	7746	NX_P49411-1	L.A(+34.06)VEAK(+34.06)K(+34.06)TYVR.D	Y	24.63	1265.86	10	-0.3	422.959	3	16.99	9990	F18:2355	1	44	53	TAILS heavy	A1:TAILS heavy:1000.00
4	7746	NX_P49411-1	L.A(+34.06)VEAK(+34.06)K(+34.06)TYVR.D	Y	44.14	1265.86	10	3.6	422.961	3	16.66	1400000	F3:2655	15	44	53	TAILS heavy	A1:TAILS heavy:1000.00
13	7746	NX_P49411-1	L.A(+34.06)VEAK(+34.06)K(+34.06)TYVR.D	Y	32.94	1265.86	10	0.3	422.959	3	16.69	52400	F39:2378	8	44	53	TAILS heavy	A1:TAILS heavy:1000.00
269	7857	NX_Q8NE01-2	L.AALAR.G	N	24.75	500.307	5	-2.7	501.313	1	19.28		F37:2984	1	148	152
269	7858	NX_Q8NE01-3	L.AALAR.G	N	24.75	500.307	5	-2.7	501.313	1	19.28		F37:2984	1	148	152
269	7860	NX_Q8NE01-1	L.AALAR.G	N	24.75	500.307	5	-2.7	501.313	1	19.28		F37:2984	1	148	152
14	99	NX_P42704-1	L.AEILR.E	N	27.7	600.36	5	-4.6	601.364	1	45.94	43400	F17:7195	1	997	1001
24	27	NX_P04075-1	L.AGTNGETTTQGLDGLSER.C	Y	56.84	1805.84	18	-0.1	903.927	2	43.35	9870	8945	1	117	134
24	28	NX_P04075-2	L.AGTNGETTTQGLDGLSER.C	Y	56.84	1805.84	18	-0.1	903.927	2	43.35	9870	8945	1	171	188
79	7772	NX_P13667-1	L.AK(+28.03)VDATAETDLAK(+28.03)R.F	Y	57.52	1543.86	14	-0.1	515.626	3	28.75	68900	F37:4865	2	233	246	TAILS light	K2:TAILS light:0.00
26	35	NX_O75439-1	L.E(+28.03)SGLR.V	N	25.3	588.323	5	-4.4	589.328	1	70.09		F37:15232	1	64	68	TAILS light	E1:TAILS light:1000.00
90	7835	NX_Q9Y399-1	L.G(+28.03)SATALMIR.E	Y	32.63	946.527	9	2.9	474.272	2	40.78	291000	F3:7999	1	42	50	TAILS light	G1:TAILS light:1000.00
110	7835	NX_Q9Y399-1	L.G(+28.03)SATALMIR.E	Y	32.18	946.527	9	-0.3	474.271	2	39.96	421000	F38:7502	1	42	50	TAILS light	G1:TAILS light:1000.00
143	58998	NX_Q6PI78-1	L.G(+28.03)THPK(+28.03)K(+28.03)EPMEALNTAQGAR.D	Y	28.09	2119.12	19	4.7	530.79	4	27.92		F38:4611	2	55	73	TAILS light	G1:TAILS light:1000.00
60	7986	NX_Q99643-2	L.G(+28.03)TTAK(+28.03)EEMER.F	Y	49.31	1206.59	10	3.5	403.206	3	16.25	12400	F3:2563	1	31	40	TAILS light	G1:TAILS light:1000.00
60	8054	NX_Q99643-1	L.G(+28.03)TTAK(+28.03)EEMER.F	Y	49.31	1206.59	10	3.5	403.206	3	16.25	12400	F3:2563	1	31	40	TAILS light	G1:TAILS light:1000.00
90	7835	NX_Q9Y399-1	L.G(+34.06)SATALMIR.E	Y	35.54	952.559	9	2.1	477.288	2	40.51	325000	F4:8381	2	42	50	TAILS heavy	G1:TAILS heavy:1000.00
110	7835	NX_Q9Y399-1	L.G(+34.06)SATALMIR.E	Y	35.03	952.559	9	-1.3	477.286	2	39.91	333000	F38:7490	1	42	50	TAILS heavy	G1:TAILS heavy:1000.00
22	56	NX_Q5JPH6-1	L.G(+34.06)TDAGVAVR.V	Y	48.96	878.503	9	2.3	440.26	2	20.92	8620	F2:3361	3	30	38	TAILS heavy	G1:TAILS heavy:1000.00
22	60	NX_Q5JPH6-2	L.G(+34.06)TDAGVAVR.V	Y	48.96	878.503	9	2.3	440.26	2	20.92	8620	F2:3361	3	30	38	TAILS heavy	G1:TAILS heavy:1000.00
143	58998	NX_Q6PI78-1	L.G(+34.06)THPK(+34.06)K(+34.06)EPMEALNTAQGAR.D	Y	31.97	2137.22	19	0.2	535.312	4	27.34		F38:4466	1	55	73	TAILS heavy	G1:TAILS heavy:1000.00
60	7986	NX_Q99643-2	L.G(+34.06)TTAK(+34.06)EEMER.F	Y	28.59	1218.65	10	5.6	407.228	3	16.12	15600	F3:2540	1	31	40	TAILS heavy	G1:TAILS heavy:1000.00
60	8054	NX_Q99643-1	L.G(+34.06)TTAK(+34.06)EEMER.F	Y	28.59	1218.65	10	5.6	407.228	3	16.12	15600	F3:2540	1	31	40	TAILS heavy	G1:TAILS heavy:1000.00
5	7744	NX_P14625-1	L.HVTDTGVGMTR.E	Y	27.21	1172.56	11	0.2	587.288	2	23.1		F4:3828	1	146	156
4	7744	NX_P14625-1	L.HVTDTGVGMTR.E	Y	26.86	1172.56	11	6	587.291	2	23.05		F37:3664	1	146	156
562	23389	NX_P32004-3	L.I(+28.03)QIPEELMEPPVITEQSPR.R	Y	24.85	2233.17	19	-6.3	745.391	3	64.7		F38:13915	1	20	38	TAILS light	I1:TAILS light:1000.00
162	23389	NX_P32004-3	L.I(+28.03)QIPEELMEPPVITEQSPR.R	Y	36.79	2233.17	19	2.2	745.398	3	64.68		F39:11401	1	20	38	TAILS light	I1:TAILS light:1000.00
354	7165	NX_P32004-2	L.I(+28.03)QIPEEYEGHHVMEPPVITEQSPR.R	Y	25.25	2842.4	24	1.1	711.607	4	53.77	33500	F37:11285	1	20	43	TAILS light	I1:TAILS light:1000.00
354	44223	NX_P32004-1	L.I(+28.03)QIPEEYEGHHVMEPPVITEQSPR.R	Y	25.25	2842.4	24	1.1	711.607	4	53.77	33500	F37:11285	1	20	43	TAILS light	I1:TAILS light:1000.00
163	7165	NX_P32004-2	L.I(+28.03)QIPEEYEGHHVMEPPVITEQSPR.R	Y	36.1	2842.4	24	6.2	711.611	4	53.39		F39:9228	1	20	43	TAILS light	I1:TAILS light:1000.00
163	44223	NX_P32004-1	L.I(+28.03)QIPEEYEGHHVMEPPVITEQSPR.R	Y	36.1	2842.4	24	6.2	711.611	4	53.39		F39:9228	1	20	43	TAILS light	I1:TAILS light:1000.00
3	3	NX_P25705-1	L.I(+34.06)IYDDLSK(+28.03)QAVAYR.Q	Y	34.06	1715.97	14	0.9	572.997	3	48.87	39400	F19:8051	2	309	322	TAILS heavy
162	23389	NX_P32004-3	L.I(+34.06)QIPEELMEPPVITEQSPR.R	Y	33.45	2239.2	19	1.2	747.408	3	64.65	17600	F40:11437	2	20	38	TAILS heavy	I1:TAILS heavy:1000.00
163	7165	NX_P32004-2	L.I(+34.06)QIPEEYEGHHVMEPPVITEQSPR.R	Y	34.66	2848.43	24	3.7	713.117	4	53.28	38200	F39:9206	1	20	43	TAILS heavy	I1:TAILS heavy:1000.00
163	44223	NX_P32004-1	L.I(+34.06)QIPEEYEGHHVMEPPVITEQSPR.R	Y	34.66	2848.43	24	3.7	713.117	4	53.28	38200	F39:9206	1	20	43	TAILS heavy	I1:TAILS heavy:1000.00
138	15268	NX_P40926-1	L.ISQC(+57.02)TPK(+28.03)VDFPQDQLTALTGR.I	Y	38.71	2402.23	21	0.9	801.75	3	57.37		F37:12238	2	209	229	Carbamidomethylation
2	58	NX_P10809-1	L.K(+28.03)VGGTSDVEVNEK(+28.03)K(+28.03)DR.V	Y	34.66	1844	16	0.4	462.007	4	18.19	5370	F19:2537	1	405	420	TAILS light	K1:TAILS light:1000.00
3	13	NX_P10809-1	L.K(+28.03)VGGTSDVEVNEK(+28.03)K(+28.03)DR.V	Y	51.86	1844	16	-0.9	462.007	4	18.07	26100	2917	1	405	420	TAILS light	K1:TAILS light:1000.00
35	78	NX_Q13405-1	L.L(+28.03)SQTQGPPDYPR.F	Y	37.89	1385.69	12	0.2	693.854	2	36.83	69400	F18:5702	3	26	37	TAILS light	L1:TAILS light:1000.00
45	78	NX_Q13405-1	L.L(+28.03)SQTQGPPDYPR.F	Y	44.42	1385.69	12	2.4	693.856	2	36.74	125000	F20:5754	2	26	37	TAILS light	L1:TAILS light:1000.00
36	78	NX_Q13405-1	L.L(+28.03)SQTQGPPDYPR.F	Y	42.93	1385.69	12	-0.3	693.854	2	37.28	45800	F1:6082	2	26	37	TAILS light	L1:TAILS light:1000.00
103	78	NX_Q13405-1	L.L(+28.03)SQTQGPPDYPR.F	Y	56.75	1385.69	12	1.3	693.855	2	37.01	438000	F4:7431	2	26	37	TAILS light	L1:TAILS light:1000.00
70	78	NX_Q13405-1	L.L(+28.03)SQTQGPPDYPR.F	Y	70.72	1385.69	12	1.3	693.855	2	36.95	416000	F37:6788	2	26	37	TAILS light	L1:TAILS light:1000.00
48	78	NX_Q13405-1	L.L(+28.03)SQTQGPPDYPR.F	Y	50.24	1385.69	12	0.7	693.855	2	37.25	98500	F39:5982	3	26	37	TAILS light	L1:TAILS light:1000.00
35	78	NX_Q13405-1	L.L(+34.06)SQTQGPPDYPR.F	Y	44.19	1391.73	12	0.8	696.871	2	37.11	100000	F18:5748	2	26	37	TAILS heavy	L1:TAILS heavy:1000.00
36	78	NX_Q13405-1	L.L(+34.06)SQTQGPPDYPR.F	Y	41.03	1391.73	12	0.2	696.87	2	37.3		F1:6086	2	26	37	TAILS heavy	L1:TAILS heavy:1000.00
103	78	NX_Q13405-1	L.L(+34.06)SQTQGPPDYPR.F	Y	38.17	1391.73	12	2.7	696.872	2	37.26	340000	F4:7503	1	26	37	TAILS heavy	L1:TAILS heavy:1000.00
70	78	NX_Q13405-1	L.L(+34.06)SQTQGPPDYPR.F	Y	58.14	1391.73	12	0.4	696.87	2	37.3	452000	F37:6878	2	26	37	TAILS heavy	L1:TAILS heavy:1000.00
48	78	NX_Q13405-1	L.L(+34.06)SQTQGPPDYPR.F	Y	49.63	1391.73	12	0.7	696.871	2	36.98	165000	F40:5958	2	26	37	TAILS heavy	L1:TAILS heavy:1000.00
5	12	NX_Q15084-5	L.LK(+28.03)GSFSEQGINEFLR.E	Y	32.96	1751.92	15	2.6	584.982	3	55.52	18000	F37:11778	1	420	434	TAILS light	K2:TAILS light:0.00
5	24	NX_Q15084-3	L.LK(+28.03)GSFSEQGINEFLR.E	Y	32.96	1751.92	15	2.6	584.982	3	55.52	18000	F37:11778	1	369	383	TAILS light	K2:TAILS light:0.00
5	25	NX_Q15084-1	L.LK(+28.03)GSFSEQGINEFLR.E	Y	32.96	1751.92	15	2.6	584.982	3	55.52	18000	F37:11778	1	372	386	TAILS light	K2:TAILS light:0.00
5	26	NX_Q15084-4	L.LK(+28.03)GSFSEQGINEFLR.E	Y	32.96	1751.92	15	2.6	584.982	3	55.52	18000	F37:11778	1	377	391	TAILS light	K2:TAILS light:0.00
5	27	NX_Q15084-2	L.LK(+28.03)GSFSEQGINEFLR.E	Y	32.96	1751.92	15	2.6	584.982	3	55.52	18000	F37:11778	1	424	438	TAILS light	K2:TAILS light:0.00
710	8655	NX_Q6ZRI8-1	L.LLQTLQLSK(+28.03)ISFPIGQ(+.98)R.L	Y	25.79	1970.16	17	1.8	395.039	5	34.44		F37:6191	1	202	218	TAILS light
710	8511	NX_Q6ZRI8-2	L.LLQTLQLSK(+28.03)ISFPIGQ(+.98)R.L	Y	25.79	1970.16	17	1.8	395.039	5	34.44		F37:6191	1	171	187	TAILS light
710	8654	NX_Q6ZRI8-4	L.LLQTLQLSK(+28.03)ISFPIGQ(+.98)R.L	Y	25.79	1970.16	17	1.8	395.039	5	34.44		F37:6191	1	190	206	TAILS light
710	8868	NX_Q6ZRI8-5	L.LLQTLQLSK(+28.03)ISFPIGQ(+.98)R.L	Y	25.79	1970.16	17	1.8	395.039	5	34.44		F37:6191	1	154	170	TAILS light
710	8867	NX_Q6ZRI8-3	L.LLQTLQLSK(+28.03)ISFPIGQ(+.98)R.L	Y	25.79	1970.16	17	1.8	395.039	5	34.44		F37:6191	1	66	82	TAILS light
44	48	NX_Q15772-1	L.LSIPR.A	N	25.57	584.365	5	1.5	585.373	1	27.38	246000	F18:4101	1	2642	2646
44	8	NX_Q15772-5	L.LSIPR.A	N	25.57	584.365	5	1.5	585.373	1	27.38	246000	F18:4101	1	2642	2646
57	7906	NX_O95822-1	L.M(+34.06)ANYR.Y	N	30.18	687.359	5	-2.4	688.364	1	70.2	2660	F18:11123	1	451	455	TAILS heavy	M1:TAILS heavy:1000.00
5	3	NX_P25705-1	L.Q(+.98)(+28.03)K(+28.03)TGTAEM(+15.99)SSILEER.I	Y	55.88	1751.86	15	2.5	584.962	3	34.34	65000	F18:5279	1	44	58	Deamidation (NQ)
3	3	NX_P25705-1	L.Q(+.98)(+28.03)K(+28.03)TGTAEM(+15.99)SSILEER.I	Y	58.81	1751.86	15	2.6	584.962	3	34.1	92500	F20:5269	3	44	58	Deamidation (NQ)
3	3	NX_P25705-1	L.Q(+.98)(+28.03)K(+28.03)TGTAEM(+15.99)SSILEER.I	Y	37.12	1751.86	15	0	584.961	3	34.74	44000	F3:6540	2	44	58	Deamidation (NQ)
2	1	NX_P25705-1	L.Q(+.98)(+28.03)K(+28.03)TGTAEM(+15.99)SSILEER.I	Y	53.95	1751.86	15	-0.3	584.961	3	35.41		6883	1	44	58	Deamidation (NQ)
6	3	NX_P25705-1	L.Q(+.98)(+28.03)K(+28.03)TGTAEMSSILEER.I	Y	47.56	1735.87	15	4.6	579.632	3	47.78	15200	F2:8332	1	44	58	Deamidation (NQ)
3	3	NX_P25705-1	L.Q(+.98)(+28.03)K(+28.03)TGTAEMSSILEER.I	Y	65.79	1735.87	15	1.9	579.63	3	47.37	396000	F4:10244	4	44	58	Deamidation (NQ)
3	3	NX_P25705-1	L.Q(+.98)(+28.03)K(+28.03)TGTAEMSSILEER.I	Y	62.79	1735.87	15	2.8	579.631	3	47.24	427000	F37:9475	3	44	58	Deamidation (NQ)
10	3	NX_P25705-1	L.Q(+.98)(+28.03)K(+28.03)TGTAEMSSILEER.I	Y	57.34	1735.87	15	1.3	579.63	3	47.2	92900	F39:7961	2	44	58	Deamidation (NQ)
2	1	NX_P25705-1	L.Q(+.98)(+28.03)K(+28.03)TGTAEMSSILEER.I	Y	53.14	1735.87	15	0.5	579.63	3	48.12	135000	10123	1	44	58	Deamidation (NQ)
5	3	NX_P25705-1	L.Q(+.98)(+34.06)K(+34.06)TGTAEM(+15.99)SSILEER.I	Y	46.57	1763.92	15	1.5	588.983	3	34.72	84400	F18:5344	1	44	58	Deamidation (NQ)
3	3	NX_P25705-1	L.Q(+.98)(+34.06)K(+34.06)TGTAEM(+15.99)SSILEER.I	Y	51.02	1763.92	15	1.2	588.983	3	33.81	43300	F20:5215	2	44	58	Deamidation (NQ)
6	3	NX_P25705-1	L.Q(+.98)(+34.06)K(+34.06)TGTAEM(+15.99)SSILEER.I	Y	46.79	1763.92	15	2.3	588.984	3	35.58	8530	F2:5939	1	44	58	Deamidation (NQ)
10	3	NX_P25705-1	L.Q(+.98)(+34.06)K(+34.06)TGTAEM(+15.99)SSILEER.I	Y	48.44	1763.92	15	1.8	588.983	3	34.42		F39:5448	1	44	58	Deamidation (NQ)
6	3	NX_P25705-1	L.Q(+.98)(+34.06)K(+34.06)TGTAEMSSILEER.I	Y	43.58	1747.93	15	2	583.652	3	48.65		F1:8053	1	44	58	Deamidation (NQ)
3	3	NX_P25705-1	L.Q(+.98)(+34.06)K(+34.06)TGTAEMSSILEER.I	Y	54.35	1747.93	15	3.4	583.653	3	47.96	355000	F3:9763	2	44	58	Deamidation (NQ)
3	3	NX_P25705-1	L.Q(+.98)(+34.06)K(+34.06)TGTAEMSSILEER.I	Y	49.94	1747.93	15	0.2	583.651	3	47.24		F37:9474	1	44	58	Deamidation (NQ)
10	3	NX_P25705-1	L.Q(+.98)(+34.06)K(+34.06)TGTAEMSSILEER.I	Y	59.36	1747.93	15	1.7	583.652	3	46.97	353000	F40:7962	2	44	58	Deamidation (NQ)
314	8832	NX_O60313-2	L.Q(+.98)(+34.06)QQIQEHEEEAR.R	Y	37.36	1558.74	12	-1.1	520.588	3	21.15	14100	F37:3338	1	218	229	Deamidation (NQ)
5	3	NX_P25705-1	L.Q(+28.03)K(+28.03)TGTAEM(+15.99)SSILEER.I	Y	63.31	1750.88	15	2.3	584.634	3	32.79	540000	F17:5017	11	44	58	TAILS light
3	3	NX_P25705-1	L.Q(+28.03)K(+28.03)TGTAEM(+15.99)SSILEER.I	Y	66.35	1750.88	15	1.9	584.634	3	32.31	1160000	F20:4934	11	44	58	TAILS light
6	3	NX_P25705-1	L.Q(+28.03)K(+28.03)TGTAEM(+15.99)SSILEER.I	Y	64.53	1750.88	15	1.7	584.634	3	35.19	183000	F1:5725	4	44	58	TAILS light
3	3	NX_P25705-1	L.Q(+28.03)K(+28.03)TGTAEM(+15.99)SSILEER.I	Y	62.03	1750.88	15	2.8	584.635	3	33.18	619000	F3:6159	8	44	58	TAILS light
3	3	NX_P25705-1	L.Q(+28.03)K(+28.03)TGTAEM(+15.99)SSILEER.I	Y	56.38	1750.88	15	0.2	584.633	3	31.81	331000	F38:5509	4	44	58	TAILS light
10	3	NX_P25705-1	L.Q(+28.03)K(+28.03)TGTAEM(+15.99)SSILEER.I	Y	48.31	1750.88	15	0.7	584.633	3	32.85	87700	F40:5167	2	44	58	TAILS light
2	1	NX_P25705-1	L.Q(+28.03)K(+28.03)TGTAEM(+15.99)SSILEER.I	Y	58.3	1750.88	15	0.8	584.633	3	33.96	256000	6503	1	44	58	TAILS light
3	3	NX_P25705-1	L.Q(+28.03)K(+28.03)TGTAEMSSILEER.I	Y	28.71	1734.88	15	6.5	579.305	3	45.52	23800	F19:7429	1	44	58	TAILS light	Q1:TAILS light:1000.00
6	3	NX_P25705-1	L.Q(+28.03)K(+28.03)TGTAEMSSILEER.I	Y	59.59	1734.88	15	2	579.303	3	46.89	201000	F2:8160	3	44	58	TAILS light	Q1:TAILS light:1000.00
3	3	NX_P25705-1	L.Q(+28.03)K(+28.03)TGTAEMSSILEER.I	Y	67.19	1734.88	15	3.7	579.303	3	45.96	3300000	F4:9860	8	44	58	TAILS light	Q1:TAILS light:1000.00
3	3	NX_P25705-1	L.Q(+28.03)K(+28.03)TGTAEMSSILEER.I	Y	75.76	1734.88	15	3.5	579.303	3	45.54	4630000	F37:9017	8	44	58	TAILS light	Q1:TAILS light:1000.00
10	3	NX_P25705-1	L.Q(+28.03)K(+28.03)TGTAEMSSILEER.I	Y	60.08	1734.88	15	1.8	579.302	3	45.69	929000	F39:7649	4	44	58	TAILS light	Q1:TAILS light:1000.00
2	1	NX_P25705-1	L.Q(+28.03)K(+28.03)TGTAEMSSILEER.I	Y	53.52	1734.88	15	-0.9	868.448	2	46.57	601000	9765	4	44	58	TAILS light	Q1:TAILS light:1000.00
5	3	NX_P25705-1	L.Q(+34.06)K(+34.06)TGTAEM(+15.99)SSILEER.I	Y	68.89	1762.94	15	2.2	588.655	3	32.78	700000	F17:5016	7	44	58	TAILS heavy
3	3	NX_P25705-1	L.Q(+34.06)K(+34.06)TGTAEM(+15.99)SSILEER.I	Y	62.38	1762.94	15	1.5	588.655	3	32.62	590000	F19:4996	4	44	58	TAILS heavy
6	3	NX_P25705-1	L.Q(+34.06)K(+34.06)TGTAEM(+15.99)SSILEER.I	Y	52.19	1762.94	15	2.7	588.656	3	34.62	374000	F2:5748	3	44	58	TAILS heavy
3	3	NX_P25705-1	L.Q(+34.06)K(+34.06)TGTAEM(+15.99)SSILEER.I	Y	63.73	1762.94	15	1.5	588.655	3	33.31	718000	F3:6189	4	44	58	TAILS heavy
3	3	NX_P25705-1	L.Q(+34.06)K(+34.06)TGTAEM(+15.99)SSILEER.I	Y	44.96	1762.94	15	1.7	588.655	3	45.47		F38:8969	2	44	58	TAILS heavy
10	3	NX_P25705-1	L.Q(+34.06)K(+34.06)TGTAEM(+15.99)SSILEER.I	Y	56.83	1762.94	15	3.6	588.656	3	32.93	158000	F39:5166	2	44	58	TAILS heavy
2	1	NX_P25705-1	L.Q(+34.06)K(+34.06)TGTAEM(+15.99)SSILEER.I	Y	63.08	1762.94	15	-0.5	588.654	3	33.91		6489	1	44	58	TAILS heavy
6	3	NX_P25705-1	L.Q(+34.06)K(+34.06)TGTAEMSSILEER.I	Y	59.17	1746.95	15	1.9	583.324	3	46.84	385000	F2:8150	4	44	58	TAILS heavy	Q1:TAILS heavy:1000.00
3	3	NX_P25705-1	L.Q(+34.06)K(+34.06)TGTAEMSSILEER.I	Y	66.98	1746.95	15	1.6	583.323	3	46.11	3490000	F4:9909	9	44	58	TAILS heavy	Q1:TAILS heavy:1000.00
3	3	NX_P25705-1	L.Q(+34.06)K(+34.06)TGTAEMSSILEER.I	Y	72.94	1746.95	15	1.5	583.323	3	45.49	3480000	F37:9002	10	44	58	TAILS heavy	Q1:TAILS heavy:1000.00
10	3	NX_P25705-1	L.Q(+34.06)K(+34.06)TGTAEMSSILEER.I	Y	72.52	1746.95	15	1	583.323	3	45.64	1740000	F39:7637	5	44	58	TAILS heavy	Q1:TAILS heavy:1000.00
2	1	NX_P25705-1	L.Q(+34.06)K(+34.06)TGTAEMSSILEER.I	Y	60.17	1746.95	15	-0.8	583.322	3	46.47	1190000	9742	2	44	58	TAILS heavy	Q1:TAILS heavy:1000.00
3	3	NX_P25705-1	L.Q(+34.06)KTGTAEM(+15.99)SSILEER.I	Y	34.82	1728.88	15	1.2	577.301	3	32.18		F19:4919	1	44	58	TAILS heavy
84	564	NX_P23786-1	L.S(+28.03)AGSGPGQYLQR.S	Y	51.32	1247.63	12	-2	624.819	2	37.47	184000	F4:7566	2	26	37	TAILS light	S1:TAILS light:1000.00
224	7867	NX_Q9NVV4-1	L.S(+28.03)C(+57.02)PGTVAK(+28.03)DLR.R	Y	30.47	1258.67	11	0.2	420.564	3	27.11	21100	F18:4057	2	31	41	TAILS light
135	7867	NX_Q9NVV4-1	L.S(+28.03)C(+57.02)PGTVAK(+28.03)DLR.R	Y	32.27	1258.67	11	1.2	420.565	3	26.64	49800	F20:3916	2	31	41	TAILS light
83	7867	NX_Q9NVV4-1	L.S(+28.03)C(+57.02)PGTVAK(+28.03)DLR.R	Y	53.53	1258.67	11	0.2	630.342	2	26.64	182000	F4:4730	3	31	41	TAILS light
95	7867	NX_Q9NVV4-1	L.S(+28.03)C(+57.02)PGTVAK(+28.03)DLR.R	Y	46.54	1258.67	11	1.3	420.565	3	26.38	319000	F37:4336	4	31	41	TAILS light
280	9598	NX_Q8IV32-1	L.S(+28.03)PVIR.L	N	29.48	598.38	5	0.2	599.388	1	41.76	262000	F18:6507	1	453	457	TAILS light	S1:TAILS light:1000.00
35	78	NX_Q13405-1	L.S(+28.03)QTQGPPDYPR.F	Y	32.03	1272.61	11	5.2	637.316	2	30.87	19900	F18:4698	1	27	37	TAILS light	S1:TAILS light:1000.00
45	78	NX_Q13405-1	L.S(+28.03)QTQGPPDYPR.F	Y	36.59	1272.61	11	2.2	637.314	2	30.09	31900	F19:4538	2	27	37	TAILS light	S1:TAILS light:1000.00
36	78	NX_Q13405-1	L.S(+28.03)QTQGPPDYPR.F	Y	38.37	1272.61	11	0.1	637.312	2	30.23	25100	F2:4964	1	27	37	TAILS light	S1:TAILS light:1000.00
103	78	NX_Q13405-1	L.S(+28.03)QTQGPPDYPR.F	Y	41.19	1272.61	11	2.3	637.314	2	30.68	80400	F3:5573	2	27	37	TAILS light	S1:TAILS light:1000.00
70	78	NX_Q13405-1	L.S(+28.03)QTQGPPDYPR.F	Y	34.42	1272.61	11	5.9	637.316	2	29.68	124000	F38:5015	2	27	37	TAILS light	S1:TAILS light:1000.00
48	78	NX_Q13405-1	L.S(+28.03)QTQGPPDYPR.F	Y	40.27	1272.61	11	2.4	637.314	2	30.06	23300	F40:4664	2	27	37	TAILS light	S1:TAILS light:1000.00
214	23356	NX_O43819-1	L.S(+28.03)RQGPAETGGQGQPQGPGLR.T	Y	45.71	2005.01	20	0.8	669.344	3	27.45	51100	F37:4560	2	39	58	TAILS light	S1:TAILS light:1000.00
36	15302	NX_P27797-1	L.S(+28.03)SGKFYGDEEK(+28.03)DK(+28.03)GLQTSQDAR.F	Y	34.97	2529.23	22	7.1	633.32	4	30.11	93900	F37:5178	2	52	73	TAILS light	S1:TAILS light:0.00
13	146	NX_Q9BYD3-2	L.S(+28.03)SLAEEAAR.A	Y	42.31	960.488	9	3.9	481.253	2	25.55		F17:3764	6	22	30	TAILS light	S1:TAILS light:1000.00
13	269	NX_Q9BYD3-1	L.S(+28.03)SLAEEAAR.A	Y	42.31	960.488	9	3.9	481.253	2	25.55		F17:3764	6	22	30	TAILS light	S1:TAILS light:1000.00
327	51771	NX_Q9H0U6-1	L.S(+28.03)TSSEPAAK(+28.03)PEVDPVENEAVAPEFTNR.N	Y	36.18	2926.42	27	0.4	976.481	3	49.11	81900	F38:9971	1	25	51	TAILS light	S1:TAILS light:1000.00
85	564	NX_P23786-1	L.S(+34.06)AGSGPGQYLQR.S	Y	32.46	1253.66	12	0.4	627.836	2	37.12	22100	F17:5732	1	26	37	TAILS heavy	S1:TAILS heavy:1000.00
84	564	NX_P23786-1	L.S(+34.06)AGSGPGQYLQR.S	Y	36.48	1253.66	12	-1.8	627.835	2	37.47	154000	F4:7567	1	26	37	TAILS heavy	S1:TAILS heavy:1000.00
109	5763	NX_P23786-1	L.S(+34.06)AGSGPGQYLQR.S	Y	30.37	1253.66	12	-2.6	627.835	2	38.64	52900	7749	1	26	37	TAILS heavy	S1:TAILS heavy:1000.00
224	7867	NX_Q9NVV4-1	L.S(+34.06)C(+57.02)PGTVAK(+34.06)DLR.R	Y	23.18	1270.73	11	-7.1	424.582	3	26.9		F18:4017	1	31	41	TAILS heavy
83	7867	NX_Q9NVV4-1	L.S(+34.06)C(+57.02)PGTVAK(+34.06)DLR.R	Y	62.62	1270.73	11	2.6	424.586	3	27.46	254000	F3:4823	2	31	41	TAILS heavy
95	7867	NX_Q9NVV4-1	L.S(+34.06)C(+57.02)PGTVAK(+34.06)DLR.R	Y	51.22	1270.73	11	-0.2	424.585	3	26.08		F38:4178	2	31	41	TAILS heavy
154	8412	NX_Q5JTZ9-1	L.S(+34.06)HRPLSSEPPAAK(+34.06)ASAVR.A	Y	41.21	1928.12	18	0.7	483.038	4	22.76	97100	F38:3513	4	26	43	TAILS heavy	S1:TAILS heavy:1000.00
35	78	NX_Q13405-1	L.S(+34.06)QTQGPPDYPR.F	Y	51.02	1278.64	11	0.4	640.328	2	30.8		F18:4687	1	27	37	TAILS heavy	S1:TAILS heavy:1000.00
45	78	NX_Q13405-1	L.S(+34.06)QTQGPPDYPR.F	Y	40.7	1278.64	11	-2.7	640.326	2	30.36		F20:4574	2	27	37	TAILS heavy	S1:TAILS heavy:1000.00
36	78	NX_Q13405-1	L.S(+34.06)QTQGPPDYPR.F	Y	33.54	1278.64	11	0.6	640.328	2	30.31		F2:4979	1	27	37	TAILS heavy	S1:TAILS heavy:1000.00
103	78	NX_Q13405-1	L.S(+34.06)QTQGPPDYPR.F	Y	45.39	1278.64	11	0.7	640.329	2	30.5		F4:5731	1	27	37	TAILS heavy	S1:TAILS heavy:1000.00
70	78	NX_Q13405-1	L.S(+34.06)QTQGPPDYPR.F	Y	60.43	1278.64	11	1.4	640.329	2	30.29		F37:5218	2	27	37	TAILS heavy	S1:TAILS heavy:1000.00
48	78	NX_Q13405-1	L.S(+34.06)QTQGPPDYPR.F	Y	47.82	1278.64	11	3.1	640.33	2	30.41		F39:4713	2	27	37	TAILS heavy	S1:TAILS heavy:1000.00
214	23356	NX_O43819-1	L.S(+34.06)RQGPAETGGQGQPQGPGLR.T	Y	44.62	2011.04	20	-4.7	671.351	3	27.08	24300	F38:4401	2	39	58	TAILS heavy	S1:TAILS heavy:1000.00
13	146	NX_Q9BYD3-2	L.S(+34.06)SLAEEAAR.A	Y	47.28	966.519	9	0.5	484.267	2	26	149000	F18:3871	9	22	30	TAILS heavy	S1:TAILS heavy:1000.00
13	269	NX_Q9BYD3-1	L.S(+34.06)SLAEEAAR.A	Y	47.28	966.519	9	0.5	484.267	2	26	149000	F18:3871	9	22	30	TAILS heavy	S1:TAILS heavy:1000.00
402	146	NX_Q9BYD3-2	L.S(+34.06)SLAEEAAR.A	Y	35.66	966.519	9	3.1	484.269	2	26.01	583000	F3:4482	1	22	30	TAILS heavy	S1:TAILS heavy:1000.00
402	269	NX_Q9BYD3-1	L.S(+34.06)SLAEEAAR.A	Y	35.66	966.519	9	3.1	484.269	2	26.01	583000	F3:4482	1	22	30	TAILS heavy	S1:TAILS heavy:1000.00
106	146	NX_Q9BYD3-2	L.S(+34.06)SLAEEAAR.A	Y	33.12	966.519	9	0.3	484.267	2	25.66	151000	F39:3932	3	22	30	TAILS heavy	S1:TAILS heavy:1000.00
106	269	NX_Q9BYD3-1	L.S(+34.06)SLAEEAAR.A	Y	33.12	966.519	9	0.3	484.267	2	25.66	151000	F39:3932	3	22	30	TAILS heavy	S1:TAILS heavy:1000.00
417	22078	NX_Q9BYD3-2	L.S(+34.06)SLAEEAAR.A	Y	44.36	966.519	9	-0.8	484.267	2	27.41	211000	4837	1	22	30	TAILS heavy	S1:TAILS heavy:1000.00
417	22079	NX_Q9BYD3-1	L.S(+34.06)SLAEEAAR.A	Y	44.36	966.519	9	-0.8	484.267	2	27.41	211000	4837	1	22	30	TAILS heavy	S1:TAILS heavy:1000.00
327	51771	NX_Q9H0U6-1	L.S(+34.06)TSSEPAAK(+34.06)PEVDPVENEAVAPEFTNR.N	Y	28.06	2938.48	27	-1.4	980.5	3	49.12	72500	F38:9972	1	25	51	TAILS heavy	S1:TAILS heavy:1000.00
36	15302	NX_P27797-1	L.SSGK(+34.06)FYGDEEK(+34.06)DK(+34.06)GLQTSQDAR.F	Y	29.35	2547.33	22	1	510.474	5	29.79	31000	F38:5042	1	52	73	TAILS heavy	K4:TAILS heavy:0.00
94	5580	NX_P63261-1	L.T(+28.03)EAPLNPK(+28.03)ANR.E	N	43.98	1265.71	11	1.2	422.911	3	23.11	133000	F4:3831	2	106	116	TAILS light	T1:TAILS light:1000.00
94	5581	NX_P60709-1	L.T(+28.03)EAPLNPK(+28.03)ANR.E	N	43.98	1265.71	11	1.2	422.911	3	23.11	133000	F4:3831	2	106	116	TAILS light	T1:TAILS light:1000.00
63	5580	NX_P63261-1	L.T(+28.03)EAPLNPK(+28.03)ANR.E	Y	28.41	1265.71	11	3.8	422.912	3	22.43	19500	F38:3449	1	106	116	TAILS light	T1:TAILS light:1000.00
63	5581	NX_P60709-1	L.T(+28.03)EAPLNPK(+28.03)ANR.E	Y	28.41	1265.71	11	3.8	422.912	3	22.43	19500	F38:3449	1	106	116	TAILS light	T1:TAILS light:1000.00
18	5580	NX_P63261-1	L.T(+28.03)EAPLNPK(+28.03)ANR.E	N	50.26	1265.71	11	2.7	422.911	3	23.24	78600	F39:3528	9	106	116	TAILS light	T1:TAILS light:1000.00
18	5581	NX_P60709-1	L.T(+28.03)EAPLNPK(+28.03)ANR.E	N	50.26	1265.71	11	2.7	422.911	3	23.24	78600	F39:3528	9	106	116	TAILS light	T1:TAILS light:1000.00
49	15629	NX_Q13011-1	L.T(+28.03)GSSAQEEASGVALGEAPDHSYESLR.V	Y	96.95	2675.23	26	0.7	892.752	3	48.98	405000	F38:9934	2	34	59	TAILS light	T1:TAILS light:1000.00
162	131	NX_O95490-3	L.T(+28.03)NFAILMAHR.E	Y	30.37	1200.64	10	3.3	401.223	3	49.58	23800	F38:10099	1	812	821	TAILS light	T1:TAILS light:1000.00
162	132	NX_O95490-4	L.T(+28.03)NFAILMAHR.E	Y	30.37	1200.64	10	3.3	401.223	3	49.58	23800	F38:10099	1	812	821	TAILS light	T1:TAILS light:1000.00
162	125	NX_O95490-2	L.T(+28.03)NFAILMAHR.E	Y	30.37	1200.64	10	3.3	401.223	3	49.58	23800	F38:10099	1	812	821	TAILS light	T1:TAILS light:1000.00
162	107	NX_O95490-5	L.T(+28.03)NFAILMAHR.E	Y	30.37	1200.64	10	3.3	401.223	3	49.58	23800	F38:10099	1	825	834	TAILS light	T1:TAILS light:1000.00
162	108	NX_O95490-1	L.T(+28.03)NFAILMAHR.E	Y	30.37	1200.64	10	3.3	401.223	3	49.58	23800	F38:10099	1	825	834	TAILS light	T1:TAILS light:1000.00
162	127	NX_O95490-7	L.T(+28.03)NFAILMAHR.E	Y	30.37	1200.64	10	3.3	401.223	3	49.58	23800	F38:10099	1	812	821	TAILS light	T1:TAILS light:1000.00
162	109	NX_O95490-6	L.T(+28.03)NFAILMAHR.E	Y	30.37	1200.64	10	3.3	401.223	3	49.58	23800	F38:10099	1	825	834	TAILS light	T1:TAILS light:1000.00
2	58	NX_P10809-1	L.T(+28.03)PANEDQK(+28.03)IGIEIIK(+28.03)R.T	Y	28.81	1908.1	16	-3.5	478.032	4	42.58		F19:6860	1	455	470	TAILS light	T1:TAILS light:1000.00
2	58	NX_P10809-1	L.T(+28.03)PANEDQK(+28.03)IGIEIIK(+28.03)R.T	Y	34.11	1908.1	16	-0.4	478.033	4	42.87	15500	F4:9029	1	455	470	TAILS light	T1:TAILS light:1000.00
5	2	NX_P11021-1	L.T(+28.03)SNPENTVFDAK(+34.06)R.L	Y	31.12	1539.81	13	1.1	514.278	3	36.73		7240	1	85	97	TAILS light
76	7880	NX_Q7Z6M4-1	L.T(+28.03)TASN(+.98)GGVIEELSC(+57.02)VR.S	Y	35.46	1720.83	16	-0.5	861.422	2	58.38		F4:13066	1	44	59	TAILS light
76	7880	NX_Q7Z6M4-1	L.T(+28.03)TASNGGVIEELSC(+57.02)VR.S	Y	57.22	1719.85	16	-0.1	860.93	2	54.41	43500	F3:11252	1	44	59	TAILS light
191	7880	NX_Q7Z6M4-1	L.T(+28.03)TASNGGVIEELSC(+57.02)VR.S	Y	28.84	1719.85	16	-2.6	860.928	2	54.39	23600	F37:11457	2	44	59	TAILS light
31	137	NX_Q99757-1	L.T(+28.03)TFNIQDGPDFQDR.V	Y	60.33	1680.77	14	0.6	841.395	2	55.23	127000	F18:8735	3	60	73	TAILS light	T1:TAILS light:1000.00
93	137	NX_Q99757-1	L.T(+28.03)TFNIQDGPDFQDR.V	Y	50.79	1680.77	14	4.4	841.398	2	54.72	140000	F19:9099	2	60	73	TAILS light	T1:TAILS light:1000.00
44	137	NX_Q99757-1	L.T(+28.03)TFNIQDGPDFQDR.V	Y	53.88	1680.77	14	-0.7	841.394	2	55.39	47500	F1:9164	3	60	73	TAILS light	T1:TAILS light:1000.00
154	137	NX_Q99757-1	L.T(+28.03)TFNIQDGPDFQDR.V	Y	51	1680.77	14	4.5	841.398	2	55.06	757000	F4:12281	2	60	73	TAILS light	T1:TAILS light:1000.00
72	137	NX_Q99757-1	L.T(+28.03)TFNIQDGPDFQDR.V	Y	69.5	1680.77	14	3.2	841.397	2	55.27	1570000	F37:11711	4	60	73	TAILS light	T1:TAILS light:1000.00
73	137	NX_Q99757-1	L.T(+28.03)TFNIQDGPDFQDR.V	Y	72.96	1680.77	14	1.5	841.396	2	55.07	309000	F39:9561	2	60	73	TAILS light	T1:TAILS light:1000.00
216	425	NX_Q99757-1	L.T(+28.03)TFNIQDGPDFQDR.V	Y	72.57	1680.77	14	0.1	841.394	2	55.65	442000	11993	1	60	73	TAILS light	T1:TAILS light:1000.00
49	15629	NX_Q13011-1	L.T(+34.06)GSSAQEEASGVALGEAPDHSYESLR.V	Y	99.61	2681.26	26	-0.1	894.761	3	48.98		F38:9935	4	34	59	TAILS heavy	T1:TAILS heavy:1000.00
162	131	NX_O95490-3	L.T(+34.06)NFAILMAHR.E	Y	26.79	1206.68	10	2	403.233	3	49.51	16700	F38:10080	1	812	821	TAILS heavy	T1:TAILS heavy:1000.00
162	132	NX_O95490-4	L.T(+34.06)NFAILMAHR.E	Y	26.79	1206.68	10	2	403.233	3	49.51	16700	F38:10080	1	812	821	TAILS heavy	T1:TAILS heavy:1000.00
162	125	NX_O95490-2	L.T(+34.06)NFAILMAHR.E	Y	26.79	1206.68	10	2	403.233	3	49.51	16700	F38:10080	1	812	821	TAILS heavy	T1:TAILS heavy:1000.00
162	107	NX_O95490-5	L.T(+34.06)NFAILMAHR.E	Y	26.79	1206.68	10	2	403.233	3	49.51	16700	F38:10080	1	825	834	TAILS heavy	T1:TAILS heavy:1000.00
162	108	NX_O95490-1	L.T(+34.06)NFAILMAHR.E	Y	26.79	1206.68	10	2	403.233	3	49.51	16700	F38:10080	1	825	834	TAILS heavy	T1:TAILS heavy:1000.00
162	127	NX_O95490-7	L.T(+34.06)NFAILMAHR.E	Y	26.79	1206.68	10	2	403.233	3	49.51	16700	F38:10080	1	812	821	TAILS heavy	T1:TAILS heavy:1000.00
162	109	NX_O95490-6	L.T(+34.06)NFAILMAHR.E	Y	26.79	1206.68	10	2	403.233	3	49.51	16700	F38:10080	1	825	834	TAILS heavy	T1:TAILS heavy:1000.00
77	109	NX_O95490-6	L.T(+34.06)NFAILMAHR.E	Y	49.59	1206.68	10	-0.4	403.232	3	49.93	18300	F40:8570	2	825	834	TAILS heavy	T1:TAILS heavy:1000.00
77	127	NX_O95490-7	L.T(+34.06)NFAILMAHR.E	Y	49.59	1206.68	10	-0.4	403.232	3	49.93	18300	F40:8570	2	812	821	TAILS heavy	T1:TAILS heavy:1000.00
2	58	NX_P10809-1	L.T(+34.06)PANEDQK(+34.06)IGIEIIK(+34.06)R.T	Y	39.24	1926.2	16	0.9	482.558	4	42.74		F17:6652	1	455	470	TAILS heavy	T1:TAILS heavy:1000.00
2	58	NX_P10809-1	L.T(+34.06)PANEDQK(+34.06)IGIEIIK(+34.06)R.T	Y	43.4	1926.2	16	-2.7	482.556	4	42.8		F4:9011	2	455	470	TAILS heavy	T1:TAILS heavy:1000.00
6	70	NX_P11021-1	L.T(+34.06)SNPENTVFDAK(+34.06)R.L	Y	44.7	1545.84	13	-0.6	516.288	3	35.67	20400	F4:7082	1	85	97	TAILS heavy	T1:TAILS heavy:1000.00
76	7880	NX_Q7Z6M4-1	L.T(+34.06)TASN(+.98)GGVIEELSC(+57.02)VR.S	Y	42.36	1726.86	16	-5.2	864.434	2	58.4		F4:13070	1	44	59	TAILS heavy
76	7880	NX_Q7Z6M4-1	L.T(+34.06)TASNGGVIEELSC(+57.02)VR.S	Y	46.84	1725.88	16	3	863.949	2	54.27	85800	F4:12078	3	44	59	TAILS heavy
72	137	NX_Q99757-1	L.T(+34.06)TFNIQDGPDFQ(+.98)DR.V	Y	27.82	1687.79	14	7.5	844.909	2	56.84	24400	F37:12110	1	60	73	TAILS heavy
31	137	NX_Q99757-1	L.T(+34.06)TFNIQDGPDFQDR.V	Y	67.87	1686.81	14	1.2	844.411	2	54.7	134000	F17:8604	7	60	73	TAILS heavy	T1:TAILS heavy:1000.00
93	137	NX_Q99757-1	L.T(+34.06)TFNIQDGPDFQDR.V	Y	44.82	1686.81	14	-3.3	844.408	2	54.79	69000	F20:9102	3	60	73	TAILS heavy	T1:TAILS heavy:1000.00
44	137	NX_Q99757-1	L.T(+34.06)TFNIQDGPDFQDR.V	Y	61.45	1686.81	14	1.1	844.411	2	55.38	69300	F1:9161	3	60	73	TAILS heavy	T1:TAILS heavy:1000.00
154	137	NX_Q99757-1	L.T(+34.06)TFNIQDGPDFQDR.V	Y	75.4	1686.81	14	2.2	844.412	2	55.16	689000	F4:12309	3	60	73	TAILS heavy	T1:TAILS heavy:1000.00
72	137	NX_Q99757-1	L.T(+34.06)TFNIQDGPDFQDR.V	Y	76.15	1686.81	14	1.1	844.411	2	54.85	1240000	F38:11514	6	60	73	TAILS heavy	T1:TAILS heavy:1000.00
73	137	NX_Q99757-1	L.T(+34.06)TFNIQDGPDFQDR.V	Y	76.68	1686.81	14	0.9	844.411	2	55.02	638000	F39:9552	4	60	73	TAILS heavy	T1:TAILS heavy:1000.00
216	425	NX_Q99757-1	L.T(+34.06)TFNIQDGPDFQDR.V	Y	46.39	1686.81	14	0.6	844.411	2	55.6	190000	11983	1	60	73	TAILS heavy	T1:TAILS heavy:1000.00
6	70	NX_P11021-1	L.TSNPENTVFDAK(+34.06)R.L	Y	33.25	1511.78	13	-4	504.932	3	33.75	24700	F38:5979	1	85	97	TAILS heavy	K12:TAILS heavy:54.41
556	8013	NX_O60427-1	M(+15.99)(+28.03)APDPVAAETAAQGPTPR.Y	Y	32.97	1822.89	18	5.3	912.456	2	57.31	93100	F37:12222	1	1	18	Oxidation (M)
6	153	NX_P09669-1	M(+15.99)(+28.03)APEVLPK(+28.03)PR.M	Y	71.58	1208.7	10	1.2	403.906	3	30.74	231000	F17:4672	4	1	10	Oxidation (M)
13	153	NX_P09669-1	M(+15.99)(+28.03)APEVLPK(+28.03)PR.M	Y	66.37	1208.7	10	1.5	403.906	3	30.7	469000	F19:4644	6	1	10	Oxidation (M)
24	153	NX_P09669-1	M(+15.99)(+28.03)APEVLPK(+28.03)PR.M	Y	41.56	1208.7	10	4.4	403.907	3	32.05	18700	F1:5175	3	1	10	Oxidation (M)
19	153	NX_P09669-1	M(+15.99)(+28.03)APEVLPK(+28.03)PR.M	Y	55.9	1208.7	10	1.2	403.906	3	30.4	114000	F4:5704	3	1	10	Oxidation (M)
16	153	NX_P09669-1	M(+15.99)(+28.03)APEVLPK(+28.03)PR.M	Y	37.62	1208.7	10	2.6	403.907	3	31.21	14700	F40:4865	1	1	10	Oxidation (M)
13	431	NX_P09669-1	M(+15.99)(+28.03)APEVLPK(+28.03)PR.M	Y	52.78	1208.7	10	-1.9	403.905	3	31.41	133000	5843	2	1	10	Oxidation (M)
6	153	NX_P09669-1	M(+15.99)(+28.03)APEVLPK(+34.06)PR.M	Y	58.63	1214.73	10	9.3	405.92	3	30.81	6870	F17:4684	1	1	10	Oxidation (M)
643	420	NX_P60059-1	M(+15.99)(+28.03)DQVMQ(+.98)FVEPSR.Q	Y	73.35	1510.68	12	2.7	756.349	2	69.81		15448	1	1	12	Oxidation (M)
43	8120	NX_P50150-1	M(+15.99)(+28.03)K(+28.03)EGM(+15.99)SNNSTTSISQAR.K	Y	69.46	1928.89	17	-0.2	643.972	3	20.01	13100	F17:2778	3	1	17	Oxidation (M)
411	8120	NX_P50150-1	M(+15.99)(+28.03)K(+28.03)EGM(+15.99)SNNSTTSISQAR.K	Y	63.88	1928.89	17	2.1	643.973	3	20.08	11100	F20:2835	2	1	17	Oxidation (M)
119	8120	NX_P50150-1	M(+15.99)(+28.03)K(+28.03)EGM(+15.99)SNNSTTSISQAR.K	Y	32.79	1928.89	17	2.1	643.973	3	20.18		F3:3320	1	1	17	Oxidation (M)
243	7929	NX_Q9NZ01-2	M(+15.99)(+28.03)K(+28.03)HYEVEILDAK(+28.03)TR.E	Y	66.52	1831.99	14	1.8	459.005	4	37.3	120000	F19:5879	3	1	14	Oxidation (M)
243	7938	NX_Q9NZ01-1	M(+15.99)(+28.03)K(+28.03)HYEVEILDAK(+28.03)TR.E	Y	66.52	1831.99	14	1.8	459.005	4	37.3	120000	F19:5879	3	1	14	Oxidation (M)
14	7929	NX_Q9NZ01-2	M(+15.99)(+28.03)K(+28.03)HYEVEILDAK(+28.03)TR.E	Y	64.15	1831.99	14	3.7	459.006	4	37.42	190000	F4:7549	2	1	14	Oxidation (M)
14	7938	NX_Q9NZ01-1	M(+15.99)(+28.03)K(+28.03)HYEVEILDAK(+28.03)TR.E	Y	64.15	1831.99	14	3.7	459.006	4	37.42	190000	F4:7549	2	1	14	Oxidation (M)
15	7938	NX_Q9NZ01-1	M(+15.99)(+28.03)K(+28.03)HYEVEILDAK(+28.03)TR.E	Y	47.49	1831.99	14	-3.6	459.002	4	35.58	74900	F38:6407	2	1	14	Oxidation (M)
15	7929	NX_Q9NZ01-2	M(+15.99)(+28.03)K(+28.03)HYEVEILDAK(+28.03)TR.E	Y	47.49	1831.99	14	-3.6	459.002	4	35.58	74900	F38:6407	2	1	14	Oxidation (M)
34	7938	NX_Q9NZ01-1	M(+15.99)(+28.03)K(+28.03)HYEVEILDAK(+28.03)TR.E	Y	38.8	1831.99	14	-6.3	459.001	4	38.14		F39:6154	1	1	14	Oxidation (M)
34	7929	NX_Q9NZ01-2	M(+15.99)(+28.03)K(+28.03)HYEVEILDAK(+28.03)TR.E	Y	38.8	1831.99	14	-6.3	459.001	4	38.14		F39:6154	1	1	14	Oxidation (M)
181	8123	NX_Q13347-1	M(+15.99)(+28.03)K(+28.03)PILLQGHER.S	Y	40.57	1392.79	11	1	465.272	3	25.71		F4:4482	1	1	11	Oxidation (M)
78	31	NX_P67812-4	M(+15.99)(+28.03)LSLDFLDDVR.R	Y	62.47	1366.68	11	-2.6	684.346	2	65.36	11000	F18:10361	2	1	11	Oxidation (M)
78	32	NX_P67812-1	M(+15.99)(+28.03)LSLDFLDDVR.R	Y	62.47	1366.68	11	-2.6	684.346	2	65.36	11000	F18:10361	2	1	11	Oxidation (M)
78	33	NX_P67812-3	M(+15.99)(+28.03)LSLDFLDDVR.R	Y	62.47	1366.68	11	-2.6	684.346	2	65.36	11000	F18:10361	2	1	11	Oxidation (M)
95	31	NX_P67812-4	M(+15.99)(+28.03)LSLDFLDDVR.R	Y	53.15	1366.68	11	-2.3	684.346	2	65.42	25800	F19:10914	2	1	11	Oxidation (M)
95	32	NX_P67812-1	M(+15.99)(+28.03)LSLDFLDDVR.R	Y	53.15	1366.68	11	-2.3	684.346	2	65.42	25800	F19:10914	2	1	11	Oxidation (M)
95	33	NX_P67812-3	M(+15.99)(+28.03)LSLDFLDDVR.R	Y	53.15	1366.68	11	-2.3	684.346	2	65.42	25800	F19:10914	2	1	11	Oxidation (M)
33	31	NX_P67812-4	M(+15.99)(+28.03)LSLDFLDDVR.R	Y	54.21	1366.68	11	1.5	684.348	2	65.53	20300	F2:11347	2	1	11	Oxidation (M)
33	32	NX_P67812-1	M(+15.99)(+28.03)LSLDFLDDVR.R	Y	54.21	1366.68	11	1.5	684.348	2	65.53	20300	F2:11347	2	1	11	Oxidation (M)
33	33	NX_P67812-3	M(+15.99)(+28.03)LSLDFLDDVR.R	Y	54.21	1366.68	11	1.5	684.348	2	65.53	20300	F2:11347	2	1	11	Oxidation (M)
44	31	NX_P67812-4	M(+15.99)(+28.03)LSLDFLDDVR.R	Y	54.13	1366.68	11	1.6	684.348	2	65.56	47200	F3:13526	2	1	11	Oxidation (M)
44	32	NX_P67812-1	M(+15.99)(+28.03)LSLDFLDDVR.R	Y	54.13	1366.68	11	1.6	684.348	2	65.56	47200	F3:13526	2	1	11	Oxidation (M)
44	33	NX_P67812-3	M(+15.99)(+28.03)LSLDFLDDVR.R	Y	54.13	1366.68	11	1.6	684.348	2	65.56	47200	F3:13526	2	1	11	Oxidation (M)
72	33	NX_P67812-3	M(+15.99)(+28.03)LSLDFLDDVR.R	Y	52.9	1366.68	11	3.9	684.35	2	65.62	29700	F39:11574	2	1	11	Oxidation (M)
72	31	NX_P67812-4	M(+15.99)(+28.03)LSLDFLDDVR.R	Y	52.9	1366.68	11	3.9	684.35	2	65.62	29700	F39:11574	2	1	11	Oxidation (M)
72	32	NX_P67812-1	M(+15.99)(+28.03)LSLDFLDDVR.R	Y	52.9	1366.68	11	3.9	684.35	2	65.62	29700	F39:11574	2	1	11	Oxidation (M)
148	5827	NX_P67812-3	M(+15.99)(+28.03)LSLDFLDDVR.R	Y	55.28	1366.68	11	-1.7	684.346	2	65.85	74700	14577	1	1	11	Oxidation (M)
148	5825	NX_P67812-4	M(+15.99)(+28.03)LSLDFLDDVR.R	Y	55.28	1366.68	11	-1.7	684.346	2	65.85	74700	14577	1	1	11	Oxidation (M)
148	5826	NX_P67812-1	M(+15.99)(+28.03)LSLDFLDDVR.R	Y	55.28	1366.68	11	-1.7	684.346	2	65.85	74700	14577	1	1	11	Oxidation (M)
24	31	NX_P67812-4	M(+15.99)(+28.03)LSLDFLDDVRR.M	Y	53.44	1522.78	12	-1.5	508.6	3	61.38	25300	F38:13101	2	1	12	Oxidation (M)
24	32	NX_P67812-1	M(+15.99)(+28.03)LSLDFLDDVRR.M	Y	53.44	1522.78	12	-1.5	508.6	3	61.38	25300	F38:13101	2	1	12	Oxidation (M)
24	33	NX_P67812-3	M(+15.99)(+28.03)LSLDFLDDVRR.M	Y	53.44	1522.78	12	-1.5	508.6	3	61.38	25300	F38:13101	2	1	12	Oxidation (M)
45	15568	NX_P62987-1	M(+15.99)(+28.03)QIFVK(+28.03).T	Y	26.51	836.483	6	0.9	419.249	2	32.86	31200	F18:5037	1	1	6	Oxidation (M)
45	15796	NX_P62979-1	M(+15.99)(+28.03)QIFVK(+28.03).T	Y	26.51	836.483	6	0.9	419.249	2	32.86	31200	F18:5037	1	1	6	Oxidation (M)
45	15797	NX_P0CG47-1	M(+15.99)(+28.03)QIFVK(+28.03).T	Y	26.51	836.483	6	0.9	419.249	2	32.86	31200	F18:5037	1	1	6	Oxidation (M)
45	15798	NX_P0CG48-1	M(+15.99)(+28.03)QIFVK(+28.03).T	Y	26.51	836.483	6	0.9	419.249	2	32.86	31200	F18:5037	1	1	6	Oxidation (M)
456	7855	NX_P49189-1	M(+15.99)(+28.03)STGTFVVSQPLNYR.G	Y	42.46	1742.87	15	6.6	872.446	2	52.11	10400	F20:8629	1	1	15	Oxidation (M)
79	468	NX_O75438-1	M(+15.99)(+28.03)VNLLQIVR.D	Y	46.4	1128.67	9	-0.2	565.342	2	58.84	16900	12764	1	1	9	Oxidation (M)
92	30015	NX_Q9BQA9-2	M(+15.99)(+28.03)YLQVETR.T	Y	39.3	1082.54	8	1	542.279	2	37.25	67500	F20:5851	3	1	8	Oxidation (M)
92	30016	NX_Q9BQA9-1	M(+15.99)(+28.03)YLQVETR.T	Y	39.3	1082.54	8	1	542.279	2	37.25	67500	F20:5851	3	1	8	Oxidation (M)
193	30015	NX_Q9BQA9-2	M(+15.99)(+28.03)YLQVETR.T	Y	33.26	1082.54	8	1.3	542.279	2	44.01		F37:8602	1	1	8	Oxidation (M)
193	30016	NX_Q9BQA9-1	M(+15.99)(+28.03)YLQVETR.T	Y	33.26	1082.54	8	1.3	542.279	2	44.01		F37:8602	1	1	8	Oxidation (M)
13	153	NX_P09669-1	M(+15.99)(+34.06)APEVLPK(+28.03)PR.M	Y	56.62	1214.73	10	0.9	405.917	3	30.71		F20:4640	1	1	10	Oxidation (M)
6	153	NX_P09669-1	M(+15.99)(+34.06)APEVLPK(+34.06)PR.M	Y	65.45	1220.76	10	0.7	407.927	3	30.98	248000	F18:4716	7	1	10	Oxidation (M)
13	153	NX_P09669-1	M(+15.99)(+34.06)APEVLPK(+34.06)PR.M	Y	58.83	1220.76	10	1.1	407.927	3	30.75	139000	F19:4653	3	1	10	Oxidation (M)
24	153	NX_P09669-1	M(+15.99)(+34.06)APEVLPK(+34.06)PR.M	Y	42.15	1220.76	10	3.3	407.928	3	31.46	56100	F2:5186	1	1	10	Oxidation (M)
19	153	NX_P09669-1	M(+15.99)(+34.06)APEVLPK(+34.06)PR.M	Y	55.54	1220.76	10	-0.2	407.927	3	30.35	118000	F4:5691	4	1	10	Oxidation (M)
16	153	NX_P09669-1	M(+15.99)(+34.06)APEVLPK(+34.06)PR.M	Y	57.63	1220.76	10	-1.5	407.926	3	31.06	42400	F40:4838	4	1	10	Oxidation (M)
130	8199	NX_O15144-1	M(+15.99)(+34.06)ILLEVNNR.I	Y	34.52	1150.66	9	-4.6	576.334	2	44.68	64600	F17:6986	2	1	9	Oxidation (M)
252	294	NX_Q02543-1	M(+15.99)(+34.06)K(+34.06)ASGTLR.E	Y	33.66	946.591	8	1.7	474.303	2	10.33	2300	F1:1523	1	1	8	Oxidation (M)
43	8120	NX_P50150-1	M(+15.99)(+34.06)K(+34.06)EGM(+15.99)SNNSTTSISQAR.K	Y	72.4	1940.96	17	0.3	647.993	3	19.99	14600	F17:2775	5	1	17	Oxidation (M)
119	8120	NX_P50150-1	M(+15.99)(+34.06)K(+34.06)EGM(+15.99)SNNSTTSISQAR.K	Y	49.53	1940.96	17	2.7	647.995	3	20.12	4610	F3:3308	1	1	17	Oxidation (M)
14	7929	NX_Q9NZ01-2	M(+15.99)(+34.06)K(+34.06)HYEVEILDAK(+34.06)TR.E	Y	55.98	1850.08	14	-1.2	617.701	3	37.45	40800	F4:7561	3	1	14	Oxidation (M)
14	7938	NX_Q9NZ01-1	M(+15.99)(+34.06)K(+34.06)HYEVEILDAK(+34.06)TR.E	Y	55.98	1850.08	14	-1.2	617.701	3	37.45	40800	F4:7561	3	1	14	Oxidation (M)
15	7938	NX_Q9NZ01-1	M(+15.99)(+34.06)K(+34.06)HYEVEILDAK(+34.06)TR.E	Y	59.22	1850.08	14	1	463.528	4	35.58	88300	F38:6406	2	1	14	Oxidation (M)
15	7929	NX_Q9NZ01-2	M(+15.99)(+34.06)K(+34.06)HYEVEILDAK(+34.06)TR.E	Y	59.22	1850.08	14	1	463.528	4	35.58	88300	F38:6406	2	1	14	Oxidation (M)
34	7938	NX_Q9NZ01-1	M(+15.99)(+34.06)K(+34.06)HYEVEILDAK(+34.06)TR.E	Y	54.78	1850.08	14	0.2	463.528	4	38.03	33400	F39:6135	1	1	14	Oxidation (M)
34	7929	NX_Q9NZ01-2	M(+15.99)(+34.06)K(+34.06)HYEVEILDAK(+34.06)TR.E	Y	54.78	1850.08	14	0.2	463.528	4	38.03	33400	F39:6135	1	1	14	Oxidation (M)
55	8135	NX_P46783-1	M(+15.99)(+34.06)LMPK(+34.06)K(+34.06)NR.I	Y	29.05	1134.75	8	3.8	379.258	3	15.21	40000	F3:2378	1	1	8	Oxidation (M)
55	8136	NX_Q9NQ39-1	M(+15.99)(+34.06)LMPK(+34.06)K(+34.06)NR.I	Y	29.05	1134.75	8	3.8	379.258	3	15.21	40000	F3:2378	1	1	8	Oxidation (M)
78	31	NX_P67812-4	M(+15.99)(+34.06)LSLDFLDDVR.R	Y	54.54	1372.71	11	-2.2	687.362	2	65.34	20100	F18:10358	4	1	11	Oxidation (M)
78	32	NX_P67812-1	M(+15.99)(+34.06)LSLDFLDDVR.R	Y	54.54	1372.71	11	-2.2	687.362	2	65.34	20100	F18:10358	4	1	11	Oxidation (M)
78	33	NX_P67812-3	M(+15.99)(+34.06)LSLDFLDDVR.R	Y	54.54	1372.71	11	-2.2	687.362	2	65.34	20100	F18:10358	4	1	11	Oxidation (M)
95	31	NX_P67812-4	M(+15.99)(+34.06)LSLDFLDDVR.R	Y	44.39	1372.71	11	-3.1	687.361	2	65.35	12000	F20:10885	2	1	11	Oxidation (M)
95	32	NX_P67812-1	M(+15.99)(+34.06)LSLDFLDDVR.R	Y	44.39	1372.71	11	-3.1	687.361	2	65.35	12000	F20:10885	2	1	11	Oxidation (M)
95	33	NX_P67812-3	M(+15.99)(+34.06)LSLDFLDDVR.R	Y	44.39	1372.71	11	-3.1	687.361	2	65.35	12000	F20:10885	2	1	11	Oxidation (M)
33	31	NX_P67812-4	M(+15.99)(+34.06)LSLDFLDDVR.R	Y	54.37	1372.71	11	-3.6	687.361	2	65.59	24100	F1:10821	2	1	11	Oxidation (M)
33	32	NX_P67812-1	M(+15.99)(+34.06)LSLDFLDDVR.R	Y	54.37	1372.71	11	-3.6	687.361	2	65.59	24100	F1:10821	2	1	11	Oxidation (M)
33	33	NX_P67812-3	M(+15.99)(+34.06)LSLDFLDDVR.R	Y	54.37	1372.71	11	-3.6	687.361	2	65.59	24100	F1:10821	2	1	11	Oxidation (M)
44	31	NX_P67812-4	M(+15.99)(+34.06)LSLDFLDDVR.R	Y	58.38	1372.71	11	0.1	687.363	2	65.64	27600	F3:13539	3	1	11	Oxidation (M)
44	32	NX_P67812-1	M(+15.99)(+34.06)LSLDFLDDVR.R	Y	58.38	1372.71	11	0.1	687.363	2	65.64	27600	F3:13539	3	1	11	Oxidation (M)
44	33	NX_P67812-3	M(+15.99)(+34.06)LSLDFLDDVR.R	Y	58.38	1372.71	11	0.1	687.363	2	65.64	27600	F3:13539	3	1	11	Oxidation (M)
24	31	NX_P67812-4	M(+15.99)(+34.06)LSLDFLDDVR.R	Y	42.68	1372.71	11	0.2	687.364	2	65.97	57500	F37:14404	3	1	11	Oxidation (M)
24	32	NX_P67812-1	M(+15.99)(+34.06)LSLDFLDDVR.R	Y	42.68	1372.71	11	0.2	687.364	2	65.97	57500	F37:14404	3	1	11	Oxidation (M)
24	33	NX_P67812-3	M(+15.99)(+34.06)LSLDFLDDVR.R	Y	42.68	1372.71	11	0.2	687.364	2	65.97	57500	F37:14404	3	1	11	Oxidation (M)
72	33	NX_P67812-3	M(+15.99)(+34.06)LSLDFLDDVR.R	Y	30.7	1372.71	11	0.2	687.364	2	65.6	45200	F39:11571	1	1	11	Oxidation (M)
72	31	NX_P67812-4	M(+15.99)(+34.06)LSLDFLDDVR.R	Y	30.7	1372.71	11	0.2	687.364	2	65.6	45200	F39:11571	1	1	11	Oxidation (M)
72	32	NX_P67812-1	M(+15.99)(+34.06)LSLDFLDDVR.R	Y	30.7	1372.71	11	0.2	687.364	2	65.6	45200	F39:11571	1	1	11	Oxidation (M)
148	5827	NX_P67812-3	M(+15.99)(+34.06)LSLDFLDDVR.R	Y	41.49	1372.71	11	1.1	687.364	2	65.8	72300	14563	1	1	11	Oxidation (M)
148	5825	NX_P67812-4	M(+15.99)(+34.06)LSLDFLDDVR.R	Y	41.49	1372.71	11	1.1	687.364	2	65.8	72300	14563	1	1	11	Oxidation (M)
148	5826	NX_P67812-1	M(+15.99)(+34.06)LSLDFLDDVR.R	Y	41.49	1372.71	11	1.1	687.364	2	65.8	72300	14563	1	1	11	Oxidation (M)
44	31	NX_P67812-4	M(+15.99)(+34.06)LSLDFLDDVRR.M	Y	60.41	1528.81	12	1.5	510.612	3	61.72		F3:12745	1	1	12	Oxidation (M)
44	32	NX_P67812-1	M(+15.99)(+34.06)LSLDFLDDVRR.M	Y	60.41	1528.81	12	1.5	510.612	3	61.72		F3:12745	1	1	12	Oxidation (M)
44	33	NX_P67812-3	M(+15.99)(+34.06)LSLDFLDDVRR.M	Y	60.41	1528.81	12	1.5	510.612	3	61.72		F3:12745	1	1	12	Oxidation (M)
24	31	NX_P67812-4	M(+15.99)(+34.06)LSLDFLDDVRR.M	Y	50.17	1528.81	12	4.8	510.614	3	61.76	26800	F37:13345	2	1	12	Oxidation (M)
24	32	NX_P67812-1	M(+15.99)(+34.06)LSLDFLDDVRR.M	Y	50.17	1528.81	12	4.8	510.614	3	61.76	26800	F37:13345	2	1	12	Oxidation (M)
24	33	NX_P67812-3	M(+15.99)(+34.06)LSLDFLDDVRR.M	Y	50.17	1528.81	12	4.8	510.614	3	61.76	26800	F37:13345	2	1	12	Oxidation (M)
45	15568	NX_P62987-1	M(+15.99)(+34.06)QIFVK(+34.06).T	Y	26.55	848.547	6	-5.2	425.278	2	33.51	31000	F17:5135	1	1	6	Oxidation (M)
45	15796	NX_P62979-1	M(+15.99)(+34.06)QIFVK(+34.06).T	Y	26.55	848.547	6	-5.2	425.278	2	33.51	31000	F17:5135	1	1	6	Oxidation (M)
45	15797	NX_P0CG47-1	M(+15.99)(+34.06)QIFVK(+34.06).T	Y	26.55	848.547	6	-5.2	425.278	2	33.51	31000	F17:5135	1	1	6	Oxidation (M)
45	15798	NX_P0CG48-1	M(+15.99)(+34.06)QIFVK(+34.06).T	Y	26.55	848.547	6	-5.2	425.278	2	33.51	31000	F17:5135	1	1	6	Oxidation (M)
404	7944	NX_O15270-1	M(+15.99)(+34.06)RPEPGGC(+57.02)C(+57.02)C(+57.02)R.R	Y	46.31	1428.59	11	7	477.209	3	15.84		F3:2490	1	1	11	Oxidation (M)
309	59155	NX_P40692-1	M(+15.99)(+34.06)SFVAGVIRR.L	Y	24.93	1184.69	10	4.1	593.355	2	63.35	1520000	F38:13594	1	1	10	Oxidation (M)
144	30015	NX_Q9BQA9-2	M(+15.99)(+34.06)YLQVETR.T	Y	42.47	1088.57	8	-5	545.292	2	37.02	31000	F17:5717	3	1	8	Oxidation (M)
144	30016	NX_Q9BQA9-1	M(+15.99)(+34.06)YLQVETR.T	Y	42.47	1088.57	8	-5	545.292	2	37.02	31000	F17:5717	3	1	8	Oxidation (M)
92	30015	NX_Q9BQA9-2	M(+15.99)(+34.06)YLQVETR.T	Y	25.45	1088.57	8	5.7	545.298	2	37.55	95400	F19:5926	1	1	8	Oxidation (M)
92	30016	NX_Q9BQA9-1	M(+15.99)(+34.06)YLQVETR.T	Y	25.45	1088.57	8	5.7	545.298	2	37.55	95400	F19:5926	1	1	8	Oxidation (M)
135	7804	NX_P08574-1	M(+28.03)AAAAASLR.G	Y	29.77	888.485	9	-8.1	889.485	1	52.97		F4:11726	1	1	9	TAILS light	M1:TAILS light:1000.00
4	18379	NX_Q6Y1H2-1	M(+28.03)AAVAATAAAKGN(+.98)GGGGGR.A	Y	23.17	1615.81	19	-3.8	404.958	4	58.9		F17:9267	1	1	19	TAILS light
13	153	NX_P09669-1	M(+28.03)APEVLPK(+28.03)PR.M	Y	43.53	1192.7	10	-0.5	398.574	3	34.85	84400	F20:5404	2	1	10	TAILS light	M1:TAILS light:1000.00
19	153	NX_P09669-1	M(+28.03)APEVLPK(+28.03)PR.M	Y	56.94	1192.7	10	2.6	398.575	3	34.71	915000	F4:6829	5	1	10	TAILS light	M1:TAILS light:1000.00
25	153	NX_P09669-1	M(+28.03)APEVLPK(+28.03)PR.M	Y	59.43	1192.7	10	1.3	398.575	3	34.97	875000	F37:6313	6	1	10	TAILS light	M1:TAILS light:1000.00
16	153	NX_P09669-1	M(+28.03)APEVLPK(+28.03)PR.M	Y	63.02	1192.7	10	2.2	398.575	3	35.3	224000	F40:5639	5	1	10	TAILS light	M1:TAILS light:1000.00
13	431	NX_P09669-1	M(+28.03)APEVLPK(+28.03)PR.M	Y	69.14	1192.7	10	-0.2	398.574	3	35.55	1350000	6916	2	1	10	TAILS light	M1:TAILS light:1000.00
618	10791	NX_P61165-1	M(+28.03)ELEAMSR.Y	Y	35.87	993.462	8	3.7	497.74	2	42	115000	F37:8070	2	1	8	TAILS light	M1:TAILS light:1000.00
197	66505	NX_Q9P0S2-1	M(+28.03)FAPAVMR.A	Y	39.91	949.488	8	5.1	475.754	2	46.42	17700	F39:7799	1	1	8	TAILS light	M1:TAILS light:1000.00
554	59013	NX_Q9BZL1-1	M(+28.03)IEVVC(+57.02)NDR.L	Y	35.5	1162.55	9	4.3	582.284	2	37.6	120000	F37:6951	2	1	9	TAILS light
471	8199	NX_O15144-1	M(+28.03)ILLEVNNR.I	Y	27.66	1128.63	9	0.4	565.324	2	51.4	352000	F4:11314	1	1	9	TAILS light	M1:TAILS light:1000.00
312	16008	NX_O15144-1	M(+28.03)ILLEVNNR.I	Y	40.02	1128.63	9	-0.6	565.323	2	52.45	224000	11183	1	1	9	TAILS light	M1:TAILS light:1000.00
153	8019	NX_Q9UPT5-4	M(+28.03)IPPQEASAR.R	Y	34.92	1126.58	10	0.7	564.298	2	30.1	111000	F4:5630	3	1	10	TAILS light	M1:TAILS light:1000.00
153	8042	NX_Q9UPT5-2	M(+28.03)IPPQEASAR.R	Y	34.92	1126.58	10	0.7	564.298	2	30.1	111000	F4:5630	3	1	10	TAILS light	M1:TAILS light:1000.00
153	8043	NX_Q9UPT5-5	M(+28.03)IPPQEASAR.R	Y	34.92	1126.58	10	0.7	564.298	2	30.1	111000	F4:5630	3	1	10	TAILS light	M1:TAILS light:1000.00
153	8044	NX_Q9UPT5-1	M(+28.03)IPPQEASAR.R	Y	34.92	1126.58	10	0.7	564.298	2	30.1	111000	F4:5630	3	1	10	TAILS light	M1:TAILS light:1000.00
153	8047	NX_Q9UPT5-6	M(+28.03)IPPQEASAR.R	Y	34.92	1126.58	10	0.7	564.298	2	30.1	111000	F4:5630	3	1	10	TAILS light	M1:TAILS light:1000.00
153	8049	NX_Q9UPT5-3	M(+28.03)IPPQEASAR.R	Y	34.92	1126.58	10	0.7	564.298	2	30.1	111000	F4:5630	3	1	10	TAILS light	M1:TAILS light:1000.00
416	8047	NX_Q9UPT5-6	M(+28.03)IPPQEASAR.R	Y	42.39	1126.58	10	4.9	564.3	2	29.69	41300	F38:5017	2	1	10	TAILS light	M1:TAILS light:1000.00
416	8049	NX_Q9UPT5-3	M(+28.03)IPPQEASAR.R	Y	42.39	1126.58	10	4.9	564.3	2	29.69	41300	F38:5017	2	1	10	TAILS light	M1:TAILS light:1000.00
416	8044	NX_Q9UPT5-1	M(+28.03)IPPQEASAR.R	Y	42.39	1126.58	10	4.9	564.3	2	29.69	41300	F38:5017	2	1	10	TAILS light	M1:TAILS light:1000.00
416	8043	NX_Q9UPT5-5	M(+28.03)IPPQEASAR.R	Y	42.39	1126.58	10	4.9	564.3	2	29.69	41300	F38:5017	2	1	10	TAILS light	M1:TAILS light:1000.00
416	8042	NX_Q9UPT5-2	M(+28.03)IPPQEASAR.R	Y	42.39	1126.58	10	4.9	564.3	2	29.69	41300	F38:5017	2	1	10	TAILS light	M1:TAILS light:1000.00
416	8019	NX_Q9UPT5-4	M(+28.03)IPPQEASAR.R	Y	42.39	1126.58	10	4.9	564.3	2	29.69	41300	F38:5017	2	1	10	TAILS light	M1:TAILS light:1000.00
507	8083	NX_O76071-1	M(+28.03)K(+28.03)DSLVLLGR.V	Y	42.55	1186.71	10	2	396.578	3	46.97	21300	F4:10142	2	1	10	TAILS light	M1:TAILS light:1000.00
119	8120	NX_P50150-1	M(+28.03)K(+28.03)EGMSNNSTTSISQAR.K	Y	57.06	1896.9	17	0.5	633.309	3	29.71	70500	F3:5352	3	1	17	TAILS light	M1:TAILS light:1000.00
198	8120	NX_P50150-1	M(+28.03)K(+28.03)EGMSNNSTTSISQAR.K	Y	66.58	1896.9	17	1.1	633.309	3	28.88	87900	F37:4895	4	1	17	TAILS light	M1:TAILS light:1000.00
108	8120	NX_P50150-1	M(+28.03)K(+28.03)EGMSNNSTTSISQAR.K	Y	68.35	1896.9	17	-1	633.308	3	29.13	43300	F40:4507	2	1	17	TAILS light	M1:TAILS light:1000.00
644	16010	NX_P50150-1	M(+28.03)K(+28.03)EGMSNNSTTSISQAR.K	Y	56.83	1896.9	17	-0.5	633.308	3	30.07		5513	1	1	17	TAILS light	M1:TAILS light:1000.00
158	15676	NX_Q9UNX3-1	M(+28.03)K(+28.03)FNPFVTSDR.S	Y	31.6	1396.72	11	-0.2	466.58	3	49.16	269000	F37:10027	2	1	11	TAILS light	M1:TAILS light:1000.00
158	15558	NX_P61254-1	M(+28.03)K(+28.03)FNPFVTSDR.S	Y	31.6	1396.72	11	-0.2	466.58	3	49.16	269000	F37:10027	2	1	11	TAILS light	M1:TAILS light:1000.00
14	7929	NX_Q9NZ01-2	M(+28.03)K(+28.03)HYEVEILDAK(+28.03)TR.E	Y	80.29	1815.99	14	2.7	606.34	3	41.16	1080000	F4:8576	11	1	14	TAILS light	M1:TAILS light:1000.00
14	7938	NX_Q9NZ01-1	M(+28.03)K(+28.03)HYEVEILDAK(+28.03)TR.E	Y	80.29	1815.99	14	2.7	606.34	3	41.16	1080000	F4:8576	11	1	14	TAILS light	M1:TAILS light:1000.00
15	7938	NX_Q9NZ01-1	M(+28.03)K(+28.03)HYEVEILDAK(+28.03)TR.E	Y	72.1	1815.99	14	-0.3	606.338	3	39.53	365000	F37:7435	10	1	14	TAILS light	M1:TAILS light:1000.00
15	7929	NX_Q9NZ01-2	M(+28.03)K(+28.03)HYEVEILDAK(+28.03)TR.E	Y	72.1	1815.99	14	-0.3	606.338	3	39.53	365000	F37:7435	10	1	14	TAILS light	M1:TAILS light:1000.00
34	7938	NX_Q9NZ01-1	M(+28.03)K(+28.03)HYEVEILDAK(+28.03)TR.E	Y	73.61	1815.99	14	1	455.006	4	41.09	247000	F40:6759	6	1	14	TAILS light	M1:TAILS light:1000.00
34	7929	NX_Q9NZ01-2	M(+28.03)K(+28.03)HYEVEILDAK(+28.03)TR.E	Y	73.61	1815.99	14	1	455.006	4	41.09	247000	F40:6759	6	1	14	TAILS light	M1:TAILS light:1000.00
131	424	NX_Q9NZ01-1	M(+28.03)K(+28.03)HYEVEILDAK(+28.03)TR.E	Y	68.54	1815.99	14	-0.8	455.005	4	39.33	448000	7918	2	1	14	TAILS light	M1:TAILS light:1000.00
131	423	NX_Q9NZ01-2	M(+28.03)K(+28.03)HYEVEILDAK(+28.03)TR.E	Y	68.54	1815.99	14	-0.8	455.005	4	39.33	448000	7918	2	1	14	TAILS light	M1:TAILS light:1000.00
179	8180	NX_O94979-5	M(+28.03)K(+28.03)LK(+28.03)EVDR.T	Y	35.91	1101.66	8	3.5	368.228	3	21.98	197000	F4:3574	1	1	8	TAILS light	M1:TAILS light:1000.00
179	8184	NX_O94979-6	M(+28.03)K(+28.03)LK(+28.03)EVDR.T	Y	35.91	1101.66	8	3.5	368.228	3	21.98	197000	F4:3574	1	1	8	TAILS light	M1:TAILS light:1000.00
179	8185	NX_O94979-3	M(+28.03)K(+28.03)LK(+28.03)EVDR.T	Y	35.91	1101.66	8	3.5	368.228	3	21.98	197000	F4:3574	1	1	8	TAILS light	M1:TAILS light:1000.00
179	8186	NX_O94979-10	M(+28.03)K(+28.03)LK(+28.03)EVDR.T	Y	35.91	1101.66	8	3.5	368.228	3	21.98	197000	F4:3574	1	1	8	TAILS light	M1:TAILS light:1000.00
179	8188	NX_O94979-4	M(+28.03)K(+28.03)LK(+28.03)EVDR.T	Y	35.91	1101.66	8	3.5	368.228	3	21.98	197000	F4:3574	1	1	8	TAILS light	M1:TAILS light:1000.00
179	8189	NX_O94979-2	M(+28.03)K(+28.03)LK(+28.03)EVDR.T	Y	35.91	1101.66	8	3.5	368.228	3	21.98	197000	F4:3574	1	1	8	TAILS light	M1:TAILS light:1000.00
179	8190	NX_O94979-1	M(+28.03)K(+28.03)LK(+28.03)EVDR.T	Y	35.91	1101.66	8	3.5	368.228	3	21.98	197000	F4:3574	1	1	8	TAILS light	M1:TAILS light:1000.00
179	8191	NX_O94979-8	M(+28.03)K(+28.03)LK(+28.03)EVDR.T	Y	35.91	1101.66	8	3.5	368.228	3	21.98	197000	F4:3574	1	1	8	TAILS light	M1:TAILS light:1000.00
536	8180	NX_O94979-5	M(+28.03)K(+28.03)LK(+28.03)EVDR.T	Y	28.62	1101.66	8	-4.2	368.225	3	22.83	25200	F40:3457	1	1	8	TAILS light	M1:TAILS light:1000.00
536	8184	NX_O94979-6	M(+28.03)K(+28.03)LK(+28.03)EVDR.T	Y	28.62	1101.66	8	-4.2	368.225	3	22.83	25200	F40:3457	1	1	8	TAILS light	M1:TAILS light:1000.00
536	8185	NX_O94979-3	M(+28.03)K(+28.03)LK(+28.03)EVDR.T	Y	28.62	1101.66	8	-4.2	368.225	3	22.83	25200	F40:3457	1	1	8	TAILS light	M1:TAILS light:1000.00
536	8186	NX_O94979-10	M(+28.03)K(+28.03)LK(+28.03)EVDR.T	Y	28.62	1101.66	8	-4.2	368.225	3	22.83	25200	F40:3457	1	1	8	TAILS light	M1:TAILS light:1000.00
536	8188	NX_O94979-4	M(+28.03)K(+28.03)LK(+28.03)EVDR.T	Y	28.62	1101.66	8	-4.2	368.225	3	22.83	25200	F40:3457	1	1	8	TAILS light	M1:TAILS light:1000.00
536	8189	NX_O94979-2	M(+28.03)K(+28.03)LK(+28.03)EVDR.T	Y	28.62	1101.66	8	-4.2	368.225	3	22.83	25200	F40:3457	1	1	8	TAILS light	M1:TAILS light:1000.00
536	8190	NX_O94979-1	M(+28.03)K(+28.03)LK(+28.03)EVDR.T	Y	28.62	1101.66	8	-4.2	368.225	3	22.83	25200	F40:3457	1	1	8	TAILS light	M1:TAILS light:1000.00
536	8191	NX_O94979-8	M(+28.03)K(+28.03)LK(+28.03)EVDR.T	Y	28.62	1101.66	8	-4.2	368.225	3	22.83	25200	F40:3457	1	1	8	TAILS light	M1:TAILS light:1000.00
155	8137	NX_Q6UXN9-1	M(+28.03)K(+28.03)LTDSVLR.S	Y	47.96	1117.65	9	2.4	373.559	3	42.49	32800	F3:8432	2	1	9	TAILS light	M1:TAILS light:1000.00
163	8137	NX_Q6UXN9-1	M(+28.03)K(+28.03)LTDSVLR.S	Y	43.16	1117.65	9	-1.6	373.558	3	41.67	33300	F38:7946	2	1	9	TAILS light	M1:TAILS light:1000.00
309	22049	NX_Q6UXN9-1	M(+28.03)K(+28.03)LTDSVLR.S	Y	36.6	1117.65	9	-1.6	373.558	3	42.77		8795	1	1	9	TAILS light	M1:TAILS light:1000.00
181	8123	NX_Q13347-1	M(+28.03)K(+28.03)PILLQGHER.S	Y	58.03	1376.8	11	2.6	459.94	3	32.13	180000	F4:6145	3	1	11	TAILS light	M1:TAILS light:1000.00
174	8065	NX_Q7Z412-2	M(+28.03)K(+28.03)SDSSTSAAPLR.G	Y	68.79	1405.72	13	2.4	469.583	3	21.93	61400	F4:3565	3	1	13	TAILS light	M1:TAILS light:1000.00
174	8066	NX_Q7Z412-1	M(+28.03)K(+28.03)SDSSTSAAPLR.G	Y	68.79	1405.72	13	2.4	469.583	3	21.93	61400	F4:3565	3	1	13	TAILS light	M1:TAILS light:1000.00
350	8065	NX_Q7Z412-2	M(+28.03)K(+28.03)SDSSTSAAPLR.G	Y	57.89	1405.72	13	5.2	469.584	3	21.6	29400	F38:3294	1	1	13	TAILS light	M1:TAILS light:1000.00
350	8066	NX_Q7Z412-1	M(+28.03)K(+28.03)SDSSTSAAPLR.G	Y	57.89	1405.72	13	5.2	469.584	3	21.6	29400	F38:3294	1	1	13	TAILS light	M1:TAILS light:1000.00
509	8095	NX_Q8NHU6-1	M(+28.03)LEGDLVSK(+28.03)MLR.A	Y	54.36	1446.79	12	0.4	483.272	3	58.72	5750	F3:12149	1	1	12	TAILS light	M1:TAILS light:1000.00
916	4674	NX_Q7Z4S6-1	M(+28.03)LGAPDESSVR.V	Y	25.93	1188.58	11	-0.2	595.298	2	38.55		F38:7133	1	1	11	TAILS light	M1:TAILS light:1000.00
916	4675	NX_Q7Z4S6-4	M(+28.03)LGAPDESSVR.V	Y	25.93	1188.58	11	-0.2	595.298	2	38.55		F38:7133	1	1	11	TAILS light	M1:TAILS light:1000.00
916	4672	NX_Q7Z4S6-5	M(+28.03)LGAPDESSVR.V	Y	25.93	1188.58	11	-0.2	595.298	2	38.55		F38:7133	1	1	11	TAILS light	M1:TAILS light:1000.00
916	4673	NX_Q7Z4S6-2	M(+28.03)LGAPDESSVR.V	Y	25.93	1188.58	11	-0.2	595.298	2	38.55		F38:7133	1	1	11	TAILS light	M1:TAILS light:1000.00
55	8135	NX_P46783-1	M(+28.03)LMPK(+28.03)K(+28.03)NR.I	Y	48.14	1100.66	8	3.8	367.894	3	19.15	338000	F3:3112	3	1	8	TAILS light	M1:TAILS light:1000.00
55	8136	NX_Q9NQ39-1	M(+28.03)LMPK(+28.03)K(+28.03)NR.I	Y	48.14	1100.66	8	3.8	367.894	3	19.15	338000	F3:3112	3	1	8	TAILS light	M1:TAILS light:1000.00
9	8135	NX_P46783-1	M(+28.03)LMPK(+28.03)K(+28.03)NR.I	Y	41.41	1100.66	8	-1.9	367.892	3	19.04	50100	F39:2766	8	1	8	TAILS light	M1:TAILS light:1000.00
9	8136	NX_Q9NQ39-1	M(+28.03)LMPK(+28.03)K(+28.03)NR.I	Y	41.41	1100.66	8	-1.9	367.892	3	19.04	50100	F39:2766	8	1	8	TAILS light	M1:TAILS light:1000.00
311	16012	NX_Q8WV74-2	M(+28.03)LPDC(+57.02)LSAEGELR.C	Y	48.03	1517.72	13	-0.6	759.868	2	54.91		11815	1	1	13	TAILS light
311	16013	NX_Q8WV74-1	M(+28.03)LPDC(+57.02)LSAEGELR.C	Y	48.03	1517.72	13	-0.6	759.868	2	54.91		11815	1	1	13	TAILS light
33	31	NX_P67812-4	M(+28.03)LSLDFLDDVR.R	Y	41.56	1350.69	11	-0.3	676.35	2	67.16	38600	F1:11095	1	1	11	TAILS light	M1:TAILS light:1000.00
33	32	NX_P67812-1	M(+28.03)LSLDFLDDVR.R	Y	41.56	1350.69	11	-0.3	676.35	2	67.16	38600	F1:11095	1	1	11	TAILS light	M1:TAILS light:1000.00
33	33	NX_P67812-3	M(+28.03)LSLDFLDDVR.R	Y	41.56	1350.69	11	-0.3	676.35	2	67.16	38600	F1:11095	1	1	11	TAILS light	M1:TAILS light:1000.00
44	31	NX_P67812-4	M(+28.03)LSLDFLDDVR.R	Y	68.15	1350.69	11	2.2	676.351	2	67.1	137000	F4:14957	2	1	11	TAILS light	M1:TAILS light:1000.00
44	32	NX_P67812-1	M(+28.03)LSLDFLDDVR.R	Y	68.15	1350.69	11	2.2	676.351	2	67.1	137000	F4:14957	2	1	11	TAILS light	M1:TAILS light:1000.00
44	33	NX_P67812-3	M(+28.03)LSLDFLDDVR.R	Y	68.15	1350.69	11	2.2	676.351	2	67.1	137000	F4:14957	2	1	11	TAILS light	M1:TAILS light:1000.00
24	31	NX_P67812-4	M(+28.03)LSLDFLDDVR.R	Y	53.2	1350.69	11	-0.3	676.35	2	67.1	328000	F38:14430	3	1	11	TAILS light	M1:TAILS light:1000.00
24	32	NX_P67812-1	M(+28.03)LSLDFLDDVR.R	Y	53.2	1350.69	11	-0.3	676.35	2	67.1	328000	F38:14430	3	1	11	TAILS light	M1:TAILS light:1000.00
24	33	NX_P67812-3	M(+28.03)LSLDFLDDVR.R	Y	53.2	1350.69	11	-0.3	676.35	2	67.1	328000	F38:14430	3	1	11	TAILS light	M1:TAILS light:1000.00
72	33	NX_P67812-3	M(+28.03)LSLDFLDDVR.R	Y	67.72	1350.69	11	1	676.351	2	67.19	105000	F40:11905	2	1	11	TAILS light	M1:TAILS light:1000.00
72	31	NX_P67812-4	M(+28.03)LSLDFLDDVR.R	Y	67.72	1350.69	11	1	676.351	2	67.19	105000	F40:11905	2	1	11	TAILS light	M1:TAILS light:1000.00
72	32	NX_P67812-1	M(+28.03)LSLDFLDDVR.R	Y	67.72	1350.69	11	1	676.351	2	67.19	105000	F40:11905	2	1	11	TAILS light	M1:TAILS light:1000.00
148	5827	NX_P67812-3	M(+28.03)LSLDFLDDVR.R	Y	45.23	1350.69	11	-2.2	676.348	2	67.28	297000	14921	1	1	11	TAILS light	M1:TAILS light:1000.00
148	5825	NX_P67812-4	M(+28.03)LSLDFLDDVR.R	Y	45.23	1350.69	11	-2.2	676.348	2	67.28	297000	14921	1	1	11	TAILS light	M1:TAILS light:1000.00
148	5826	NX_P67812-1	M(+28.03)LSLDFLDDVR.R	Y	45.23	1350.69	11	-2.2	676.348	2	67.28	297000	14921	1	1	11	TAILS light	M1:TAILS light:1000.00
44	31	NX_P67812-4	M(+28.03)LSLDFLDDVRR.M	Y	28.9	1506.79	12	7.9	503.273	3	63.21	35800	F4:14163	1	1	12	TAILS light	M1:TAILS light:1000.00
44	32	NX_P67812-1	M(+28.03)LSLDFLDDVRR.M	Y	28.9	1506.79	12	7.9	503.273	3	63.21	35800	F4:14163	1	1	12	TAILS light	M1:TAILS light:1000.00
44	33	NX_P67812-3	M(+28.03)LSLDFLDDVRR.M	Y	28.9	1506.79	12	7.9	503.273	3	63.21	35800	F4:14163	1	1	12	TAILS light	M1:TAILS light:1000.00
24	31	NX_P67812-4	M(+28.03)LSLDFLDDVRR.M	Y	69.14	1506.79	12	1.1	503.27	3	62.91	274000	F38:13488	3	1	12	TAILS light	M1:TAILS light:1000.00
24	32	NX_P67812-1	M(+28.03)LSLDFLDDVRR.M	Y	69.14	1506.79	12	1.1	503.27	3	62.91	274000	F38:13488	3	1	12	TAILS light	M1:TAILS light:1000.00
24	33	NX_P67812-3	M(+28.03)LSLDFLDDVRR.M	Y	69.14	1506.79	12	1.1	503.27	3	62.91	274000	F38:13488	3	1	12	TAILS light	M1:TAILS light:1000.00
658	52998	NX_P61009-1	M(+28.03)NTVLSR.A	Y	28.31	847.459	7	0.3	424.737	2	33	371000	6257	1	1	7	TAILS light	M1:TAILS light:1000.00
145	15568	NX_P62987-1	M(+28.03)QIFVK(+28.03).T	Y	25.7	820.488	6	2	411.252	2	45.1	414000	F37:8896	1	1	6	TAILS light	M1:TAILS light:1000.00
145	15796	NX_P62979-1	M(+28.03)QIFVK(+28.03).T	Y	25.7	820.488	6	2	411.252	2	45.1	414000	F37:8896	1	1	6	TAILS light	M1:TAILS light:1000.00
145	15797	NX_P0CG47-1	M(+28.03)QIFVK(+28.03).T	Y	25.7	820.488	6	2	411.252	2	45.1	414000	F37:8896	1	1	6	TAILS light	M1:TAILS light:1000.00
145	15798	NX_P0CG48-1	M(+28.03)QIFVK(+28.03).T	Y	25.7	820.488	6	2	411.252	2	45.1	414000	F37:8896	1	1	6	TAILS light	M1:TAILS light:1000.00
307	8816	NX_Q99720-3	M(+28.03)QWAVGR.R	Y	38.13	874.448	7	0.2	438.231	2	43.01	42600	F38:8302	1	1	7	TAILS light	M1:TAILS light:1000.00
307	8815	NX_Q99720-5	M(+28.03)QWAVGR.R	Y	38.13	874.448	7	0.2	438.231	2	43.01	42600	F38:8302	1	1	7	TAILS light	M1:TAILS light:1000.00
307	8817	NX_Q99720-2	M(+28.03)QWAVGR.R	Y	38.13	874.448	7	0.2	438.231	2	43.01	42600	F38:8302	1	1	7	TAILS light	M1:TAILS light:1000.00
307	8818	NX_Q99720-1	M(+28.03)QWAVGR.R	Y	38.13	874.448	7	0.2	438.231	2	43.01	42600	F38:8302	1	1	7	TAILS light	M1:TAILS light:1000.00
307	8808	NX_Q99720-4	M(+28.03)QWAVGR.R	Y	38.13	874.448	7	0.2	438.231	2	43.01	42600	F38:8302	1	1	7	TAILS light	M1:TAILS light:1000.00
49	15362	NX_Q13885-1	M(+28.03)REIVHIQAGQC(+57.02)GN.Q	Y	42.86	1639.79	14	1.3	820.904	2	38.7		F40:6290	1	1	14	TAILS light
49	15363	NX_Q9BVA1-1	M(+28.03)REIVHIQAGQC(+57.02)GN.Q	Y	42.86	1639.79	14	1.3	820.904	2	38.7		F40:6290	1	1	14	TAILS light
49	15307	NX_P07437-1	M(+28.03)REIVHIQAGQC(+57.02)GN.Q	Y	42.86	1639.79	14	1.3	820.904	2	38.7		F40:6290	1	1	14	TAILS light
49	15364	NX_Q13509-1	M(+28.03)REIVHIQAGQC(+57.02)GN.Q	Y	42.86	1639.79	14	1.3	820.904	2	38.7		F40:6290	1	1	14	TAILS light
247	16119	NX_Q96E17-1	M(+28.03)RHEAPMQMASAQDAR.Y	Y	82.6	1856.84	16	-0.4	619.955	3	29.87	30900	F37:5122	2	1	16	TAILS light	M1:TAILS light:1000.00
404	7944	NX_O15270-1	M(+28.03)RPEPGGC(+57.02)C(+57.02)C(+57.02)R.R	Y	96.54	1406.57	11	0	469.863	3	20.09		F3:3302	1	1	11	TAILS light
245	7944	NX_O15270-1	M(+28.03)RPEPGGC(+57.02)C(+57.02)C(+57.02)R.R	Y	92.59	1406.57	11	4.4	469.865	3	19.55	11100	F37:3034	2	1	11	TAILS light
136	7855	NX_P49189-1	M(+28.03)STGTFVVSQPLNYR.G	Y	35.98	1726.87	15	7.9	864.45	2	55.81	98800	F4:12478	1	1	15	TAILS light	M1:TAILS light:1000.00
77	7855	NX_P49189-1	M(+28.03)STGTFVVSQPLNYR.G	Y	77.05	1726.87	15	0.6	864.443	2	56.32	209000	F37:11981	4	1	15	TAILS light	M1:TAILS light:1000.00
69	7855	NX_P49189-1	M(+28.03)STGTFVVSQPLNYR.G	Y	67.23	1726.87	15	0.4	576.631	3	55.97	6700	F39:9734	3	1	15	TAILS light	M1:TAILS light:1000.00
47	487	NX_O75190-3	M(+28.03)VDYYEVLGVQR.H	Y	28.7	1498.75	12	1.4	750.383	2	61.02		F40:10745	1	1	12	TAILS light	M1:TAILS light:1000.00
47	488	NX_O75190-1	M(+28.03)VDYYEVLGVQR.H	Y	28.7	1498.75	12	1.4	750.383	2	61.02		F40:10745	1	1	12	TAILS light	M1:TAILS light:1000.00
47	486	NX_O75190-2	M(+28.03)VDYYEVLGVQR.H	Y	28.7	1498.75	12	1.4	750.383	2	61.02		F40:10745	1	1	12	TAILS light	M1:TAILS light:1000.00
28	34	NX_P13639-1	M(+28.03)VNFTVDQIR.A	Y	31.24	1249.65	10	0.1	625.832	2	52.95		F38:11015	2	1	10	TAILS light	M1:TAILS light:1000.00
220	8683	NX_O75438-1	M(+28.03)VNLLQIVR.D	Y	37.76	1112.67	9	-5.7	557.341	2	62.71	19500	F37:13592	2	1	9	TAILS light	M1:TAILS light:1000.00
136	8683	NX_O75438-1	M(+28.03)VNLLQIVR.D	Y	28.49	1112.67	9	1.1	557.345	2	62.33	9960	F39:10958	1	1	9	TAILS light	M1:TAILS light:1000.00
79	468	NX_O75438-1	M(+28.03)VNLLQIVR.D	Y	37.1	1112.67	9	-1.7	557.343	2	62.72	50400	13759	1	1	9	TAILS light	M1:TAILS light:1000.00
193	30015	NX_Q9BQA9-2	M(+28.03)YLQVETR.T	Y	34.46	1066.55	8	1.2	534.282	2	44.09	189000	F37:8625	2	1	8	TAILS light	M1:TAILS light:1000.00
193	30016	NX_Q9BQA9-1	M(+28.03)YLQVETR.T	Y	34.46	1066.55	8	1.2	534.282	2	44.09	189000	F37:8625	2	1	8	TAILS light	M1:TAILS light:1000.00
13	153	NX_P09669-1	M(+34.06)APEVLPK(+34.06)PR.M	Y	39.36	1204.76	10	-2.9	402.594	3	34.63	22400	F20:5366	2	1	10	TAILS heavy	M1:TAILS heavy:1000.00
24	153	NX_P09669-1	M(+34.06)APEVLPK(+34.06)PR.M	Y	55.22	1204.76	10	3.8	402.597	3	36.81	78000	F1:6003	1	1	10	TAILS heavy	M1:TAILS heavy:1000.00
19	153	NX_P09669-1	M(+34.06)APEVLPK(+34.06)PR.M	Y	53.7	1204.76	10	2	402.596	3	35.11	959000	F4:6927	3	1	10	TAILS heavy	M1:TAILS heavy:1000.00
25	153	NX_P09669-1	M(+34.06)APEVLPK(+34.06)PR.M	Y	57.95	1204.76	10	1.3	402.596	3	34.73	660000	F38:6207	5	1	10	TAILS heavy	M1:TAILS heavy:1000.00
16	153	NX_P09669-1	M(+34.06)APEVLPK(+34.06)PR.M	Y	55.06	1204.76	10	0.2	402.595	3	35	658000	F40:5582	5	1	10	TAILS heavy	M1:TAILS heavy:1000.00
13	431	NX_P09669-1	M(+34.06)APEVLPK(+34.06)PR.M	Y	58.22	1204.76	10	-0.4	402.595	3	35.8	456000	6984	3	1	10	TAILS heavy	M1:TAILS heavy:1000.00
153	8019	NX_Q9UPT5-4	M(+34.06)IPPQEASAR.R	Y	31.38	1132.61	10	-0.9	567.313	2	30.29		F3:5476	1	1	10	TAILS heavy	M1:TAILS heavy:1000.00
153	8042	NX_Q9UPT5-2	M(+34.06)IPPQEASAR.R	Y	31.38	1132.61	10	-0.9	567.313	2	30.29		F3:5476	1	1	10	TAILS heavy	M1:TAILS heavy:1000.00
153	8043	NX_Q9UPT5-5	M(+34.06)IPPQEASAR.R	Y	31.38	1132.61	10	-0.9	567.313	2	30.29		F3:5476	1	1	10	TAILS heavy	M1:TAILS heavy:1000.00
153	8044	NX_Q9UPT5-1	M(+34.06)IPPQEASAR.R	Y	31.38	1132.61	10	-0.9	567.313	2	30.29		F3:5476	1	1	10	TAILS heavy	M1:TAILS heavy:1000.00
153	8047	NX_Q9UPT5-6	M(+34.06)IPPQEASAR.R	Y	31.38	1132.61	10	-0.9	567.313	2	30.29		F3:5476	1	1	10	TAILS heavy	M1:TAILS heavy:1000.00
153	8049	NX_Q9UPT5-3	M(+34.06)IPPQEASAR.R	Y	31.38	1132.61	10	-0.9	567.313	2	30.29		F3:5476	1	1	10	TAILS heavy	M1:TAILS heavy:1000.00
252	294	NX_Q02543-1	M(+34.06)K(+34.06)ASGTLR.E	Y	37.06	930.596	8	0.5	466.305	2	17.6	162000	F2:2789	2	1	8	TAILS heavy	M1:TAILS heavy:1000.00
997	54581	NX_O15440-5	M(+34.06)K(+34.06)DIDIGK(+34.06)EYIIPSPGYR.S	Y	36.65	2196.27	18	-2.2	550.074	4	53.9	17900	F37:11327	1	1	18	TAILS heavy	M1:TAILS heavy:1000.00
997	47500	NX_O15440-1	M(+34.06)K(+34.06)DIDIGK(+34.06)EYIIPSPGYR.S	Y	36.65	2196.27	18	-2.2	550.074	4	53.9	17900	F37:11327	1	1	18	TAILS heavy	M1:TAILS heavy:1000.00
108	8120	NX_P50150-1	M(+34.06)K(+34.06)EGM(+15.99)SNNSTTSISQAR.K	Y	66.35	1924.96	17	8.6	642.667	3	23.67	5140	F39:3603	2	1	17	TAILS heavy
119	8120	NX_P50150-1	M(+34.06)K(+34.06)EGMSNNSTTSISQAR.K	Y	63.69	1908.97	17	3.8	637.332	3	28.68	146000	F4:5270	2	1	17	TAILS heavy	M1:TAILS heavy:1000.00
198	8120	NX_P50150-1	M(+34.06)K(+34.06)EGMSNNSTTSISQAR.K	Y	54.86	1908.97	17	-3.1	637.328	3	28.18	54600	F38:4670	1	1	17	TAILS heavy	M1:TAILS heavy:1000.00
108	8120	NX_P50150-1	M(+34.06)K(+34.06)EGMSNNSTTSISQAR.K	Y	57.48	1908.97	17	0.9	637.33	3	29.02	97100	F39:4484	2	1	17	TAILS heavy	M1:TAILS heavy:1000.00
158	15676	NX_Q9UNX3-1	M(+34.06)K(+34.06)FNPFVTSDR.S	Y	39.98	1408.78	11	-0.7	470.601	3	48.68	308000	F38:9848	2	1	11	TAILS heavy	M1:TAILS heavy:1000.00
158	15558	NX_P61254-1	M(+34.06)K(+34.06)FNPFVTSDR.S	Y	39.98	1408.78	11	-0.7	470.601	3	48.68	308000	F38:9848	2	1	11	TAILS heavy	M1:TAILS heavy:1000.00
1103	15676	NX_Q9UNX3-1	M(+34.06)K(+34.06)FNPFVTSDR.S	Y	38.85	1408.78	11	3.4	470.603	3	49.14	18600	F40:8412	1	1	11	TAILS heavy	M1:TAILS heavy:1000.00
1103	15558	NX_P61254-1	M(+34.06)K(+34.06)FNPFVTSDR.S	Y	38.85	1408.78	11	3.4	470.603	3	49.14	18600	F40:8412	1	1	11	TAILS heavy	M1:TAILS heavy:1000.00
14	7929	NX_Q9NZ01-2	M(+34.06)K(+34.06)HYEVEILDAK(+34.06)TR.E	Y	86.29	1834.09	14	2.2	459.53	4	43.19	826000	F3:8603	11	1	14	TAILS heavy	M1:TAILS heavy:1000.00
14	7938	NX_Q9NZ01-1	M(+34.06)K(+34.06)HYEVEILDAK(+34.06)TR.E	Y	86.29	1834.09	14	2.2	459.53	4	43.19	826000	F3:8603	11	1	14	TAILS heavy	M1:TAILS heavy:1000.00
15	7938	NX_Q9NZ01-1	M(+34.06)K(+34.06)HYEVEILDAK(+34.06)TR.E	Y	90.7	1834.09	14	1.8	459.53	4	39.13	1510000	F37:7335	15	1	14	TAILS heavy	M1:TAILS heavy:1000.00
15	7929	NX_Q9NZ01-2	M(+34.06)K(+34.06)HYEVEILDAK(+34.06)TR.E	Y	90.7	1834.09	14	1.8	459.53	4	39.13	1510000	F37:7335	15	1	14	TAILS heavy	M1:TAILS heavy:1000.00
34	7938	NX_Q9NZ01-1	M(+34.06)K(+34.06)HYEVEILDAK(+34.06)TR.E	Y	73.16	1834.09	14	1.9	459.53	4	40.64	435000	F40:6666	6	1	14	TAILS heavy	M1:TAILS heavy:1000.00
34	7929	NX_Q9NZ01-2	M(+34.06)K(+34.06)HYEVEILDAK(+34.06)TR.E	Y	73.16	1834.09	14	1.9	459.53	4	40.64	435000	F40:6666	6	1	14	TAILS heavy	M1:TAILS heavy:1000.00
131	424	NX_Q9NZ01-1	M(+34.06)K(+34.06)HYEVEILDAK(+34.06)TR.E	Y	87.26	1834.09	14	-1.6	459.528	4	39.38	236000	7931	1	1	14	TAILS heavy	M1:TAILS heavy:1000.00
131	423	NX_Q9NZ01-2	M(+34.06)K(+34.06)HYEVEILDAK(+34.06)TR.E	Y	87.26	1834.09	14	-1.6	459.528	4	39.38	236000	7931	1	1	14	TAILS heavy	M1:TAILS heavy:1000.00
179	8180	NX_O94979-5	M(+34.06)K(+34.06)LK(+34.06)EVDR.T	Y	34.74	1119.75	8	3.5	374.26	3	21.93	125000	F4:3562	2	1	8	TAILS heavy	M1:TAILS heavy:1000.00
179	8184	NX_O94979-6	M(+34.06)K(+34.06)LK(+34.06)EVDR.T	Y	34.74	1119.75	8	3.5	374.26	3	21.93	125000	F4:3562	2	1	8	TAILS heavy	M1:TAILS heavy:1000.00
179	8185	NX_O94979-3	M(+34.06)K(+34.06)LK(+34.06)EVDR.T	Y	34.74	1119.75	8	3.5	374.26	3	21.93	125000	F4:3562	2	1	8	TAILS heavy	M1:TAILS heavy:1000.00
179	8186	NX_O94979-10	M(+34.06)K(+34.06)LK(+34.06)EVDR.T	Y	34.74	1119.75	8	3.5	374.26	3	21.93	125000	F4:3562	2	1	8	TAILS heavy	M1:TAILS heavy:1000.00
179	8188	NX_O94979-4	M(+34.06)K(+34.06)LK(+34.06)EVDR.T	Y	34.74	1119.75	8	3.5	374.26	3	21.93	125000	F4:3562	2	1	8	TAILS heavy	M1:TAILS heavy:1000.00
179	8189	NX_O94979-2	M(+34.06)K(+34.06)LK(+34.06)EVDR.T	Y	34.74	1119.75	8	3.5	374.26	3	21.93	125000	F4:3562	2	1	8	TAILS heavy	M1:TAILS heavy:1000.00
179	8190	NX_O94979-1	M(+34.06)K(+34.06)LK(+34.06)EVDR.T	Y	34.74	1119.75	8	3.5	374.26	3	21.93	125000	F4:3562	2	1	8	TAILS heavy	M1:TAILS heavy:1000.00
179	8191	NX_O94979-8	M(+34.06)K(+34.06)LK(+34.06)EVDR.T	Y	34.74	1119.75	8	3.5	374.26	3	21.93	125000	F4:3562	2	1	8	TAILS heavy	M1:TAILS heavy:1000.00
155	8137	NX_Q6UXN9-1	M(+34.06)K(+34.06)LTDSVLR.S	Y	38.23	1129.72	9	-0.6	377.579	3	41.97	10100	F4:8796	3	1	9	TAILS heavy	M1:TAILS heavy:1000.00
163	8137	NX_Q6UXN9-1	M(+34.06)K(+34.06)LTDSVLR.S	Y	41.67	1129.72	9	-1.8	377.579	3	41.85	42500	F37:8027	2	1	9	TAILS heavy	M1:TAILS heavy:1000.00
309	22049	NX_Q6UXN9-1	M(+34.06)K(+34.06)LTDSVLR.S	Y	54.27	1129.72	9	-2.5	377.579	3	42.68		8773	1	1	9	TAILS heavy	M1:TAILS heavy:1000.00
174	8065	NX_Q7Z412-2	M(+34.06)K(+34.06)SDSSTSAAPLR.G	Y	57.62	1417.79	13	0.6	473.603	3	21.93		F4:3563	1	1	13	TAILS heavy	M1:TAILS heavy:1000.00
174	8066	NX_Q7Z412-1	M(+34.06)K(+34.06)SDSSTSAAPLR.G	Y	57.62	1417.79	13	0.6	473.603	3	21.93		F4:3563	1	1	13	TAILS heavy	M1:TAILS heavy:1000.00
350	8065	NX_Q7Z412-2	M(+34.06)K(+34.06)SDSSTSAAPLR.G	Y	55.29	1417.79	13	-5.8	473.6	3	21.77	36800	F37:3446	2	1	13	TAILS heavy	M1:TAILS heavy:1000.00
350	8066	NX_Q7Z412-1	M(+34.06)K(+34.06)SDSSTSAAPLR.G	Y	55.29	1417.79	13	-5.8	473.6	3	21.77	36800	F37:3446	2	1	13	TAILS heavy	M1:TAILS heavy:1000.00
1101	8065	NX_Q7Z412-2	M(+34.06)K(+34.06)SDSSTSAAPLR.G	Y	54.13	1417.79	13	-3.7	473.601	3	22.35	9350	F39:3371	1	1	13	TAILS heavy	M1:TAILS heavy:1000.00
1101	8066	NX_Q7Z412-1	M(+34.06)K(+34.06)SDSSTSAAPLR.G	Y	54.13	1417.79	13	-3.7	473.601	3	22.35	9350	F39:3371	1	1	13	TAILS heavy	M1:TAILS heavy:1000.00
227	8254	NX_O75970-5	M(+34.06)LEAIDK(+34.06)NR.A	Y	29.1	1156.69	9	-3.5	579.351	2	28.33	10200	F3:5035	1	1	9	TAILS heavy	M1:TAILS heavy:1000.00
227	8255	NX_O75970-3	M(+34.06)LEAIDK(+34.06)NR.A	Y	29.1	1156.69	9	-3.5	579.351	2	28.33	10200	F3:5035	1	1	9	TAILS heavy	M1:TAILS heavy:1000.00
227	8256	NX_O75970-2	M(+34.06)LEAIDK(+34.06)NR.A	Y	29.1	1156.69	9	-3.5	579.351	2	28.33	10200	F3:5035	1	1	9	TAILS heavy	M1:TAILS heavy:1000.00
227	1250	NX_O75970-1	M(+34.06)LEAIDK(+34.06)NR.A	Y	29.1	1156.69	9	-3.5	579.351	2	28.33	10200	F3:5035	1	1	9	TAILS heavy	M1:TAILS heavy:1000.00
555	8254	NX_O75970-5	M(+34.06)LEAIDK(+34.06)NR.A	Y	37	1156.69	9	-0.5	386.571	3	27.41	42500	F38:4483	2	1	9	TAILS heavy	M1:TAILS heavy:1000.00
555	8255	NX_O75970-3	M(+34.06)LEAIDK(+34.06)NR.A	Y	37	1156.69	9	-0.5	386.571	3	27.41	42500	F38:4483	2	1	9	TAILS heavy	M1:TAILS heavy:1000.00
555	8256	NX_O75970-2	M(+34.06)LEAIDK(+34.06)NR.A	Y	37	1156.69	9	-0.5	386.571	3	27.41	42500	F38:4483	2	1	9	TAILS heavy	M1:TAILS heavy:1000.00
555	1250	NX_O75970-1	M(+34.06)LEAIDK(+34.06)NR.A	Y	37	1156.69	9	-0.5	386.571	3	27.41	42500	F38:4483	2	1	9	TAILS heavy	M1:TAILS heavy:1000.00
509	8095	NX_Q8NHU6-1	M(+34.06)LEGDLVSK(+34.06)MLR.A	Y	28.51	1458.86	12	3.8	487.295	3	58.35	18700	F4:13062	1	1	12	TAILS heavy	M1:TAILS heavy:1000.00
55	8135	NX_P46783-1	M(+34.06)LMPK(+34.06)K(+34.06)NR.I	Y	51.13	1118.75	8	2.7	373.925	3	19.1	249000	F3:3097	5	1	8	TAILS heavy	M1:TAILS heavy:1000.00
55	8136	NX_Q9NQ39-1	M(+34.06)LMPK(+34.06)K(+34.06)NR.I	Y	51.13	1118.75	8	2.7	373.925	3	19.1	249000	F3:3097	5	1	8	TAILS heavy	M1:TAILS heavy:1000.00
9	8135	NX_P46783-1	M(+34.06)LMPK(+34.06)K(+34.06)NR.I	Y	45.9	1118.75	8	-1.7	373.924	3	19.09	72400	F39:2774	13	1	8	TAILS heavy	M1:TAILS heavy:1000.00
9	8136	NX_Q9NQ39-1	M(+34.06)LMPK(+34.06)K(+34.06)NR.I	Y	45.9	1118.75	8	-1.7	373.924	3	19.09	72400	F39:2774	13	1	8	TAILS heavy	M1:TAILS heavy:1000.00
33	31	NX_P67812-4	M(+34.06)LSLDFLDDVR.R	Y	60.26	1356.72	11	1.1	679.367	2	67.18	11100	F2:11641	1	1	11	TAILS heavy	M1:TAILS heavy:1000.00
33	32	NX_P67812-1	M(+34.06)LSLDFLDDVR.R	Y	60.26	1356.72	11	1.1	679.367	2	67.18	11100	F2:11641	1	1	11	TAILS heavy	M1:TAILS heavy:1000.00
33	33	NX_P67812-3	M(+34.06)LSLDFLDDVR.R	Y	60.26	1356.72	11	1.1	679.367	2	67.18	11100	F2:11641	1	1	11	TAILS heavy	M1:TAILS heavy:1000.00
44	31	NX_P67812-4	M(+34.06)LSLDFLDDVR.R	Y	53.22	1356.72	11	4.3	679.369	2	67	95800	F4:14937	1	1	11	TAILS heavy	M1:TAILS heavy:1000.00
44	32	NX_P67812-1	M(+34.06)LSLDFLDDVR.R	Y	53.22	1356.72	11	4.3	679.369	2	67	95800	F4:14937	1	1	11	TAILS heavy	M1:TAILS heavy:1000.00
44	33	NX_P67812-3	M(+34.06)LSLDFLDDVR.R	Y	53.22	1356.72	11	4.3	679.369	2	67	95800	F4:14937	1	1	11	TAILS heavy	M1:TAILS heavy:1000.00
24	31	NX_P67812-4	M(+34.06)LSLDFLDDVR.R	Y	71.78	1356.72	11	0.8	679.366	2	67.58	223000	F37:14759	3	1	11	TAILS heavy	M1:TAILS heavy:1000.00
24	32	NX_P67812-1	M(+34.06)LSLDFLDDVR.R	Y	71.78	1356.72	11	0.8	679.366	2	67.58	223000	F37:14759	3	1	11	TAILS heavy	M1:TAILS heavy:1000.00
24	33	NX_P67812-3	M(+34.06)LSLDFLDDVR.R	Y	71.78	1356.72	11	0.8	679.366	2	67.58	223000	F37:14759	3	1	11	TAILS heavy	M1:TAILS heavy:1000.00
72	33	NX_P67812-3	M(+34.06)LSLDFLDDVR.R	Y	64.45	1356.72	11	0.4	679.366	2	67.19	111000	F40:11904	2	1	11	TAILS heavy	M1:TAILS heavy:1000.00
72	31	NX_P67812-4	M(+34.06)LSLDFLDDVR.R	Y	64.45	1356.72	11	0.4	679.366	2	67.19	111000	F40:11904	2	1	11	TAILS heavy	M1:TAILS heavy:1000.00
72	32	NX_P67812-1	M(+34.06)LSLDFLDDVR.R	Y	64.45	1356.72	11	0.4	679.366	2	67.19	111000	F40:11904	2	1	11	TAILS heavy	M1:TAILS heavy:1000.00
44	31	NX_P67812-4	M(+34.06)LSLDFLDDVRR.M	Y	55.91	1512.82	12	-4	505.278	3	63.07	26400	F4:14131	2	1	12	TAILS heavy	M1:TAILS heavy:1000.00
44	32	NX_P67812-1	M(+34.06)LSLDFLDDVRR.M	Y	55.91	1512.82	12	-4	505.278	3	63.07	26400	F4:14131	2	1	12	TAILS heavy	M1:TAILS heavy:1000.00
44	33	NX_P67812-3	M(+34.06)LSLDFLDDVRR.M	Y	55.91	1512.82	12	-4	505.278	3	63.07	26400	F4:14131	2	1	12	TAILS heavy	M1:TAILS heavy:1000.00
24	31	NX_P67812-4	M(+34.06)LSLDFLDDVRR.M	Y	70.57	1512.82	12	0.2	505.28	3	63.26	310000	F37:13737	2	1	12	TAILS heavy	M1:TAILS heavy:1000.00
24	32	NX_P67812-1	M(+34.06)LSLDFLDDVRR.M	Y	70.57	1512.82	12	0.2	505.28	3	63.26	310000	F37:13737	2	1	12	TAILS heavy	M1:TAILS heavy:1000.00
24	33	NX_P67812-3	M(+34.06)LSLDFLDDVRR.M	Y	70.57	1512.82	12	0.2	505.28	3	63.26	310000	F37:13737	2	1	12	TAILS heavy	M1:TAILS heavy:1000.00
72	33	NX_P67812-3	M(+34.06)LSLDFLDDVRR.M	Y	48.73	1512.82	12	-0.7	505.28	3	62.91	9090	F40:11114	1	1	12	TAILS heavy	M1:TAILS heavy:1000.00
72	31	NX_P67812-4	M(+34.06)LSLDFLDDVRR.M	Y	48.73	1512.82	12	-0.7	505.28	3	62.91	9090	F40:11114	1	1	12	TAILS heavy	M1:TAILS heavy:1000.00
72	32	NX_P67812-1	M(+34.06)LSLDFLDDVRR.M	Y	48.73	1512.82	12	-0.7	505.28	3	62.91	9090	F40:11114	1	1	12	TAILS heavy	M1:TAILS heavy:1000.00
832	8091	NX_P53621-1	M(+34.06)LTK(+34.06)FETK(+34.06)SAR.V	Y	36.19	1412.89	11	1.9	471.972	3	25.7		F4:4479	1	1	11	TAILS heavy	M1:TAILS heavy:1000.00
832	8092	NX_P53621-2	M(+34.06)LTK(+34.06)FETK(+34.06)SAR.V	Y	36.19	1412.89	11	1.9	471.972	3	25.7		F4:4479	1	1	11	TAILS heavy	M1:TAILS heavy:1000.00
305	8091	NX_P53621-1	M(+34.06)LTK(+34.06)FETK(+34.06)SAR.V	Y	40.8	1412.89	11	1.2	471.971	3	25.35	22000	F37:4108	1	1	11	TAILS heavy	M1:TAILS heavy:1000.00
305	8092	NX_P53621-2	M(+34.06)LTK(+34.06)FETK(+34.06)SAR.V	Y	40.8	1412.89	11	1.2	471.971	3	25.35	22000	F37:4108	1	1	11	TAILS heavy	M1:TAILS heavy:1000.00
178	8139	NX_P61009-1	M(+34.06)NTVLSR.A	Y	29.49	853.49	7	3.1	427.754	2	31.51	447000	F3:5775	1	1	7	TAILS heavy	M1:TAILS heavy:1000.00
679	66548	NX_Q15185-2	M(+34.06)QPASAK(+34.06)WYDR.R	Y	31.76	1419.76	11	-1.4	474.26	3	38.42		F39:6205	1	1	11	TAILS heavy	M1:TAILS heavy:1000.00
679	66549	NX_Q15185-3	M(+34.06)QPASAK(+34.06)WYDR.R	Y	31.76	1419.76	11	-1.4	474.26	3	38.42		F39:6205	1	1	11	TAILS heavy	M1:TAILS heavy:1000.00
679	66550	NX_Q15185-4	M(+34.06)QPASAK(+34.06)WYDR.R	Y	31.76	1419.76	11	-1.4	474.26	3	38.42		F39:6205	1	1	11	TAILS heavy	M1:TAILS heavy:1000.00
679	66551	NX_Q15185-1	M(+34.06)QPASAK(+34.06)WYDR.R	Y	31.76	1419.76	11	-1.4	474.26	3	38.42		F39:6205	1	1	11	TAILS heavy	M1:TAILS heavy:1000.00
307	8816	NX_Q99720-3	M(+34.06)QWAVGR.R	Y	25.85	880.48	7	-0.7	441.247	2	43.01	67100	F38:8300	1	1	7	TAILS heavy	M1:TAILS heavy:1000.00
307	8815	NX_Q99720-5	M(+34.06)QWAVGR.R	Y	25.85	880.48	7	-0.7	441.247	2	43.01	67100	F38:8300	1	1	7	TAILS heavy	M1:TAILS heavy:1000.00
307	8817	NX_Q99720-2	M(+34.06)QWAVGR.R	Y	25.85	880.48	7	-0.7	441.247	2	43.01	67100	F38:8300	1	1	7	TAILS heavy	M1:TAILS heavy:1000.00
307	8818	NX_Q99720-1	M(+34.06)QWAVGR.R	Y	25.85	880.48	7	-0.7	441.247	2	43.01	67100	F38:8300	1	1	7	TAILS heavy	M1:TAILS heavy:1000.00
307	8808	NX_Q99720-4	M(+34.06)QWAVGR.R	Y	25.85	880.48	7	-0.7	441.247	2	43.01	67100	F38:8300	1	1	7	TAILS heavy	M1:TAILS heavy:1000.00
49	15362	NX_Q13885-1	M(+34.06)REIVHIQAGQC(+57.02)GN.Q	Y	53.86	1645.82	14	6.2	823.924	2	38.5	32800	F40:6249	4	1	14	TAILS heavy
49	15363	NX_Q9BVA1-1	M(+34.06)REIVHIQAGQC(+57.02)GN.Q	Y	53.86	1645.82	14	6.2	823.924	2	38.5	32800	F40:6249	4	1	14	TAILS heavy
49	15307	NX_P07437-1	M(+34.06)REIVHIQAGQC(+57.02)GN.Q	Y	53.86	1645.82	14	6.2	823.924	2	38.5	32800	F40:6249	4	1	14	TAILS heavy
49	15364	NX_Q13509-1	M(+34.06)REIVHIQAGQC(+57.02)GN.Q	Y	53.86	1645.82	14	6.2	823.924	2	38.5	32800	F40:6249	4	1	14	TAILS heavy
247	16119	NX_Q96E17-1	M(+34.06)RHEAPMQMASAQDAR.Y	Y	81.8	1862.88	16	-1.3	621.965	3	29.5	15500	F38:4966	2	1	16	TAILS heavy	M1:TAILS heavy:1000.00
245	7944	NX_O15270-1	M(+34.06)RPEPGGC(+57.02)C(+57.02)C(+57.02)R.R	Y	95.52	1412.6	11	4.9	471.876	3	19.35	8910	F38:2909	2	1	11	TAILS heavy
136	7855	NX_P49189-1	M(+34.06)STGTFVVSQ(+.98)PLNYR.G	Y	43.28	1733.89	15	8.3	578.974	3	55.98		F4:12514	1	1	15	TAILS heavy
77	7855	NX_P49189-1	M(+34.06)STGTFVVSQ(+.98)PLNYR.G	Y	29.71	1733.89	15	9.3	867.959	2	55.9		F38:11784	1	1	15	TAILS heavy
[truncated: 3,646 more rows]
