# Supplementary material for: Exploring the Mitochondrial Degradome by the TAILS Proteomics Approach in a Cellular Model of Parkinson’s Disease
Source: Front Aging Neurosci. 2019 Jul 31;11:195. doi: 10.3389/fnagi.2019.00195 (PMC6685049; doi:10.3389/fnagi.2019.00195)
Supplement: Supplementary file 4 [file Table_4.xlsx]

## Sheet: Full_Table
Supplementary Table S4. TopFINDer search of all N-term peptides identified in POSTsel (n=1083).
Accession	Input Sequence	Protein found	Recommended Protein Name	Other Names and IDs	Species	Chromosome	P10 to P1	P1' to P10'	P1' Position	Full protein length (aa)	Expected start (pos 1,2, or after signal-, pro-, or transit-peptide)	UniProt curated start	Alternative Spliced Start	Cleaving proteases	Other experimental terminus evidences	Alternative Translation Start	N-terminal Features (Start to P1)	Features spanning terminus (P1 to P1')	C-terminal Features (P1' to End)	Distance To signal peptide	Distance to propeptide lost	Distance to last transmembrane domain (shed)	Distance to transit peptide (mitochondria)
Q7RTP0	AAAAAAAAAGEGAR	YES	Magnesium transporter NIPA1	NIPA1;Magnesium transporter NIPA1;Non-imprinted in Prader-Willi/Angelman syndrome region protein 1 ;Spastic paraplegia 6 protein;NIPA1;	(Human)	15	MGTAAAA	AAAAAAAAAG	8	329								TOPO_DOM (Extracellular (Potential).);CHAIN (Magnesium transporter NIPA1.)	TOPO_DOM (Cytoplasmic (Potential).);TOPO_DOM (Extracellular (Potential).);TRANSMEM (Helical; (Potential).)			-80
Q13049	AAAAASHLNLDALR	YES	E3 ubiquitin-protein ligase TRIM32	TRIM32;E3 ubiquitin-protein ligase TRIM32;72 kDa Tat-interacting protein ;Tripartite motif-containing protein 32 ;Zinc finger protein HT2A;TRI32;	(Human)	9	M	AAAAASHLNL	2	653	X	X					INIT_MET (Removed.)		MOD_RES (N-acetylalanine.);COMPBIAS (Poly-Ala.);CHAIN (E3 ubiquitin-protein ligase TRIM32.);COILED (Potential.);ZN_FING (RING-type.);ZN_FING (B box-type.);REPEAT (NHL 1.);REPEAT (NHL 2.);REPEAT (NHL 3.);REPEAT (NHL 4.);REPEAT (NHL 5.)
Q96S52	AAAGAAATHLEVAR	YES	GPI transamidase component PIG-S	PIGS;GPI transamidase component PIG-S;Phosphatidylinositol-glycan biosynthesis class S protein;PIGS;	(Human)	17	M	AAAGAAATHL	2	555	X	X			Subtiligase Based Positive Selection		INIT_MET (Removed.)		CHAIN (GPI transamidase component PIG-S.);TOPO_DOM (Cytoplasmic (Potential).);TOPO_DOM (Lumenal (Potential).);CARBOHYD (N-linked (GlcNAc...) (Potential).);TRANSMEM (Helical; (Potential).)			-540
A7MBM2	AAAGTSRLLFQR	YES	Protein dispatched homolog 2	DISP2;Protein dispatched homolog 2;DISP2;	(Human)	15	LHRRLRGLRR	AAAGTSRLLF	682	1401							CARBOHYD (N-linked (GlcNAc...) (Potential).);TRANSMEM (Helical; (Potential).);DOMAIN (SSD.)	CHAIN (Protein dispatched homolog 2.)	TRANSMEM (Helical; (Potential).)			-303
P08865	AAATGATPIAGR	YES	40S ribosomal protein SA	RPSA;40S ribosomal protein SA;37 kDa laminin receptor precursor Short=37LRP ;37/67 kDa laminin receptor Short=LRP/LR ;67 kDa laminin receptor Short=67LR ;Colon carcinoma laminin-binding protein ;Laminin receptor 1 Short=LamR ;Laminin-binding protein precursor p40 Short=LBP/p40 ;Multidrug resistance-associated protein MGr1-Ag ;NEM/1CHD4;RSSA;	(Human)	3	NTGQRAVLKF	AAATGATPIA	91	295					Subtiligase Based Positive Selection		MOD_RES (N-acetylserine.);MOD_RES (N6-acetyllysine (By similarity).);INIT_MET (Removed.)	REGION (Interaction with PPP1R16B.);CHAIN (40S ribosomal protein SA.)	MOD_RES (Phosphotyrosine.);MOD_RES (Phosphothreonine.);REGION (Laminin-binding.);SITE (Cleavage; by ST3; site 1 (By similarity).);SITE (Cleavage; by ST3; site 2 (By similarity).);REPEAT ([DE]-W-[ST] 1.);REPEAT ([DE]-W-[ST] 2.);REPEAT ([DE]-W-[ST] 3.);REPEAT ([DE]-W-[ST] 4.);REPEAT ([DE]-W-[ST] 5.)
P04075	AADESTGSIAKR	YES	Fructose-bisphosphate aldolase A	ALDOA;Fructose-bisphosphate aldolase A;Lung cancer antigen NY-LU-1 ;Muscle-type aldolase;ALDOA;	(Human)	16	RIVAPGKGIL	AADESTGSIA	32	364				CATS;CATL1;MEP1A;MEP1B			INIT_MET (Removed.)	CHAIN (Fructose-bisphosphate aldolase A.)	SITE (Necessary for preference for fructose 1,6-bisphosphate over fructose 1- phosphate.);MOD_RES (Phosphoserine.);MOD_RES (N6-acetyllysine.);MOD_RES (N6-malonyllysine.);ACT_SITE (Proton acceptor (By similarity).);ACT_SITE (Schiff-base intermediate with dihydroxyacetone-P.);BINDING (Substrate.)
Q92616	AADTQVSETLKR	YES	Translational activator GCN1	GCN1L1;Translational activator GCN1;GCN1-like protein 1;GCN1L;	(Human)	12	M	AADTQVSETL	2	2671	X	X		GRAB	unknown;Subtiligase Based Positive Selection;COFRADIC;other		INIT_MET (Removed.)		CHAIN (Translational activator GCN1.);MOD_RES (N-acetylalanine.);MOD_RES (Phosphoserine.);REPEAT (HEAT 1.);REPEAT (HEAT 2.);REPEAT (HEAT 3.);REPEAT (HEAT 4.);REPEAT (HEAT 5.);REPEAT (HEAT 6.);REPEAT (HEAT 7.);REPEAT (HEAT 8.);REPEAT (HEAT 9.);REPEAT (HEAT 10.);REPEAT (HEAT 11.);REPEAT (HEAT 12.);REPEAT (HEAT 13.);REPEAT (HEAT 14.);REPEAT (HEAT 15.);REPEAT (HEAT 16.);REPEAT (HEAT 17.);REPEAT (HEAT…
Q14696	AAEGSPGTPDESTPPPR	YES	LDLR chaperone MESD	MESDC2;LDLR chaperone MESD;Mesoderm development candidate 2 ;Mesoderm development protein ;Renal carcinoma antigen NY-REN-61;MESD;	(Human)	15	LLLLPPPGSC	AAEGSPGTPD	33	234	X	X			Subtiligase Based Positive Selection;unknown			SIGNAL (Potential.);REGION (Chaperone domain (By similarity).)	CHAIN (LDLR chaperone MESD.);CARBOHYD (N-linked (GlcNAc...) (Potential).);MOTIF (Prevents secretion from ER.);REGION (Escort domain (By similarity).)	-1
Q9UHB9	AAEKQVPGGGGGGGSGGGGGSGGGGSGGGR	YES	Signal recognition particle subunit SRP68	SRP68;Signal recognition particle subunit SRP68;Signal recognition particle 68 kDa protein;SRP68;	(Human)	17	M	AAEKQVPGGG	2	627	X	X			COFRADIC;Subtiligase Based Positive Selection			CHAIN (Signal recognition particle subunit SRP68.)	MOD_RES (Phosphoserine.);MOD_RES (N6-acetyllysine.);COMPBIAS (Poly-Gly.)
P28288	AAFSKYLTAR	YES	ATP-binding cassette sub-family D member 3	ABCD3;ATP-binding cassette sub-family D member 3;70 kDa peroxisomal membrane protein Short=PMP70;ABCD3;	(Human)	1	M	AAFSKYLTAR	2	659	X	X					INIT_MET (Removed (By similarity).)		NP_BIND (ATP (Potential).);DOMAIN (ABC transmembrane type-1.);DOMAIN (ABC transporter.);TRANSMEM (Helical; (Potential).);MOD_RES (N6-acetyllysine (By similarity).);MOD_RES (N6-acetyllysine.);MOD_RES (Phosphoserine (By similarity).);CHAIN (ATP-binding cassette sub-family D member 3.);MUTAGEN (G->R: Decreased ATP-binding affinity.);MUTAGEN (S->I: Decreased ATPase activity.);CARBOHYD (N-linked (GlcN…			-332
Q8NE01	AAGQR	YES	Metal transporter CNNM3	CNNM3;Metal transporter CNNM3;Ancient conserved domain-containing protein 3 ;Cyclin-M3;CNNM3;	(Human)	2	QAALAVLLYR	AAGQRAVPAV	216	707							TRANSMEM (Helical; (Potential).);CARBOHYD (N-linked (GlcNAc...) (Potential).)	DOMAIN (DUF21.);CHAIN (Metal transporter CNNM3.)	DOMAIN (CBS 1.);DOMAIN (CBS 2.);TRANSMEM (Helical; (Potential).);MOD_RES (Phosphoserine.);MOD_RES (Phosphoserine (By similarity).)			-66
Q8N5M9	AAGTDGSDFQHR	YES	Protein jagunal homolog 1	JAGN1;Protein jagunal homolog 1;JAGN1;	(Human)	3	MASRAGPR	AAGTDGSDFQ	9	183							MOD_RES (Phosphoserine.)	TOPO_DOM (Cytoplasmic (Potential).);CHAIN (Protein jagunal homolog 1.)	TOPO_DOM (Lumenal (Potential).);TOPO_DOM (Cytoplasmic (Potential).);TRANSMEM (Helical; (Potential).)			-84
Q9BX68	AAGVTDGNEVAKAQQATPGGAAPTIFSR	YES	Histidine triad nucleotide-binding protein 2, mitochondrial	HINT2;Histidine triad nucleotide-binding protein 2, mitochondrial;HINT-3 ;HIT-17kDa ;PKCI-1-related HIT protein;HINT2;	(Human)	9	TGVRGGQVRG	AAGVTDGNEV	31	163					Subtiligase Based Positive Selection;unknown		TRANSIT (Mitochondrion (Potential).)	CHAIN (Histidine triad nucleotide-binding protein 2, mitochondrial.)	MOTIF (Histidine triad motif.);MOD_RES (N6-acetyllysine (By similarity).);NP_BIND (Purine nucleotide phosphoramidate (By similarity).);BINDING (Purine nucleotide phosphoramidate (By similarity).);ACT_SITE (Tele-AMP-histidine intermediate.);DOMAIN (HIT.);MUTAGEN (H->A: Loss of adenosine phosphoramidase activity.)				13
P49411	AAHVEYSTAAR	YES	Elongation factor Tu, mitochondrial	TUFM;Elongation factor Tu, mitochondrial;P43;EFTU;	(Human)	16	EERARGITIN	AAHVEYSTAA	110	452					Subtiligase Based Positive Selection		MOD_RES (N6-acetyllysine.);NP_BIND (GTP (By similarity).);TRANSIT (Mitochondrion.)	CHAIN (Elongation factor Tu, mitochondrial.)	MOD_RES (N6-acetyllysine.);NP_BIND (GTP (By similarity).)				66
Q9BQ95	AALAR	YES	Evolutionarily conserved signaling intermediate in Toll pathway, mitochondrial	ECSIT;Evolutionarily conserved signaling intermediate in Toll pathway, mitochondrial;Protein SITPEC;ECSIT;	(Human)	19	IVGIQSPDQQ	AALARHNPAR	274	431							TRANSIT (Mitochondrion (Potential).)	CHAIN (Evolutionarily conserved signaling intermediate in Toll pathway, mitochondrial.)					225
O95490	AALPFGLVR	YES	Latrophilin-2	LPHN2;Latrophilin-2;Calcium-independent alpha-latrotoxin receptor 2 Short=CIRL-2 ;Latrophilin homolog 1 ;Lectomedin-1;LPHN2;S63.012	(Human)	1	FLPNTEGFSR	AALPFGLVRR	29	1459	X	X					SIGNAL (Potential.)	CHAIN (Latrophilin-2.)	DISULFID (By similarity.);TOPO_DOM (Extracellular (Potential).);TOPO_DOM (Cytoplasmic (Potential).);CARBOHYD (N-linked (GlcNAc...) (Potential).);CARBOHYD (N-linked (GlcNAc...).);TRANSMEM (Helical; Name=1; (Potential).);TRANSMEM (Helical; Name=2; (Potential).);TRANSMEM (Helical; Name=3; (Potential).);TRANSMEM (Helical; Name=4; (Potential).);TRANSMEM (Helical; Name=5; (Potential).);TRANSMEM (Helica…	3		-945
Q9NQC3	AAPVPTAPAAGAPLMDFGNDFVPPAPR	YES	Reticulon-4	RTN4;Reticulon-4;Foocen ;Neurite outgrowth inhibitor Short=Nogo protein ;Neuroendocrine-specific protein Short=NSP ;Neuroendocrine-specific protein C homolog ;RTN-x ;Reticulon-5;RTN4;	(Human)	2	LERKPAAGLS	AAPVPTAPAA	65	1192					Subtiligase Based Positive Selection;unknown		MOD_RES (N-acetylmethionine.);MOD_RES (Phosphoserine.);COMPBIAS (Poly-Glu.)	CHAIN (Reticulon-4.);TOPO_DOM (Cytoplasmic (Potential).)	MOD_RES (Phosphoserine.);MOD_RES (Phosphoserine (By similarity).);MOD_RES (N6-acetyllysine.);COMPBIAS (Poly-Pro.);DOMAIN (Reticulon.);TOPO_DOM (Lumenal (Potential).);TOPO_DOM (Cytoplasmic (Potential).);TRANSMEM (Helical; (Potential).)			-1090
Q99623	AAQNISKTIATSQNR	YES	Prohibitin-2	PHB2;Prohibitin-2;B-cell receptor-associated protein BAP37 ;D-prohibitin ;Repressor of estrogen receptor activity;PHB2;	(Human)	12	PGYIKLRKIR	AAQNISKTIA	256	299							MOD_RES (N-acetylalanine.);MOD_RES (Phosphotyrosine.);MOD_RES (N6-acetyllysine (By similarity).);MOD_RES (N6-acetyllysine.);INIT_MET (Removed.);REGION (Necessary for transcriptional repression.);COILED (Potential.)	CHAIN (Prohibitin-2.)	MOD_RES (N6-acetyllysine (By similarity).)
P06576	AAQTSPSPKAGAATGR	YES	ATP synthase subunit beta, mitochondrial	ATP5B;ATP synthase subunit beta, mitochondrial;ATPB;	(Human)	12	PTAVHPVRDY	AAQTSPSPKA	47	529	X	X			Subtiligase Based Positive Selection;unknown			TRANSIT (Mitochondrion.)	NP_BIND (ATP (By similarity).);MOD_RES (N6-acetyllysine; alternate (By similarity).);MOD_RES (N6-succinyllysine; alternate (By similarity).);MOD_RES (N6-acetyllysine; alternate.);MOD_RES (N6-acetyllysine.);MOD_RES (N6-acetyllysine (By similarity).);MOD_RES (Phosphoserine (By similarity).);CHAIN (ATP synthase subunit beta, mitochondrial.)				-1
P42704	AARAGPVAGGLLSPAR	YES	Leucine-rich PPR motif-containing protein, mitochondrial	LRPPRC;Leucine-rich PPR motif-containing protein, mitochondrial;130 kDa leucine-rich protein Short=LRP 130 ;GP130;LPPRC;	(Human)	2	GRLHAASYLP	AARAGPVAGG	42	1394								TRANSIT (Mitochondrion (Potential).)	CHAIN (Leucine-rich PPR motif-containing protein, mitochondrial.);MOD_RES (N6-acetyllysine.);MOD_RES (N6-acetyllysine (By similarity).);REGION (RNA-binding.);REPEAT (PPR 1.);REPEAT (PPR 2.);REPEAT (PPR 3.);REPEAT (PPR 4.);REPEAT (PPR 5.);REPEAT (PPR 6.);REPEAT (PPR 7.);REPEAT (PPR 8.);REPEAT (PPR 9.);REPEAT (PPR 10.);REPEAT (PPR 11.);REPEAT (PPR 12.);REPEAT (PPR 13.);REPEAT (PPR 14.);REPEAT (PPR …				-18
Q8WUK0	AATALLEAGLAR	YES	Phosphatidylglycerophosphatase and protein-tyrosine phosphatase 1	PTPMT1;Phosphatidylglycerophosphatase and protein-tyrosine phosphatase 1;PTEN-like phosphatase ;Phosphoinositide lipid phosphatase ;Protein-tyrosine phosphatase mitochondrial 1 EC=3.1.3.16 EC=3.1.3.48;PTPM1;	(Human)	11	M	AATALLEAGL	2	201	X							TRANSIT (Mitochondrion (Potential).)	ACT_SITE (Phosphocysteine intermediate (By similarity).);DOMAIN (Tyrosine-protein phosphatase.);CHAIN (Phosphatidylglycerophosphatase and protein-tyrosine phosphatase 1.)				-26
Q86TX2	AATLILEPAGR	YES	Acyl-coenzyme A thioesterase 1	ACOT1;Acyl-coenzyme A thioesterase 1;CTE-I ;CTE-Ib ;Inducible cytosolic acyl-coenzyme A thioester hydrolase ;Long chain acyl-CoA thioester hydrolase Short=Long chain acyl-CoA hydrolase;ACOT1;	(Human)	14	M	AATLILEPAG	2	421	X	X			COFRADIC		INIT_MET (Removed.)		ACT_SITE (Charge relay system (By similarity).);CHAIN (Acyl-coenzyme A thioesterase 1.)
P49753	AATLILEPAGR	YES	Acyl-coenzyme A thioesterase 2, mitochondrial	ACOT2;Acyl-coenzyme A thioesterase 2, mitochondrial;Acyl-coenzyme A thioester hydrolase 2a ;CTE-Ia ;Long-chain acyl-CoA thioesterase 2 ;ZAP128;ACOT2;S09.028	(Human)	14	GQIIRVPARM	AATLILEPAG	64	483					Subtiligase Based Positive Selection		TRANSIT (Mitochondrion (Potential).)	CHAIN (Acyl-coenzyme A thioesterase 2, mitochondrial.)	MOTIF (Microbody targeting signal (Potential).);MOD_RES (N6-acetyllysine (By similarity).);MOD_RES (N6-succinyllysine (By similarity).);ACT_SITE (Charge relay system (By similarity).)				63
Q6Y1H2	AAVAATAAAKGNGGGGGR	YES	Very-long-chain (3R)-3-hydroxyacyl-[acyl-carrier protein] dehydratase 2	PTPLB;Very-long-chain (3R)-3-hydroxyacyl-[acyl-carrier protein] dehydratase 2;3-hydroxyacyl-CoA dehydratase 2 Short=HACD2 ;Protein-tyrosine phosphatase-like member B;HACD2;	(Human)	3	M	AAVAATAAAK	2	254	X	X			Subtiligase Based Positive Selection		INIT_MET (Removed.)		COMPBIAS (Poly-Gly.);TOPO_DOM (Cytoplasmic (Potential).);TOPO_DOM (Lumenal (Potential).);CHAIN (Very-long-chain (3R)-3-hydroxyacyl-[acyl- carrier protein] dehydratase 2.);CARBOHYD (N-linked (GlcNAc...) (Potential).);TRANSMEM (Helical; (Potential).);MOD_RES (N-acetylalanine.);ACT_SITE (By similarity.)			-96
P10809	AAVEEGIVLGGGCALLR	YES	60 kDa heat shock protein, mitochondrial	HSPD1;60 kDa heat shock protein, mitochondrial;60 kDa chaperonin ;Chaperonin 60 Short=CPN60 ;Heat shock protein 60 Short=HSP-60 Short=Hsp60 ;HuCHA60 ;Mitochondrial matrix protein P1 ;P60 lymphocyte protein;CH60;	(Human)	2	RVTDALNATR	AAVEEGIVLG	430	573							MOD_RES (N6-succinyllysine (By similarity).);MOD_RES (Phosphoserine.);MOD_RES (N6-acetyllysine (By similarity).);MOD_RES (N6-acetyllysine; alternate.);MOD_RES (N6-succinyllysine; alternate (By similarity).);MOD_RES (N6-acetyllysine.);MOD_RES (N6-acetyllysine; alternate (By similarity).);MOD_RES (N6-malonyllysine; alternate.);MOD_RES (Phosphoserine (By similarity).);TRANSIT (Mitochondrion.)	CHAIN (60 kDa heat shock protein, mitochondrial.)	MOD_RES (N6-acetyllysine.);MOD_RES (N6-acetyllysine; alternate (By similarity).);MOD_RES (N6-succinyllysine; alternate (By similarity).)				403
P50993	AAVPDAVGKCR	YES	Sodium/potassium-transporting ATPase subunit alpha-2	ATP1A2;Sodium/potassium-transporting ATPase subunit alpha-2;Sodium pump subunit alpha-2;AT1A2;	(Human)	1	GLMSMIDPPR	AAVPDAVGKC	594	1020							TOPO_DOM (Cytoplasmic (Potential).);TOPO_DOM (Extracellular (Potential).);TRANSMEM (Helical; (Potential).);MOD_RES (Phosphothreonine.);MOD_RES (Phosphoserine.);ACT_SITE (4-aspartylphosphate intermediate (By similarity).);REGION (Interaction with phosphoinositide-3 kinase (By similarity).);PROPEP (By similarity.)	TOPO_DOM (Cytoplasmic (Potential).);CHAIN (Sodium/potassium-transporting ATPase subunit alpha-2.)	TOPO_DOM (Extracellular (Potential).);TOPO_DOM (Cytoplasmic (Potential).);TRANSMEM (Helical; (Potential).);MOD_RES (Phosphoserine; by PKA (By similarity).);METAL (Magnesium (By similarity).)		588	-374
P42704	ADAVWNKIQEENVIPR	YES	Leucine-rich PPR motif-containing protein, mitochondrial	LRPPRC;Leucine-rich PPR motif-containing protein, mitochondrial;130 kDa leucine-rich protein Short=LRP 130 ;GP130;LPPRC;	(Human)	2	LYKINGDWQR	ADAVWNKIQE	974	1394							MOD_RES (N6-acetyllysine.);MOD_RES (N6-acetyllysine (By similarity).);REPEAT (PPR 1.);REPEAT (PPR 2.);REPEAT (PPR 3.);REPEAT (PPR 4.);REPEAT (PPR 5.);REPEAT (PPR 6.);REPEAT (PPR 7.);REPEAT (PPR 8.);REPEAT (PPR 9.);REPEAT (PPR 10.);REPEAT (PPR 11.);REPEAT (PPR 12.);REPEAT (PPR 13.);TRANSIT (Mitochondrion (Potential).)	CHAIN (Leucine-rich PPR motif-containing protein, mitochondrial.);REPEAT (PPR 14.)	REGION (RNA-binding.);REPEAT (PPR 15.);REPEAT (PPR 16.);REPEAT (PPR 17.);REPEAT (PPR 18.);REPEAT (PPR 19.);REPEAT (PPR 20.)				914
P43304	ADCISEPVNR	YES	Glycerol-3-phosphate dehydrogenase, mitochondrial	GPD2;Glycerol-3-phosphate dehydrogenase, mitochondrial;mtGPD;GPDM;	(Human)	2	KQMNLAYVKA	ADCISEPVNR	43	727	X	X					TRANSIT (Mitochondrion (By similarity).)		CHAIN (Glycerol-3-phosphate dehydrogenase, mitochondrial.);MOD_RES (Phosphotyrosine (By similarity).);NP_BIND (FAD (Potential).);DOMAIN (EF-hand 1.);DOMAIN (EF-hand 2.);CA_BIND (Potential.)				0
P43304	ADCISEPVNREPPSR	YES	Glycerol-3-phosphate dehydrogenase, mitochondrial	GPD2;Glycerol-3-phosphate dehydrogenase, mitochondrial;mtGPD;GPDM;	(Human)	2	KQMNLAYVKA	ADCISEPVNR	43	727	X	X					TRANSIT (Mitochondrion (By similarity).)		CHAIN (Glycerol-3-phosphate dehydrogenase, mitochondrial.);MOD_RES (Phosphotyrosine (By similarity).);NP_BIND (FAD (Potential).);DOMAIN (EF-hand 1.);DOMAIN (EF-hand 2.);CA_BIND (Potential.)				0
Q7KZF4	ADDADEFGYSR	YES	Staphylococcal nuclease domain-containing protein 1	SND1;Staphylococcal nuclease domain-containing protein 1;100 kDa coactivator ;EBNA2 coactivator p100 ;Tudor domain-containing protein 11 ;p100 co-activator;SND1;	(Human)	7	LNLWRYGDFR	ADDADEFGYS	900	910							MOD_RES (N-acetylalanine.);MOD_RES (N6-acetyllysine.);MOD_RES (Phosphoserine.);INIT_MET (Removed.);DOMAIN (TNase-like 1.);DOMAIN (TNase-like 2.);DOMAIN (TNase-like 3.);DOMAIN (TNase-like 4.);DOMAIN (Tudor.);MOTIF (Nuclear localization signal (Potential).)	CHAIN (Staphylococcal nuclease domain-containing protein 1.)	MOD_RES (Phosphoserine.)
P11498	ADFAQACQDAGVR	YES	Pyruvate carboxylase, mitochondrial	PC;Pyruvate carboxylase, mitochondrial;Pyruvic carboxylase Short=PCB;PYC;	(Human)	11	HPGYGFLSER	ADFAQACQDA	125	1178							MOD_RES (N6-acetyllysine; alternate (By similarity).);MOD_RES (N6-succinyllysine; alternate (By similarity).);TRANSIT (Mitochondrion (Potential).)	DOMAIN (Biotin carboxylation.);CHAIN (Pyruvate carboxylase, mitochondrial.)	MOD_RES (N6-acetyllysine (By similarity).);MOD_RES (N6-succinyllysine (By similarity).);MOD_RES (N6-carboxylysine.);MOD_RES (N6-acetyllysine.);MOD_RES (N6-biotinyllysine.);ACT_SITE (By similarity.);REGION (Substrate binding.);METAL (Manganese.);METAL (Manganese; via carbamate group.);DOMAIN (ATP-grasp.);DOMAIN (Carboxyltransferase.);DOMAIN (Biotinyl-binding.);MUTAGEN (F->A,E: Loss of tetramerizat…				104
P49411	AEAGDNLGALVR	YES	Elongation factor Tu, mitochondrial	TUFM;Elongation factor Tu, mitochondrial;P43;EFTU;	(Human)	16	IEMFHKSLER	AEAGDNLGAL	316	452							MOD_RES (N6-acetyllysine.);NP_BIND (GTP (By similarity).);TRANSIT (Mitochondrion.)	CHAIN (Elongation factor Tu, mitochondrial.)	MOD_RES (N6-acetyllysine.)				272
Q9NPL8	AEAVTADSEVLEER	YES	Complex I assembly factor TIMMDC1, mitochondrial	TIMMDC1;Complex I assembly factor TIMMDC1, mitochondrial;Protein M5-14 ;Translocase of inner mitochondrial membrane domain-containing protein 1;TIDC1;	(Human)	3	ALCLFPRVFA	AEAVTADSEV	25	285					Subtiligase Based Positive Selection			CHAIN (Complex I assembly factor TIMMDC1, mitochondrial.)	TRANSMEM (Helical; (Potential).)			-185
P80370	AECFPACNPQNGFCEDDNVCR	YES	Protein delta homolog 1	DLK1;Protein delta homolog 1;pG2;DLK1;	(Human)	14	LLAFGHSTYG	AECFPACNPQ	24	383	X	X					SIGNAL ()		DISULFID (By similarity.);TOPO_DOM (Extracellular (Potential).);TOPO_DOM (Cytoplasmic (Potential).);CHAIN (Protein delta homolog 1.);CHAIN (Fetal antigen 1.);CARBOHYD (O-linked (GalNAc...).);CARBOHYD (N-linked (GlcNAc...).);CARBOHYD (O-linked (GalNAc...); partial.);CARBOHYD (N-linked (GlcNAc...); partial; atypical.);TRANSMEM (Helical; (Potential).);DOMAIN (EGF-like 1.);DOMAIN (EGF-like 2.);DOMAIN…	0		-304
Q9UN70	AEFPSGSAPR	YES	Protocadherin gamma-C3	PCDHGC3;Protocadherin gamma-C3;Protocadherin-2 ;Protocadherin-43 Short=PC-43;PCDGK;	(Human)	5	SVTEDSPEAR	AEFPSGSAPR	675	934							SIGNAL (Potential.);DOMAIN (Cadherin 1.);DOMAIN (Cadherin 2.);DOMAIN (Cadherin 3.);DOMAIN (Cadherin 4.);DOMAIN (Cadherin 5.);CARBOHYD (N-linked (GlcNAc...) (Potential).)	DOMAIN (Cadherin 6.);CHAIN (Protocadherin gamma-C3.);TOPO_DOM (Extracellular (Potential).)	TOPO_DOM (Cytoplasmic (Potential).);CARBOHYD (N-linked (GlcNAc...) (Potential).);TRANSMEM (Helical; (Potential).)	643		-40
O60613	AEFSSEACR	YES	15 kDa selenoprotein	SEP15;15 kDa selenoprotein;SEP15;	(Human)		TVLQAVSAFG	AEFSSEACRE	31	162	X	X					SIGNAL (Potential.)	CHAIN (15 kDa selenoprotein.)	NON_STD (Selenocysteine.)	2
P42704	AEILR	YES	Leucine-rich PPR motif-containing protein, mitochondrial	LRPPRC;Leucine-rich PPR motif-containing protein, mitochondrial;130 kDa leucine-rich protein Short=LRP 130 ;GP130;LPPRC;	(Human)	2	IPREKTLRLL	AEILREGNQE	997	1394							MOD_RES (N6-acetyllysine.);MOD_RES (N6-acetyllysine (By similarity).);REPEAT (PPR 1.);REPEAT (PPR 2.);REPEAT (PPR 3.);REPEAT (PPR 4.);REPEAT (PPR 5.);REPEAT (PPR 6.);REPEAT (PPR 7.);REPEAT (PPR 8.);REPEAT (PPR 9.);REPEAT (PPR 10.);REPEAT (PPR 11.);REPEAT (PPR 12.);REPEAT (PPR 13.);REPEAT (PPR 14.);TRANSIT (Mitochondrion (Potential).)	CHAIN (Leucine-rich PPR motif-containing protein, mitochondrial.)	REGION (RNA-binding.);REPEAT (PPR 15.);REPEAT (PPR 16.);REPEAT (PPR 17.);REPEAT (PPR 18.);REPEAT (PPR 19.);REPEAT (PPR 20.)				937
Q9UHB9	AEKQVPGGGGGGGSGGGGGSGGGGSGGGR	YES	Signal recognition particle subunit SRP68	SRP68;Signal recognition particle subunit SRP68;Signal recognition particle 68 kDa protein;SRP68;	(Human)	17	MA	AEKQVPGGGG	3	627		X			COFRADIC;Subtiligase Based Positive Selection			CHAIN (Signal recognition particle subunit SRP68.)	MOD_RES (Phosphoserine.);MOD_RES (N6-acetyllysine.);COMPBIAS (Poly-Gly.)
Q14249	AELPPVPGGPR	YES	Endonuclease G, mitochondrial	ENDOG;Endonuclease G, mitochondrial;NUCG;	(Human)	9	RLPVLPVAAA	AELPPVPGGP	49	297	X	X			Subtiligase Based Positive Selection		TRANSIT (Mitochondrion (By similarity).)		CHAIN (Endonuclease G, mitochondrial.);METAL (Magnesium or manganese; catalytic (By similarity).);ACT_SITE (Proton acceptor (By similarity).)				0
Q9BV79	AEPAR	YES	Trans-2-enoyl-CoA reductase, mitochondrial	MECR;Trans-2-enoyl-CoA reductase, mitochondrial;Nuclear receptor-binding factor 1 Short=HsNrbf-1 Short=NRBF-1;MECR;	(Human)	1	GPAASSYSAS	AEPARVRALV	38	373					Subtiligase Based Positive Selection			TRANSIT (Mitochondrion (Potential).)	CHAIN (Trans-2-enoyl-CoA reductase, mitochondrial.);MOD_RES (N6-acetyllysine; alternate (By similarity).);MOD_RES (N6-succinyllysine; alternate (By similarity).);MOD_RES (N6-succinyllysine (By similarity).);NP_BIND (NADP (By similarity).);BINDING (NADP (By similarity).);MUTAGEN (S->A: Reduces catalytic activity by 68%.);MUTAGEN (Y->F: Reduces catalytic activity by 95%. Strongly reduces affinity f…				-16
Q9P281	AEPGATPSR	YES	BAH and coiled-coil domain-containing protein 1	BAHCC1;BAH and coiled-coil domain-containing protein 1;Bromo adjacent homology domain-containing protein 2 Short=BAH domain-containing protein 2;BAHC1;	(Human)		AKGKAKGSLR	AEPGATPSRD	1734	2608							COMPBIAS (Pro-rich.);COILED (Potential.)	CHAIN (BAH and coiled-coil domain-containing protein 1.)	COMPBIAS (Ser-rich.);DOMAIN (BAH.)
Q15904	AEQQVPLVLWSSDR	YES	V-type proton ATPase subunit S1	ATP6AP1;V-type proton ATPase subunit S1;Protein XAP-3 ;V-ATPase Ac45 subunit ;V-ATPase S1 accessory protein ;Vacuolar proton pump subunit S1;VAS1;	(Human)	X	SLAAAAAAAA	AEQQVPLVLW	41	470	X	X						SIGNAL (Potential.)	TRANSMEM (Helical; (Potential).);CHAIN (V-type proton ATPase subunit S1.);CARBOHYD (N-linked (GlcNAc...) (Potential).);CARBOHYD (N-linked (GlcNAc...).)	-1		-400
Q9NR28	AESEQEAYLR	YES	Diablo homolog, mitochondrial	DIABLO;Diablo homolog, mitochondrial;Direct IAP-binding protein with low pI ;Second mitochondria-derived activator of caspase Short=Smac;DBLOH;	(Human)	12	QKTQEEGEER	AESEQEAYLR	228	239							MOTIF (IAP-binding.);TRANSIT (Mitochondrion.)	CHAIN (Diablo homolog, mitochondrial.)					172
O75439	AETIR	YES	Mitochondrial-processing peptidase subunit beta	PMPCB;Mitochondrial-processing peptidase subunit beta;Beta-MPP ;P-52;MPPB;M16.003	(Human)	7	ELEARIDAVN	AETIREVCTK	447	489							METAL (Zinc (By similarity).);TRANSIT (Mitochondrion.);ACT_SITE (Proton acceptor (By similarity).)	CHAIN (Mitochondrial-processing peptidase subunit beta.)					401
Q9UHD8	AEVLGHKTPEPAPR	YES	Septin-9	SEPT9;Septin-9;MLL septin-like fusion protein MSF-A Short=MLL septin-like fusion protein ;Ovarian/Breast septin Short=Ov/Br septin ;Septin D1;SEPT9;	(Human)	17	IGPSRFGLKR	AEVLGHKTPE	135	586							MOD_RES (N-acetylmethionine.);MOD_RES (Phosphoserine.);MOD_RES (Phosphothreonine.);MOD_RES (N6-acetyllysine (By similarity).)	CHAIN (Septin-9.)	MOD_RES (Phosphothreonine.);MOD_RES (Phosphotyrosine.);MOD_RES (Phosphoserine.);NP_BIND (GTP (By similarity).);BINDING (GTP (By similarity).);BINDING (GTP; via amide nitrogen (By similarity).);BINDING (GTP; via amide nitrogen and carbonyl oxygen (By similarity).)
P40429	AEVQVLVLDGR	YES	60S ribosomal protein L13a	RPL13A;60S ribosomal protein L13a;23 kDa highly basic protein;RL13A;	(Human)	19	M	AEVQVLVLDG	2	203	X	X			COFRADIC;other		INIT_MET (Removed.)		MOD_RES (N-acetylalanine.);MOD_RES (Citrulline (By similarity).);MOD_RES (Phosphoserine; by ZIPK/DAPK3.);MOD_RES (N6-acetyllysine.);CHAIN (60S ribosomal protein L13a.);MUTAGEN (S->A: Loss of interferon-gamma induced phosphorylation.)
Q9UQ80	AFFSEVER	YES	Proliferation-associated protein 2G4	PA2G4;Proliferation-associated protein 2G4;Cell cycle protein p38-2G4 homolog Short=hG4-1 ;ErbB3-binding protein 1;PA2G4;M24.973	(Human)	12	QYGLKMKTSR	AFFSEVERRF	264	394							MOD_RES (N-acetylserine.);MOD_RES (Phosphoserine.);INIT_MET (Removed.);REGION (Necessary for nucleolar localization.);REGION (RNA-binding.);MUTAGEN (KYK->AYA: Loss of nucleolar localization.)	CHAIN (Proliferation-associated protein 2G4.)	MOD_RES (Phosphoserine.);MOD_RES (Phosphothreonine (Probable).);MOD_RES (Phosphothreonine.);REGION (Necessary for nucleolar localization.);REGION (Interaction with RNA (By similarity).);MUTAGEN (S->A: No effect on in vitro phosphorylation by PKC.);MUTAGEN (RK->AA: Only partial nucleolar localization.);MUTAGEN (T->A: Decreases in vitro phosphorylation by PKC.)
P34897	AFPMPGFDEH	YES	Serine hydroxymethyltransferase, mitochondrial	SHMT2;Serine hydroxymethyltransferase, mitochondrial;Glycine hydroxymethyltransferase ;Serine methylase;GLYM;	(Human)	12	LRQRVEQFAR	AFPMPGFDEH	495	504							MOD_RES (N6-acetyllysine.);MOD_RES (N6-(pyridoxal phosphate)lysine (By similarity).);TRANSIT (Mitochondrion.)	CHAIN (Serine hydroxymethyltransferase, mitochondrial.)					465
Q8NHW5	AGAIAPCEVTVPAQNTGLGPEKTSF	YES	60S acidic ribosomal protein P0-like	RPLP0P6;60S acidic ribosomal protein P0-like;RLA0L;	(Human)		LANKVPAAAR	AGAIAPCEVT	113	317								CHAIN (60S acidic ribosomal protein P0-like.)
P42704	AGDMENAENILTVMR	YES	Leucine-rich PPR motif-containing protein, mitochondrial	LRPPRC;Leucine-rich PPR motif-containing protein, mitochondrial;130 kDa leucine-rich protein Short=LRP 130 ;GP130;LPPRC;	(Human)	2	FSALVTGHAR	AGDMENAENI	245	1394							MOD_RES (N6-acetyllysine.);MOD_RES (N6-acetyllysine (By similarity).);REPEAT (PPR 1.);REPEAT (PPR 2.);REPEAT (PPR 3.);TRANSIT (Mitochondrion (Potential).)	CHAIN (Leucine-rich PPR motif-containing protein, mitochondrial.);REPEAT (PPR 4.)	MOD_RES (N6-acetyllysine.);MOD_RES (N6-acetyllysine (By similarity).);REGION (RNA-binding.);REPEAT (PPR 5.);REPEAT (PPR 6.);REPEAT (PPR 7.);REPEAT (PPR 8.);REPEAT (PPR 9.);REPEAT (PPR 10.);REPEAT (PPR 11.);REPEAT (PPR 12.);REPEAT (PPR 13.);REPEAT (PPR 14.);REPEAT (PPR 15.);REPEAT (PPR 16.);REPEAT (PPR 17.);REPEAT (PPR 18.);REPEAT (PPR 19.);REPEAT (PPR 20.)				185
P62269	AGELTEDEVER	YES	40S ribosomal protein S18	RPS18;40S ribosomal protein S18;Ke-3 Short=Ke3;RS18;	(Human)	6	RKADIDLTKR	AGELTEDEVE	56	152				GRAA			MOD_RES (N-acetylserine.);INIT_MET (Removed.)	CHAIN (40S ribosomal protein S18.)	MOD_RES (N6-acetyllysine.)
P49748	AGGAAQLALDKSDSHPSDALTR	YES	Very long-chain specific acyl-CoA dehydrogenase, mitochondrial	ACADVL;Very long-chain specific acyl-CoA dehydrogenase, mitochondrial;ACADV;	(Human)	17	PRPGPARRPY	AGGAAQLALD	41	655	X	X			unknown;Subtiligase Based Positive Selection		TRANSIT (Mitochondrion (By similarity).)		NP_BIND (FAD.);NP_BIND (FAD (By similarity).);CROSSLNK (Glycyl lysine isopeptide (Lys-Gly) (interchain with G-Cter in ubiquitin); alternate (By similarity).);MOD_RES (N6-acetyllysine (By similarity).);MOD_RES (N6-acetyllysine; alternate (By similarity).);MOD_RES (N6-succinyllysine; alternate (By similarity).);MOD_RES (N6-succinyllysine (By similarity).);MOD_RES (S-nitrosocysteine (By similarity).…				0
P41091	AGGEAGVTLGQPHLSR	YES	Eukaryotic translation initiation factor 2 subunit 3	EIF2S3;Eukaryotic translation initiation factor 2 subunit 3;Eukaryotic translation initiation factor 2 subunit gamma X Short=eIF-2-gamma X Short=eIF-2gX;IF2G;	(Human)	X	M	AGGEAGVTLG	2	472	X	X			unknown;Subtiligase Based Positive Selection;other;N-TAILS		INIT_MET (Removed.)		CHAIN (Eukaryotic translation initiation factor 2 subunit 3.);MOD_RES (N-acetylalanine; partial.);MOD_RES (Phosphoserine (By similarity).);NP_BIND (GTP (By similarity).)
Q2VIR3	AGGEAGVTLGQPHLSR	YES	Putative eukaryotic translation initiation factor 2 subunit 3-like protein	EIF2S3L;Putative eukaryotic translation initiation factor 2 subunit 3-like protein;Eukaryotic translation initiation factor 2 subunit gamma A Short=eIF-2-gamma A Short=eIF-2gA;IF2GL;	(Human)		M	AGGEAGVTLG	2	472	X	X					INIT_MET (Removed (By similarity).)		CHAIN (Putative eukaryotic translation initiation factor 2 subunit 3-like protein.);MOD_RES (N-acetylalanine (By similarity).);MOD_RES (Phosphoserine (By similarity).);NP_BIND (GTP (By similarity).)
Q9Y613	AGGEDRGDGEPVSVVTVR	YES	FH1/FH2 domain-containing protein 1	FHOD1;FH1/FH2 domain-containing protein 1;Formin homolog overexpressed in spleen 1 Short=FHOS ;Formin homology 2 domain-containing protein 1;FHOD1;	(Human)	16	M	AGGEDRGDGE	2	1164	X	X			Subtiligase Based Positive Selection		INIT_MET (Removed.)		COMPBIAS (Poly-Pro.);COMPBIAS (Poly-Gln.);CHAIN (FH1/FH2 domain-containing protein 1.);COILED (Potential.);MOD_RES (Phosphoserine.);MOD_RES (Phosphothreonine.);REGION (Interaction with ROCK1.);DOMAIN (GBD/FH3.);DOMAIN (FH1.);DOMAIN (FH2.);DOMAIN (DAD.)
Q13637	AGGGAGDPGLGAAAAPAPETR	YES	Ras-related protein Rab-32	RAB32;Ras-related protein Rab-32;RAB32;	(Human)	6	M	AGGGAGDPGL	2	225	X	X		MAP12	other;COFRADIC		INIT_MET (Removed.)		MOD_RES (N-acetylalanine.);NP_BIND (GTP (By similarity).);REGION (PKA-RII subunit binding domain.);MOTIF (Effector region (By similarity).);CHAIN (Ras-related protein Rab-32.);MUTAGEN (T->N: Decreased GTP-binding activity.);MUTAGEN (Q->L: No change in GTPase activity.);MUTAGEN (A->F: Abolishes binding to protein kinase A type II regulatory subunit.);MUTAGEN (L->P: Abolishes binding to protein kin…
Q9NT99	AGGGSPPATSCPVACSCSNQASR	YES	Leucine-rich repeat-containing protein 4B	LRRC4B;Leucine-rich repeat-containing protein 4B;Netrin-G3 ligand Short=NGL-3;LRC4B;	(Human)	19	GGGGVAVTSA	AGGGSPPATS	47	713							SIGNAL (Potential.)	TOPO_DOM (Extracellular (Potential).);CHAIN (Leucine-rich repeat-containing protein 4B.)	DISULFID (By similarity.);COMPBIAS (Gly-rich.);COMPBIAS (Poly-Ala.);TOPO_DOM (Cytoplasmic (Potential).);CARBOHYD (N-linked (GlcNAc...) (Potential).);TRANSMEM (Helical; (Potential).);REPEAT (LRR 1.);REPEAT (LRR 2.);REPEAT (LRR 3.);REPEAT (LRR 4.);REPEAT (LRR 5.);REPEAT (LRR 6.);REPEAT (LRR 7.);REPEAT (LRR 8.);REPEAT (LRR 9.);DOMAIN (LRRNT.);DOMAIN (LRRCT.);DOMAIN (Ig-like C2-type.)	11		-551
O95178	AGGGVHIEPR	YES	NADH dehydrogenase [ubiquinone] 1 beta subcomplex subunit 2, mitochondrial	NDUFB2;NADH dehydrogenase [ubiquinone] 1 beta subcomplex subunit 2, mitochondrial;Complex I-AGGG Short=CI-AGGG ;NADH-ubiquinone oxidoreductase AGGG subunit;NDUB2;	(Human)	7	RTAGDGGVRH	AGGGVHIEPR	34	105	X	X			Subtiligase Based Positive Selection		TRANSIT (Mitochondrion.)		CHAIN (NADH dehydrogenase [ubiquinone] 1 beta subcomplex subunit 2, mitochondrial.)				0
Q14257	AGKAEELHYPLGER	YES	Reticulocalbin-2	RCN2;Reticulocalbin-2;Calcium-binding protein ERC-55 ;E6-binding protein Short=E6BP;RCN2;	(Human)	15	LLLLCAAAAG	AGKAEELHYP	22	317	X	X			unknown;Subtiligase Based Positive Selection			SIGNAL (By similarity.)	DOMAIN (EF-hand 1.);DOMAIN (EF-hand 2.);DOMAIN (EF-hand 3.);DOMAIN (EF-hand 4.);DOMAIN (EF-hand 5.);DOMAIN (EF-hand 6.);MOTIF (Prevents secretion from ER (Potential).);CHAIN (Reticulocalbin-2.);CA_BIND (1 (Potential).);CA_BIND (2 (Potential).);CA_BIND (3; possibly ancestral (Potential).);CA_BIND (4 (Potential).);CA_BIND (5 (Potential).);CA_BIND (6 (Potential).)	-1
Q16774	AGLAAAALGR	no
Q7L7L0	AGLQFPVGR	YES	Histone H2A type 3	HIST3H2A;Histone H2A type 3;H2A3;	(Human)	1	RAKAKSRSSR	AGLQFPVGRV	22	130				GRAA			MOD_RES (N-acetylserine.);MOD_RES (Phosphoserine; by RPS6KA5.);MOD_RES (Citrulline; alternate.);MOD_RES (Symmetric dimethylarginine; by PRMT5; alternate (By similarity).);MOD_RES (N6-acetyllysine (By similarity).);CROSSLNK (Glycyl lysine isopeptide (Lys-Gly) (interchain with G-Cter in ubiquitin).);MUTAGEN (S->A: Blocks the inhibition of transcription by RPS6KA5/MSK1.);INIT_MET (Removed.)	CHAIN (Histone H2A type 3.)	MOD_RES (N6-crotonyl-L-lysine.);MOD_RES (N5-methylglutamine.);MOD_RES (N6-crotonyl-L-lysine; alternate.);MOD_RES (Phosphothreonine; by VPRBP.);MOD_RES (Phosphoserine (By similarity).);CROSSLNK (Glycyl lysine isopeptide (Lys-Gly) (interchain with G-Cter in ubiquitin); alternate.)
P04908	AGLQFPVGR	YES	Histone H2A type 1-B/E	HIST1H2AE;Histone H2A type 1-B/E;Histone H2A.2 ;Histone H2A/a ;Histone H2A/m;H2A1B;	(Human)	6	RAKAKTRSSR	AGLQFPVGRV	22	130				GRAA			MOD_RES (N-acetylserine.);MOD_RES (Phosphoserine; by RPS6KA5.);MOD_RES (Citrulline; alternate.);MOD_RES (Symmetric dimethylarginine; by PRMT5; alternate (By similarity).);MOD_RES (N6-acetyllysine (By similarity).);CROSSLNK (Glycyl lysine isopeptide (Lys-Gly) (interchain with G-Cter in ubiquitin).);MUTAGEN (S->A: Blocks the inhibition of transcription by RPS6KA5/MSK1.);INIT_MET (Removed.)	CHAIN (Histone H2A type 1-B/E.)	MOD_RES (N6-crotonyl-L-lysine.);MOD_RES (N5-methylglutamine.);MOD_RES (N6-crotonyl-L-lysine; alternate.);MOD_RES (Phosphothreonine; by VPRBP.);CROSSLNK (Glycyl lysine isopeptide (Lys-Gly) (interchain with G-Cter in ubiquitin); alternate.)
Q99878	AGLQFPVGR	YES	Histone H2A type 1-J	HIST1H2AJ;Histone H2A type 1-J;Histone H2A/e;H2A1J;	(Human)	6	RAKAKTRSSR	AGLQFPVGRV	22	128				GRAA			MOD_RES (N-acetylserine.);MOD_RES (Phosphoserine; by RPS6KA5.);MOD_RES (Citrulline; alternate.);MOD_RES (Symmetric dimethylarginine; by PRMT5; alternate (By similarity).);MOD_RES (N6-acetyllysine (By similarity).);CROSSLNK (Glycyl lysine isopeptide (Lys-Gly) (interchain with G-Cter in ubiquitin).);MUTAGEN (S->A: Blocks the inhibition of transcription by RPS6KA5/MSK1.);INIT_MET (Removed.)	CHAIN (Histone H2A type 1-J.)	MOD_RES (N6-crotonyl-L-lysine.);MOD_RES (N5-methylglutamine.);MOD_RES (N6-crotonyl-L-lysine; alternate.);MOD_RES (Phosphothreonine; by VPRBP.);CROSSLNK (Glycyl lysine isopeptide (Lys-Gly) (interchain with G-Cter in ubiquitin); alternate.)
Q71UI9	AGLQFPVGR	YES	Histone H2A.V	H2AFV;Histone H2A.V;H2A.F/Z;H2AV;	(Human)	7	KAKAVSRSQR	AGLQFPVGRI	24	128				GRAA			MOD_RES (N6-acetyllysine (By similarity).)	CHAIN (Histone H2A.V.)	CROSSLNK (Glycyl lysine isopeptide (Lys-Gly) (interchain with G-Cter in ubiquitin) (By similarity).)
Q96KK5	AGLQFPVGR	YES	Histone H2A type 1-H	HIST1H2AH;Histone H2A type 1-H;Histone H2A/s;H2A1H;	(Human)	6	RAKAKTRSSR	AGLQFPVGRV	22	128				GRAA			MOD_RES (N-acetylserine.);MOD_RES (Phosphoserine; by RPS6KA5.);MOD_RES (Citrulline; alternate.);MOD_RES (Symmetric dimethylarginine; by PRMT5; alternate (By similarity).);MOD_RES (N6-acetyllysine (By similarity).);CROSSLNK (Glycyl lysine isopeptide (Lys-Gly) (interchain with G-Cter in ubiquitin).);MUTAGEN (S->A: Blocks the inhibition of transcription by RPS6KA5/MSK1.);INIT_MET (Removed.)	CHAIN (Histone H2A type 1-H.)	MOD_RES (N6-crotonyl-L-lysine.);MOD_RES (N5-methylglutamine.);MOD_RES (N6-crotonyl-L-lysine; alternate.);MOD_RES (Phosphothreonine; by VPRBP.);CROSSLNK (Glycyl lysine isopeptide (Lys-Gly) (interchain with G-Cter in ubiquitin); alternate.)
P55809	AGNVIFR	YES	Succinyl-CoA:3-ketoacid coenzyme A transferase 1, mitochondrial	OXCT1;Succinyl-CoA:3-ketoacid coenzyme A transferase 1, mitochondrial;3-oxoacid CoA-transferase 1 ;Somatic-type succinyl-CoA:3-oxoacid CoA-transferase Short=SCOT-s;SCOT1;	(Human)	5	ALVKAWKADR	AGNVIFRKSA	218	520							MOD_RES (Phosphoserine.);MOD_RES (N6-succinyllysine (By similarity).);TRANSIT (Mitochondrion.)	CHAIN (Succinyl-CoA:3-ketoacid coenzyme A transferase 1, mitochondrial.)	MOD_RES (N6-succinyllysine (By similarity).);ACT_SITE (5-glutamyl coenzyme A thioester intermediate (By similarity).)				178
Q13445	AGPPPIQDGEFTFLLPAGR	YES	Transmembrane emp24 domain-containing protein 1	TMED1;Transmembrane emp24 domain-containing protein 1;Interleukin-1 receptor-like 1 ligand ;Putative T1/ST2 receptor-binding protein ;p24 family protein gamma-1 Short=Tp24 Short=p24gamma1;TMED1;	(Human)	19	LLMPPVEVGG	AGPPPIQDGE	24	227	X	X			Subtiligase Based Positive Selection;N-TAILS		SIGNAL ()		DOMAIN (GOLD.);MOTIF (COPI vesicle coat-binding (Potential).);MOTIF (COPII vesicle coat-binding (Potential).);CHAIN (Transmembrane emp24 domain-containing protein 1.);COILED (Potential.);TOPO_DOM (Extracellular (Potential).);TOPO_DOM (Cytoplasmic (Potential).);TRANSMEM (Helical; (Potential).)	0		-192
P38646	AGQISGLNVLR	YES	Stress-70 protein, mitochondrial	HSPA9;Stress-70 protein, mitochondrial;75 kDa glucose-regulated protein Short=GRP-75 ;Heat shock 70 kDa protein 9 ;Mortalin Short=MOT ;Peptide-binding protein 74 Short=PBP74;GRP75;	(Human)	5	NDSQRQATKD	AGQISGLNVL	208	679							MOD_RES (N6-acetyllysine (By similarity).);MOD_RES (N6-acetyllysine; alternate.);MOD_RES (N6-succinyllysine; alternate (By similarity).);MOD_RES (N6-acetyllysine.);MOD_RES (N6-acetyllysine; alternate (By similarity).);MOD_RES (N6-malonyllysine; alternate.);TRANSIT (Mitochondrion.)	CHAIN (Stress-70 protein, mitochondrial.)	MOD_RES (N6-acetyllysine.);MOD_RES (N6-acetyllysine; alternate.);MOD_RES (N6-succinyllysine; alternate (By similarity).);MOD_RES (N6-succinyllysine (By similarity).);MOD_RES (N6-acetyllysine; alternate (By similarity).);MOD_RES (N6-acetyllysine (By similarity).)				161
Q9UJS0	AGQTTYSGVIDCFR	YES	Calcium-binding mitochondrial carrier protein Aralar2	SLC25A13;Calcium-binding mitochondrial carrier protein Aralar2;Citrin ;Mitochondrial aspartate glutamate carrier 2 ;Solute carrier family 25 member 13;CMC2;	(Human)	7	IKTRLQVAAR	AGQTTYSGVI	554	675							CA_BIND (1.);CA_BIND (2.);CA_BIND (3.);REPEAT (Solcar 1.);REPEAT (Solcar 2.);DOMAIN (EF-hand 1.);DOMAIN (EF-hand 2.);DOMAIN (EF-hand 3.);DOMAIN (EF-hand 4.);TRANSMEM (Helical; Name=1; (Potential).);TRANSMEM (Helical; Name=2; (Potential).);TRANSMEM (Helical; Name=3; (Potential).);TRANSMEM (Helical; Name=4; (Potential).);TRANSMEM (Helical; Name=5; (Potential).);INIT_MET (Removed.);MOD_RES (N-acetyl…	REPEAT (Solcar 3.);CHAIN (Calcium-binding mitochondrial carrier protein Aralar2.)	TRANSMEM (Helical; Name=6; (Potential).);MOD_RES (N6-succinyllysine (By similarity).);MOD_RES (N6-acetyllysine (By similarity).)			-47
B2RXF0	AGSDVDSEGPAR	YES	Transmembrane protein 229A	TMEM229A;Transmembrane protein 229A;T229A;	(Human)	7	M	AGSDVDSEGP	2	380	X	X						CHAIN (Transmembrane protein 229A.)	TRANSMEM (Helical; (Potential).)			-70
Q6L8Q7	AGSQTAAGAMER	YES	2',5'-phosphodiesterase 12	PDE12;2',5'-phosphodiesterase 12;Mitochondrial deadenylase EC=3.1.13.4;PDE12;	(Human)	3	TAVEKLSRAE	AGSQTAAGAM	26	609							TRANSIT (Mitochondrion (Probable).)	CHAIN (2',5'-phosphodiesterase 12.)	MOD_RES (Phosphoserine.);ACT_SITE (By similarity.);METAL (Magnesium 1 (By similarity).);METAL (Magnesium 2 (By similarity).)				9
P04075	AGTNGETTTQGLDGLSER	YES	Fructose-bisphosphate aldolase A	ALDOA;Fructose-bisphosphate aldolase A;Lung cancer antigen NY-LU-1 ;Muscle-type aldolase;ALDOA;	(Human)	16	IKVDKGVVPL	AGTNGETTTQ	117	364				CATB			INIT_MET (Removed.);MOD_RES (Phosphoserine.);MOD_RES (N6-acetyllysine.);MOD_RES (N6-malonyllysine.);BINDING (Substrate.)	CHAIN (Fructose-bisphosphate aldolase A.)	SITE (Necessary for preference for fructose 1,6-bisphosphate over fructose 1- phosphate.);MOD_RES (N6-malonyllysine.);MOD_RES (N6-acetyllysine.);ACT_SITE (Proton acceptor (By similarity).);ACT_SITE (Schiff-base intermediate with dihydroxyacetone-P.);BINDING (Substrate.)
P35580	AGVLAHLEEER	YES	Myosin-10	MYH10;Myosin-10;Cellular myosin heavy chain, type B ;Myosin heavy chain 10 ;Myosin heavy chain, non-muscle IIb ;Non-muscle myosin heavy chain B Short=NMMHC-B ;Non-muscle myosin heavy chain IIb Short=NMMHC II-b Short=NMMHC-IIB;MYH10;	(Human)	17	RIGQSKIFFR	AGVLAHLEEE	772	1976							MOD_RES (N6-acetyllysine.);NP_BIND (ATP (Potential).)	CHAIN (Myosin-10.);DOMAIN (Myosin motor.)	COILED (Potential.);MOD_RES (Phosphoserine.);MOD_RES (N6-acetyllysine (By similarity).);MOD_RES (N6-acetyllysine.);DOMAIN (IQ.)
Q969V3	AHEFTVYR	YES	Nicalin	NCLN;Nicalin;Nicastrin-like protein;NCLN;M28.978	(Human)	19	VAPPLPAADA	AHEFTVYRMQ	43	563	X	X			Subtiligase Based Positive Selection		SIGNAL (Potential.)		TOPO_DOM (Lumenal (Potential).);TOPO_DOM (Cytoplasmic (Potential).);CHAIN (Nicalin.);CARBOHYD (N-linked (GlcNAc...) (Potential).);TRANSMEM (Helical; (Potential).)	0		-501
P13073	AHESVVKSEDFSLPAYMDR	YES	Cytochrome c oxidase subunit 4 isoform 1, mitochondrial	COX4I1;Cytochrome c oxidase subunit 4 isoform 1, mitochondrial;Cytochrome c oxidase polypeptide IV ;Cytochrome c oxidase subunit IV isoform 1 Short=COX IV-1;COX41;	(Human)	16	RAISTSVCVR	AHESVVKSED	23	169	X	X			unknown;Subtiligase Based Positive Selection		TRANSIT (Mitochondrion.)		MOD_RES (N6-acetyllysine; alternate (By similarity).);MOD_RES (N6-succinyllysine; alternate (By similarity).);MOD_RES (N6-acetyllysine.);MOD_RES (N6-acetyllysine; alternate.);MOD_RES (N6-acetyllysine (By similarity).);CHAIN (Cytochrome c oxidase subunit 4 isoform 1, mitochondrial.)				0
Q9Y2Z4	AHSGAQGLLAAQKAR	YES	Tyrosine--tRNA ligase, mitochondrial	YARS2;Tyrosine--tRNA ligase, mitochondrial;Tyrosyl-tRNA synthetase Short=TyrRS;SYYM;	(Human)	12	SVLLPLGLRK	AHSGAQGLLA	31	477					Subtiligase Based Positive Selection;unknown		TRANSIT (Mitochondrion (Potential).)	CHAIN (Tyrosine--tRNA ligase, mitochondrial.)	MOD_RES (N6-acetyllysine.);MOD_RES (N6-acetyllysine (By similarity).);MOTIF ("HIGH" region.);MOTIF ("KMSKS" region.);BINDING (ATP (By similarity).)				14
Q5T440	AHSSCSPGGDPTAGAAWACFR	YES	Putative transferase CAF17, mitochondrial	IBA57;Putative transferase CAF17, mitochondrial;Iron-sulfur cluster assembly factor homolog;CAF17;	(Human)	1	RLRAAPRCRL	AHSSCSPGGD	32	356								TRANSIT (Mitochondrion (Potential).)	MOD_RES (N6-acetyllysine; alternate (By similarity).);MOD_RES (N6-succinyllysine; alternate (By similarity).);CHAIN (Putative transferase CAF17, mitochondrial.)				-8
P42704	AIAAKEKDIQEESTFSSR	YES	Leucine-rich PPR motif-containing protein, mitochondrial	LRPPRC;Leucine-rich PPR motif-containing protein, mitochondrial;130 kDa leucine-rich protein Short=LRP 130 ;GP130;LPPRC;	(Human)	2	GGLLSPARLY	AIAAKEKDIQ	60	1394	X	X			unknown;Subtiligase Based Positive Selection		TRANSIT (Mitochondrion (Potential).)		CHAIN (Leucine-rich PPR motif-containing protein, mitochondrial.);MOD_RES (N6-acetyllysine.);MOD_RES (N6-acetyllysine (By similarity).);REGION (RNA-binding.);REPEAT (PPR 1.);REPEAT (PPR 2.);REPEAT (PPR 3.);REPEAT (PPR 4.);REPEAT (PPR 5.);REPEAT (PPR 6.);REPEAT (PPR 7.);REPEAT (PPR 8.);REPEAT (PPR 9.);REPEAT (PPR 10.);REPEAT (PPR 11.);REPEAT (PPR 12.);REPEAT (PPR 13.);REPEAT (PPR 14.);REPEAT (PPR …				0
P06576	AIAELGIYPAVD	YES	ATP synthase subunit beta, mitochondrial	ATP5B;ATP synthase subunit beta, mitochondrial;ATPB;	(Human)	12	HLDATTVLSR	AIAELGIYPA	388	529							NP_BIND (ATP (By similarity).);MOD_RES (N6-acetyllysine; alternate (By similarity).);MOD_RES (N6-succinyllysine; alternate (By similarity).);MOD_RES (N6-acetyllysine; alternate.);MOD_RES (N6-acetyllysine.);TRANSIT (Mitochondrion.)	CHAIN (ATP synthase subunit beta, mitochondrial.)	MOD_RES (N6-acetyllysine.);MOD_RES (N6-acetyllysine (By similarity).);MOD_RES (N6-acetyllysine; alternate (By similarity).);MOD_RES (N6-succinyllysine; alternate (By similarity).);MOD_RES (Phosphoserine (By similarity).)				340
P06576	AIAELGIYPAVDPLDSTSR	YES	ATP synthase subunit beta, mitochondrial	ATP5B;ATP synthase subunit beta, mitochondrial;ATPB;	(Human)	12	HLDATTVLSR	AIAELGIYPA	388	529							NP_BIND (ATP (By similarity).);MOD_RES (N6-acetyllysine; alternate (By similarity).);MOD_RES (N6-succinyllysine; alternate (By similarity).);MOD_RES (N6-acetyllysine; alternate.);MOD_RES (N6-acetyllysine.);TRANSIT (Mitochondrion.)	CHAIN (ATP synthase subunit beta, mitochondrial.)	MOD_RES (N6-acetyllysine.);MOD_RES (N6-acetyllysine (By similarity).);MOD_RES (N6-acetyllysine; alternate (By similarity).);MOD_RES (N6-succinyllysine; alternate (By similarity).);MOD_RES (Phosphoserine (By similarity).)				340
O94925	AIAVNDLGTEYVHR	YES	Glutaminase kidney isoform, mitochondrial	GLS;Glutaminase kidney isoform, mitochondrial;K-glutaminase ;L-glutamine amidohydrolase;GLSK;	(Human)	2	LQSCVKPLKY	AIAVNDLGTE	294	669							MOD_RES (N6-succinyllysine (By similarity).);TRANSIT (Mitochondrion (By similarity).);BINDING (Substrate.)	CHAIN (Glutaminase kidney isoform, mitochondrial.)	MOD_RES (N6-acetyllysine.);REPEAT (ANK 1.);REPEAT (ANK 2.);BINDING (Substrate.);BINDING (Substrate; via amide nitrogen.);MUTAGEN (F->Y: No effect on catalytic activity. Loss of inhibition by BPTES; when associated with S-322.);MUTAGEN (F->S: No effect on catalytic activity. Loss of inhibition by BPTES; when associated with Y-318.);MUTAGEN (Y->L: No effect on catalytic activity. Loss of inhibition…				277
P25705	AIEEQVAVIYAGVR	YES	ATP synthase subunit alpha, mitochondrial	ATP5A1;ATP synthase subunit alpha, mitochondrial;ATPA;	(Human)	18	LLKQGQYSPM	AIEEQVAVIY	480	553							NP_BIND (ATP (By similarity).);SITE (Required for activity (By similarity).);MOD_RES (Pyrrolidone carboxylic acid (By similarity).);MOD_RES (Phosphoserine (By similarity).);MOD_RES (N6-acetyllysine (By similarity).);MOD_RES (N6-acetyllysine; alternate.);MOD_RES (N6-succinyllysine; alternate (By similarity).);MOD_RES (Phosphoserine.);MOD_RES (N6-acetyllysine; alternate (By similarity).);MOD_RES (N…	CHAIN (ATP synthase subunit alpha, mitochondrial.)	MOD_RES (N6-acetyllysine; alternate.);MOD_RES (N6-succinyllysine; alternate (By similarity).);MOD_RES (N6-acetyllysine; alternate (By similarity).);MOD_RES (N6-acetyllysine (By similarity).)				436
P00505	AILNTPDLR	YES	Aspartate aminotransferase, mitochondrial	GOT2;Aspartate aminotransferase, mitochondrial;Fatty acid-binding protein Short=FABP-1 ;Glutamate oxaloacetate transaminase 2 ;Kynurenine aminotransferase 4 ;Kynurenine aminotransferase IV ;Kynurenine--oxoglutarate transaminase 4 ;Kynurenine--oxoglutarate transaminase IV ;Plasma membrane-associated fatty acid-binding protein Short=FABPpm ;Transaminase A;AATM;	(Human)	16	PPLNGARIAA	AILNTPDLRK	329	430							MOD_RES (N6-acetyllysine (By similarity).);MOD_RES (N6-acetyllysine; alternate.);MOD_RES (N6-succinyllysine; alternate (By similarity).);MOD_RES (Nitrated tyrosine (By similarity).);MOD_RES (N6-acetyllysine; alternate (By similarity).);MOD_RES (N6-succinyllysine (By similarity).);MOD_RES (N6-acetyllysine.);MOD_RES (N6-(pyridoxal phosphate)lysine; alternate (By similarity).);BINDING (Substrate; vi…	CHAIN (Aspartate aminotransferase, mitochondrial.)	MOD_RES (N6-acetyllysine; alternate (By similarity).);MOD_RES (N6-succinyllysine; alternate (By similarity).);MOD_RES (N6-acetyllysine (By similarity).);MOD_RES (N6-acetyllysine; alternate.);BINDING (Substrate (By similarity).)				299
P42704	AILQENGCLSDSDMFSQAGLR	YES	Leucine-rich PPR motif-containing protein, mitochondrial	LRPPRC;Leucine-rich PPR motif-containing protein, mitochondrial;130 kDa leucine-rich protein Short=LRP 130 ;GP130;LPPRC;	(Human)	2	PCFDSVNSAR	AILQENGCLS	493	1394							MOD_RES (N6-acetyllysine.);MOD_RES (N6-acetyllysine (By similarity).);REPEAT (PPR 1.);REPEAT (PPR 2.);REPEAT (PPR 3.);REPEAT (PPR 4.);REPEAT (PPR 5.);REPEAT (PPR 6.);REPEAT (PPR 7.);REPEAT (PPR 8.);TRANSIT (Mitochondrion (Potential).)	CHAIN (Leucine-rich PPR motif-containing protein, mitochondrial.)	MOD_RES (N6-acetyllysine.);REGION (RNA-binding.);REPEAT (PPR 9.);REPEAT (PPR 10.);REPEAT (PPR 11.);REPEAT (PPR 12.);REPEAT (PPR 13.);REPEAT (PPR 14.);REPEAT (PPR 15.);REPEAT (PPR 16.);REPEAT (PPR 17.);REPEAT (PPR 18.);REPEAT (PPR 19.);REPEAT (PPR 20.)				433
P07437	AILVDLEPGTMDSVR	YES	Tubulin beta chain	TUBB;Tubulin beta chain;Tubulin beta-5 chain;TBB5;	(Human)	6	EATGGKYVPR	AILVDLEPGT	63	444				GRAA	Subtiligase Based Positive Selection		MOD_RES (N6-acetyllysine; alternate.);MOD_RES (N6-succinyllysine; alternate (By similarity).);CROSSLNK (Glycyl lysine isopeptide (Lys-Gly) (interchain with G-Cter in ubiquitin); alternate.)	CHAIN (Tubulin beta chain.)	MOD_RES (Phosphoserine; by CDK1 (By similarity).);MOD_RES (Omega-N-methylarginine.);NP_BIND (GTP (Potential).);CROSSLNK (Glycyl lysine isopeptide (Lys-Gly) (interchain with G-Cter in ubiquitin).)
Q13885	AILVDLEPGTMDSVR	YES	Tubulin beta-2A chain	TUBB2A;Tubulin beta-2A chain;Tubulin beta class IIa;TBB2A;	(Human)	6	EAAGNKYVPR	AILVDLEPGT	63	445				GRAA				CHAIN (Tubulin beta-2A chain.)	MOD_RES (Phosphoserine; by CDK1 (By similarity).);NP_BIND (GTP (Potential).)
P13639	AIMDKKANIR	YES	Elongation factor 2	EEF2;Elongation factor 2;EF2;	(Human)	19	MVNFTVDQIR	AIMDKKANIR	11	858							INIT_MET (Removed.)	CHAIN (Elongation factor 2.)	MOD_RES (Phosphothreonine.);MOD_RES (N6-succinyllysine (By similarity).);MOD_RES (N6-acetyllysine.);MOD_RES (N6-acetyllysine; alternate.);MOD_RES (N6-succinyllysine; alternate (By similarity).);MOD_RES (N6-acetyllysine (By similarity).);MOD_RES (Phosphoserine.);MOD_RES (Diphthamide (By similarity).);NP_BIND (GTP (By similarity).)
P83731	AITGASLADIMAKR	YES	60S ribosomal protein L24	RPL24;60S ribosomal protein L24;60S ribosomal protein L30;RL24;	(Human)	3	RTRRAVKFQR	AITGASLADI	81	157					Subtiligase Based Positive Selection;unknown		MOD_RES (N6-acetyllysine.)	CHAIN (60S ribosomal protein L24.)	MOD_RES (Phosphothreonine.);MOD_RES (Phosphoserine.);MOD_RES (N6-acetyllysine.);MOD_RES (N6-succinyllysine (By similarity).)
P08865	AIVAIENPADVSVISSR	YES	40S ribosomal protein SA	RPSA;40S ribosomal protein SA;37 kDa laminin receptor precursor Short=37LRP ;37/67 kDa laminin receptor Short=LRP/LR ;67 kDa laminin receptor Short=67LR ;Colon carcinoma laminin-binding protein ;Laminin receptor 1 Short=LamR ;Laminin-binding protein precursor p40 Short=LBP/p40 ;Multidrug resistance-associated protein MGr1-Ag ;NEM/1CHD4;RSSA;	(Human)	3	TWEKLLLAAR	AIVAIENPAD	64	295						X	MOD_RES (N-acetylserine.);INIT_MET (Removed.)	REGION (Interaction with PPP1R16B.);CHAIN (40S ribosomal protein SA.)	MOD_RES (N6-acetyllysine (By similarity).);MOD_RES (Phosphotyrosine.);MOD_RES (Phosphothreonine.);REGION (Laminin-binding.);SITE (Cleavage; by ST3; site 1 (By similarity).);SITE (Cleavage; by ST3; site 2 (By similarity).);REPEAT ([DE]-W-[ST] 1.);REPEAT ([DE]-W-[ST] 2.);REPEAT ([DE]-W-[ST] 3.);REPEAT ([DE]-W-[ST] 4.);REPEAT ([DE]-W-[ST] 5.)
Q13308	AIVFIKQPSSQDALQGR	YES	Inactive tyrosine-protein kinase 7	PTK7;Inactive tyrosine-protein kinase 7;Colon carcinoma kinase 4 Short=CCK-4 ;Protein-tyrosine kinase 7 ;Pseudo tyrosine kinase receptor 7 ;Tyrosine-protein kinase-like 7;PTK7;	(Human)	6	LLPLLGGTQT	AIVFIKQPSS	31	1070	X	X			Subtiligase Based Positive Selection		SIGNAL (Potential.)		DISULFID (By similarity.);REGION (Interaction with CTNNB1.);DOMAIN (Ig-like C2-type 1.);DOMAIN (Ig-like C2-type 2.);DOMAIN (Ig-like C2-type 3.);DOMAIN (Ig-like C2-type 4.);DOMAIN (Ig-like C2-type 5.);DOMAIN (Ig-like C2-type 6.);DOMAIN (Ig-like C2-type 7.);DOMAIN (Protein kinase; inactive.);CHAIN (Inactive tyrosine-protein kinase 7.);MUTAGEN (L->D: Prevents proteolysis by MMP14.);MUTAGEN (M->R: No…	0		-695
O95831	AKATAQDNPKSATEQSGTGIR	YES	Apoptosis-inducing factor 1, mitochondrial	AIFM1;Apoptosis-inducing factor 1, mitochondrial;Programmed cell death protein 8;AIFM1;	(Human)	X	DSSLPTVGVF	AKATAQDNPK	509	613							MOTIF (Nuclear localization signal (Potential).);NP_BIND (FAD.);CROSSLNK (Glycyl lysine isopeptide (Lys-Gly) (interchain with G-Cter in ubiquitin).);MOD_RES (Phosphothreonine.);MOD_RES (N6-succinyllysine (By similarity).);MOD_RES (Phosphoserine.);MOD_RES (N6-acetyllysine (By similarity).);BINDING (FAD.);BINDING (FAD; via amide nitrogen and carbonyl oxygen.);BINDING (FAD; via carbonyl oxygen.);TRA…	CHAIN (Apoptosis-inducing factor 1, mitochondrial.)	MOD_RES (N6-acetyllysine (By similarity).)		407		454
P10809	AKDVKFGADAR	YES	60 kDa heat shock protein, mitochondrial	HSPD1;60 kDa heat shock protein, mitochondrial;60 kDa chaperonin ;Chaperonin 60 Short=CPN60 ;Heat shock protein 60 Short=HSP-60 Short=Hsp60 ;HuCHA60 ;Mitochondrial matrix protein P1 ;P60 lymphocyte protein;CH60;	(Human)	2	VLAPHLTRAY	AKDVKFGADA	27	573	X	X			Subtiligase Based Positive Selection		TRANSIT (Mitochondrion.)		MOD_RES (N6-succinyllysine (By similarity).);MOD_RES (Phosphoserine.);MOD_RES (N6-acetyllysine (By similarity).);MOD_RES (N6-acetyllysine; alternate.);MOD_RES (N6-succinyllysine; alternate (By similarity).);MOD_RES (N6-acetyllysine.);MOD_RES (N6-acetyllysine; alternate (By similarity).);MOD_RES (N6-malonyllysine; alternate.);MOD_RES (Phosphoserine (By similarity).);CHAIN (60 kDa heat shock protei…				0
Q9BVV7	AKEDGSKQVSVHR	YES	Mitochondrial import inner membrane translocase subunit Tim21	TIMM21;Mitochondrial import inner membrane translocase subunit Tim21;TIM21-like protein, mitochondrial;TIM21;	(Human)	18	IWTQGPSPRK	AKEDGSKQVS	75	248							TRANSIT (Mitochondrion (Potential).)	CHAIN (Mitochondrial import inner membrane translocase subunit Tim21.)	TRANSMEM (Helical; (Potential).)			-54	56
P11021	AKFEELNMDLFR	YES	78 kDa glucose-regulated protein	HSPA5;78 kDa glucose-regulated protein;Endoplasmic reticulum lumenal Ca(2+)-binding protein grp78 ;Heat shock 70 kDa protein 5 ;Immunoglobulin heavy chain-binding protein Short=BiP;GRP78;	(Human)	9	GEDFSETLTR	AKFEELNMDL	325	654							SIGNAL ();MOD_RES (N6-acetyllysine (By similarity).);MOD_RES (Nitrated tyrosine (By similarity).);NP_BIND (ATP.);BINDING (ATP.)	CHAIN (78 kDa glucose-regulated protein.)	MOTIF (Prevents secretion from ER.);MOD_RES (N6-acetyllysine (By similarity).);MOD_RES (N6-succinyllysine (By similarity).);MOD_RES (Phosphothreonine.);MOD_RES (N6,N6,N6-trimethyllysine; by METTL21A; in vitro.);NP_BIND (ATP.);MUTAGEN (K->R: Complete loss of in vitro methylation by METTL21A.)	306
P13942	AKGICPADVAYRVARPAQLSAPTR	YES	Collagen alpha-2(XI) chain	COL11A2;Collagen alpha-2(XI) chain;COBA2;	(Human)	6	FPSLPDGVRR	AKGICPADVA	50	1736							SIGNAL (Potential.)	CHAIN (Collagen alpha-2(XI) chain.)	DISULFID (By similarity.);DISULFID (Interchain (By similarity).);COMPBIAS (Poly-Glu.);DOMAIN (Laminin G-like.);DOMAIN (Collagen-like 1.);DOMAIN (Collagen-like 2.);DOMAIN (Collagen-like 3.);DOMAIN (Collagen-like 4.);DOMAIN (Collagen-like 5.);DOMAIN (Collagen-like 6.);DOMAIN (Collagen-like 7.);DOMAIN (Collagen-like 8.);DOMAIN (Fibrillar collagen NC1.);METAL (Calcium (By similarity).);METAL (Calcium…	22	-1687
P00505	AKNMGLYGER	YES	Aspartate aminotransferase, mitochondrial	GOT2;Aspartate aminotransferase, mitochondrial;Fatty acid-binding protein Short=FABP-1 ;Glutamate oxaloacetate transaminase 2 ;Kynurenine aminotransferase 4 ;Kynurenine aminotransferase IV ;Kynurenine--oxoglutarate transaminase 4 ;Kynurenine--oxoglutarate transaminase IV ;Plasma membrane-associated fatty acid-binding protein Short=FABPpm ;Transaminase A;AATM;	(Human)	16	GINVCLCQSY	AKNMGLYGER	278	430							MOD_RES (N6-acetyllysine (By similarity).);MOD_RES (N6-acetyllysine; alternate.);MOD_RES (N6-succinyllysine; alternate (By similarity).);MOD_RES (Nitrated tyrosine (By similarity).);MOD_RES (N6-acetyllysine; alternate (By similarity).);MOD_RES (N6-succinyllysine (By similarity).);MOD_RES (N6-acetyllysine.);BINDING (Substrate; via amide nitrogen (By similarity).);BINDING (Substrate (By similarity)…	CHAIN (Aspartate aminotransferase, mitochondrial.)	MOD_RES (N6-(pyridoxal phosphate)lysine; alternate (By similarity).);MOD_RES (N6-acetyllysine; alternate (By similarity).);MOD_RES (N6-acetyllysine; alternate.);MOD_RES (N6-succinyllysine; alternate (By similarity).);MOD_RES (N6-acetyllysine (By similarity).);BINDING (Substrate (By similarity).)				248
Q9UHB9	AKQAATMSEVEWR	YES	Signal recognition particle subunit SRP68	SRP68;Signal recognition particle subunit SRP68;Signal recognition particle 68 kDa protein;SRP68;	(Human)	17	KLEALITQTR	AKQAATMSEV	287	627							MOD_RES (Phosphoserine.);COMPBIAS (Poly-Gly.)	CHAIN (Signal recognition particle subunit SRP68.)	MOD_RES (N6-acetyllysine.)
P13667	AKVDATAETDLAKR	YES	Protein disulfide-isomerase A4	PDIA4;Protein disulfide-isomerase A4;Endoplasmic reticulum resident protein 70 Short=ER protein 70 Short=ERp70 ;Endoplasmic reticulum resident protein 72 Short=ER protein 72 Short=ERp-72 Short=ERp72;PDIA4;	(Human)	7	LSKRSPPIPL	AKVDATAETD	233	645							COMPBIAS (Asp/Glu-rich (acidic).);DISULFID (Redox-active (By similarity).);SIGNAL (Potential.);DOMAIN (Thioredoxin 1.)	DOMAIN (Thioredoxin 2.);CHAIN (Protein disulfide-isomerase A4.)	MOD_RES (N6-acetyllysine.);DISULFID (Redox-active (By similarity).);DOMAIN (Thioredoxin 3.);MOTIF (Prevents secretion from ER.)	212
O75964	AKVELVPPTPAEIPR	YES	ATP synthase subunit g, mitochondrial	ATP5L;ATP synthase subunit g, mitochondrial;ATP5L;	(Human)	11	KPRLATFWYY	AKVELVPPTP	34	103							INIT_MET (Removed.);MOD_RES (N-acetylalanine.);MOD_RES (N6-acetyllysine (By similarity).);MOD_RES (N6-acetyllysine.)	CHAIN (ATP synthase subunit g, mitochondrial.)	MOD_RES (N6-acetyllysine (By similarity).)
Q14554	AKVSSLIER	YES	Protein disulfide-isomerase A5	PDIA5;Protein disulfide-isomerase A5;Protein disulfide isomerase-related protein;PDIA5;	(Human)	3	WVVLPSWLSS	AKVSSLIERI	24	519	X	X					SIGNAL (Potential.)	CHAIN (Protein disulfide-isomerase A5.)	DISULFID (Redox-active (By similarity).);DOMAIN (Thioredoxin 1.);DOMAIN (Thioredoxin 2.);DOMAIN (Thioredoxin 3.);MOTIF (Prevents secretion from ER (Potential).)	2
Q9H2W6	ALAAAPSSNGSPWR	YES	39S ribosomal protein L46, mitochondrial	MRPL46;39S ribosomal protein L46, mitochondrial;P2ECSL;RM46;	(Human)		WAGSLSSRSL	ALAAAPSSNG	33	279					Subtiligase Based Positive Selection;unknown		TRANSIT (Mitochondrion (Potential).)	CHAIN (39S ribosomal protein L46, mitochondrial.)	MOD_RES (N6-acetyllysine.)				32
P13645	ALEESNYELEGK	YES	Keratin, type I cytoskeletal 10	KRT10;Keratin, type I cytoskeletal 10;Cytokeratin-10 Short=CK-10 ;Keratin-10 Short=K10;K1C10;	(Human)	17	RLASYLDKVR	ALEESNYELE	166	584							MOD_RES (Phosphoserine.);REGION (Head.)	COMPBIAS (Gly-rich.);CHAIN (Keratin, type I cytoskeletal 10.);REGION (Rod.);REGION (Coil 1A.)	COMPBIAS (Ser-rich.);REGION (Linker 1.);REGION (Coil 1B.);REGION (Linker 12.);REGION (Coil 2.);REGION (Tail.)
P35580	ALEQQVEEMR	YES	Myosin-10	MYH10;Myosin-10;Cellular myosin heavy chain, type B ;Myosin heavy chain 10 ;Myosin heavy chain, non-muscle IIb ;Non-muscle myosin heavy chain B Short=NMMHC-B ;Non-muscle myosin heavy chain IIb Short=NMMHC II-b Short=NMMHC-IIB;MYH10;	(Human)	17	NVHELEKSKR	ALEQQVEEMR	1536	1976							MOD_RES (N6-acetyllysine.);MOD_RES (Phosphoserine.);MOD_RES (N6-acetyllysine (By similarity).);NP_BIND (ATP (Potential).);DOMAIN (Myosin motor.);DOMAIN (IQ.)	CHAIN (Myosin-10.);COILED (Potential.)	MOD_RES (N6-acetyllysine.);MOD_RES (Phosphoserine.)
O14763	ALITQQDLAPQQR	YES	Tumor necrosis factor receptor superfamily member 10B	TNFRSF10B;Tumor necrosis factor receptor superfamily member 10B;Death receptor 5 ;TNF-related apoptosis-inducing ligand receptor 2 Short=TRAIL receptor 2 Short=TRAIL-R2 ;TR10B;	(Human)	8	AVLLLVSAES	ALITQQDLAP	54	440	X	X						SIGNAL ()	COMPBIAS (Poly-Gly.);DISULFID ();DOMAIN (Death.);CHAIN (Tumor necrosis factor receptor superfamily member 10B.);TOPO_DOM (Extracellular (Potential).);TOPO_DOM (Cytoplasmic (Potential).);TRANSMEM (Helical; (Potential).);REPEAT (TNFR-Cys 1.);REPEAT (TNFR-Cys 2.);REPEAT (TNFR-Cys 3.);REPEAT (TAPE.)	-2		-178
P08238	ALLFIPR	YES	Heat shock protein HSP 90-beta	HSP90AB1;Heat shock protein HSP 90-beta;Heat shock 84 kDa Short=HSP 84 Short=HSP84;HS90B;	(Human)	6	FSVEGQLEFR	ALLFIPRRAP	331	724							MOD_RES (N6-succinyllysine (By similarity).);MOD_RES (Phosphoserine.);MOD_RES (Phosphothreonine.);MOD_RES (Phosphotyrosine (By similarity).);BINDING (ATP (By similarity).);BINDING (ATP.);BINDING (ATP; via amide nitrogen (By similarity).);INIT_MET (Removed.)	CHAIN (Heat shock protein HSP 90-beta.)	CARBOHYD (O-linked (GlcNAc) (By similarity).);CARBOHYD (O-linked (GlcNAc); alternate (By similarity).);MOTIF (TPR repeat-binding.);MOD_RES (N6-malonyllysine.);MOD_RES (N6-acetyllysine.);MOD_RES (Phosphoserine; alternate.);MOD_RES (Phosphotyrosine.);MOD_RES (N6-succinyllysine (By similarity).);MOD_RES (Phosphoserine.);MOD_RES (S-nitrosocysteine (Probable).);MOD_RES (N6-acetyllysine (By similarity)…
Q86WC4	ALPFGSSPHR	YES	Osteopetrosis-associated transmembrane protein 1	OSTM1;Osteopetrosis-associated transmembrane protein 1;Chloride channel 7 beta subunit;OSTM1;	(Human)	6	LLLWSGLALG	ALPFGSSPHR	32	334	X	X			unknown;Subtiligase Based Positive Selection		SIGNAL (Potential.)		MOD_RES (Phosphoserine.);CHAIN (Osteopetrosis-associated transmembrane protein 1.);TOPO_DOM (Lumenal (Potential).);TOPO_DOM (Cytoplasmic (Potential).);CARBOHYD (N-linked (GlcNAc...) (Potential).);TRANSMEM (Helical; (Potential).)	0		-274
O14569	ALSAETESHIYR	YES	Cytochrome b561 domain-containing protein 2	CYB561D2;Cytochrome b561 domain-containing protein 2;Putative tumor suppressor protein 101F6;C56D2;	(Human)	3	M	ALSAETESHI	2	222	X	X					INIT_MET (Removed.)		TOPO_DOM (Cytoplasmic (Potential).);DOMAIN (Cytochrome b561.);TRANSMEM (Helical; (Potential).);CHAIN (Cytochrome b561 domain-containing protein 2.);METAL (Iron (heme axial ligand) (Potential).)			-66
P50914	ALVDGPCTQVR	YES	60S ribosomal protein L14	RPL14;60S ribosomal protein L14;CAG-ISL 7;RL14;	(Human)	3	AIVDVIDQNR	ALVDGPCTQV	36	215							INIT_MET (Removed.)	CHAIN (60S ribosomal protein L14.)	MOD_RES (N6-acetyllysine.);MOD_RES (N6-acetyllysine; alternate.);MOD_RES (N6-succinyllysine; alternate (By similarity).);MOD_RES (Phosphoserine.);MOD_RES (N6-succinyllysine (By similarity).);REGION (4 X 5 AA tandem repeats of Q-K-A-[PAS]-X.);REGION (2 X 3 AA tandem repeats of K-[GA]-Q.);REPEAT (1-1.);REPEAT (1-2.);REPEAT (1-3.);REPEAT (1-4.);REPEAT (2-1.);REPEAT (2-2.)
Q9H6L2	ALYELFSHPVER	YES	Transmembrane protein 231	TMEM231;Transmembrane protein 231;TM231;	(Human)	16	M	ALYELFSHPV	2	316	X	X						CHAIN (Transmembrane protein 231.)	CARBOHYD (N-linked (GlcNAc...) (Potential).);TRANSMEM (Helical; (Potential).)			-42
Q9H2U2	ALYHTEER	YES	Inorganic pyrophosphatase 2, mitochondrial	PPA2;Inorganic pyrophosphatase 2, mitochondrial;Pyrophosphatase SID6-306 ;Pyrophosphate phospho-hydrolase 2 Short=PPase 2;IPYR2;	(Human)	4	SAGTGSRRAM	ALYHTEERGQ	33	334	X	X			Subtiligase Based Positive Selection;unknown;N-TAILS	X	TRANSIT (Mitochondrion.)		CHAIN (Inorganic pyrophosphatase 2, mitochondrial.);METAL (Magnesium 1 (By similarity).);METAL (Magnesium 2 (By similarity).);MOD_RES (N6-succinyllysine (By similarity).);MOD_RES (N6-acetyllysine (By similarity).);MOD_RES (N6-acetyllysine.);MOD_RES (Phosphoserine.)				0
P34897	AMADALLER	YES	Serine hydroxymethyltransferase, mitochondrial	SHMT2;Serine hydroxymethyltransferase, mitochondrial;Glycine hydroxymethyltransferase ;Serine methylase;GLYM;	(Human)	12	YSLQVLKNAR	AMADALLERG	360	504							MOD_RES (N6-acetyllysine.);MOD_RES (N6-(pyridoxal phosphate)lysine (By similarity).);TRANSIT (Mitochondrion.)	CHAIN (Serine hydroxymethyltransferase, mitochondrial.)	MOD_RES (N6-acetyllysine.)				330
P11047	AMDECTDEGGRPQR	YES	Laminin subunit gamma-1	LAMC1;Laminin subunit gamma-1;Laminin B2 chain ;Laminin-1 subunit gamma ;Laminin-10 subunit gamma ;Laminin-11 subunit gamma ;Laminin-2 subunit gamma ;Laminin-3 subunit gamma ;Laminin-4 subunit gamma ;Laminin-6 subunit gamma ;Laminin-7 subunit gamma ;Laminin-8 subunit gamma ;Laminin-9 subunit gamma ;S-laminin subunit gamma Short=S-LAM gamma;LAMC1;	(Human)	1	AAAAAGCAQA	AMDECTDEGG	36	1609	X	X					SIGNAL ()	CHAIN (Laminin subunit gamma-1.)	DISULFID (By similarity.);DISULFID (Interchain (Probable).);CARBOHYD (N-linked (GlcNAc...) (Potential).);CARBOHYD (N-linked (GlcNAc...).);COILED (Potential.);MOD_RES (Phosphoserine.);REGION (Domain II and I.);DOMAIN (Laminin N-terminal.);DOMAIN (Laminin EGF-like 1.);DOMAIN (Laminin EGF-like 2.);DOMAIN (Laminin EGF-like 3.);DOMAIN (Laminin EGF-like 4.);DOMAIN (Laminin EGF-like 5; first part.);DOMA…	2
P13667	AMEPEEFDSDTLR	YES	Protein disulfide-isomerase A4	PDIA4;Protein disulfide-isomerase A4;Endoplasmic reticulum resident protein 70 Short=ER protein 70 Short=ERp70 ;Endoplasmic reticulum resident protein 72 Short=ER protein 72 Short=ERp-72 Short=ERp72;PDIA4;	(Human)	7	AILDESGKKF	AMEPEEFDSD	487	645					Subtiligase Based Positive Selection		MOD_RES (N6-acetyllysine.);COMPBIAS (Asp/Glu-rich (acidic).);DISULFID (Redox-active (By similarity).);SIGNAL (Potential.);DOMAIN (Thioredoxin 1.);DOMAIN (Thioredoxin 2.)	CHAIN (Protein disulfide-isomerase A4.)	DISULFID (Redox-active (By similarity).);DOMAIN (Thioredoxin 3.);MOTIF (Prevents secretion from ER.)	466
H3BS89	AMSPADECSR	YES	Transmembrane protein 178B	TMEM178B;Transmembrane protein 178B;T178B;	(Human)	7	LRARNRRQLF	AMSPADECSR	90	294							SIGNAL (Potential.)	CHAIN (Transmembrane protein 178B.)	CARBOHYD (N-linked (GlcNAc...) (Potential).);TRANSMEM (Helical; (Potential).)	66		-183
P08559	ANDATFEIKKCDLHR	YES	Pyruvate dehydrogenase E1 component subunit alpha, somatic form, mitochondrial	PDHA1;Pyruvate dehydrogenase E1 component subunit alpha, somatic form, mitochondrial;PDHE1-A type I;ODPA;	(Human)	X	SRVLVASRNF	ANDATFEIKK	31	390	X	X			Subtiligase Based Positive Selection		TRANSIT (Mitochondrion.)		CHAIN (Pyruvate dehydrogenase E1 component subunit alpha, somatic form, mitochondrial.);MOD_RES (N6-acetyllysine; alternate (By similarity).);MOD_RES (N6-succinyllysine; alternate (By similarity).);MOD_RES (Phosphoserine; by PDK1.);MOD_RES (N6-succinyllysine (By similarity).);MOD_RES (Phosphoserine; by PDK1, PDK2, PDK3 and PDK4.);MOD_RES (Phosphoserine (By similarity).);MOD_RES (Phosphotyrosine (…				0
P40926	ANTFVAELKGLDPAR	YES	Malate dehydrogenase, mitochondrial	MDH2;Malate dehydrogenase, mitochondrial;MDHM;	(Human)	7	FGVTTLDIVR	ANTFVAELKG	177	338							MOD_RES (N6-acetyllysine; alternate (By similarity).);MOD_RES (N6-succinyllysine; alternate (By similarity).);MOD_RES (N6-acetyllysine.);NP_BIND (NAD.);TRANSIT (Mitochondrion (By similarity).);BINDING (NAD.);BINDING (Substrate.)	CHAIN (Malate dehydrogenase, mitochondrial.)	MOD_RES (N6-acetyllysine; alternate.);MOD_RES (N6-succinyllysine; alternate (By similarity).);MOD_RES (N6-succinyllysine (By similarity).);MOD_RES (N6-acetyllysine; alternate (By similarity).);MOD_RES (N6-malonyllysine; alternate (By similarity).);MOD_RES (N6-malonyllysine; alternate.);BINDING (NAD.);ACT_SITE (Proton acceptor (By similarity).);MUTAGEN (K->R: No activation of enzyme activity on tr…				152
P12236	ANVIR	YES	ADP/ATP translocase 3	SLC25A6;ADP/ATP translocase 3;ADP,ATP carrier protein 3 ;ADP,ATP carrier protein, isoform T2 Short=ANT 2 ;Adenine nucleotide translocator 3 Short=ANT 3 ;Solute carrier family 25 member 6;ADT3;	(Human)	X	GVLSFWRGNL	ANVIRYFPTQ	76	298							TRANSMEM (Helical; Name=1; (By similarity).);INIT_MET (Removed; alternate.);MOD_RES (N-acetylmethionine.);MOD_RES (N-acetylthreonine; in ADP/ATP translocase 3, N-terminally processed.)	REPEAT (Solcar 1.);TRANSMEM (Helical; Name=2; (By similarity).);CHAIN (ADP/ATP translocase 3.);CHAIN (ADP/ATP translocase 3, N-terminally processed.)	MOTIF (Substrate recognition (By similarity).);REPEAT (Solcar 2.);REPEAT (Solcar 3.);TRANSMEM (Helical; Name=3; (By similarity).);TRANSMEM (Helical; Name=4; (By similarity).);TRANSMEM (Helical; Name=5; (By similarity).);TRANSMEM (Helical; Name=6; (By similarity).);MOD_RES (N6-acetyllysine.);BINDING (Nucleotide (By similarity).)			36
P11586	APAEILNGKEISAQIR	YES	C-1-tetrahydrofolate synthase, cytoplasmic	MTHFD1;C-1-tetrahydrofolate synthase, cytoplasmic;Methylenetetrahydrofolate dehydrogenase EC=1.5.1.5 Includes: ;Methenyltetrahydrofolate cyclohydrolase EC=3.5.4.9 Includes: ;Formyltetrahydrofolate synthetase EC=6.3.4.3 Contains: ;C-1-tetrahydrofolate synthase, cytoplasmic, N-terminally processed;C1TC;	(Human)	14	M	APAEILNGKE	2	935	X	X			COFRADIC;other;Subtiligase Based Positive Selection;N-TAILS		INIT_MET (Removed; alternate.);MOD_RES (N-acetylmethionine.)	CHAIN (C-1-tetrahydrofolate synthase, cytoplasmic.)	NP_BIND (NADP.);NP_BIND (ATP (By similarity).);CHAIN (C-1-tetrahydrofolate synthase, cytoplasmic, N-terminally processed.);MUTAGEN (S->A: No effect on dehydrogenase and cyclohydrolase activity. Strong increase of Km for NADP.);MUTAGEN (S->Q: Reduces dehydrogenase by 75% and cyclohydrolase activity by 99%. No effect on Km for NADP and for 5,10- methenyltetrahydrofolate.);MUTAGEN (Y->A,S: Reduces d…
Q969P0	APAGAPGPGR	YES	Immunoglobulin superfamily member 8	IGSF8;Immunoglobulin superfamily member 8;CD81 partner 3 ;Glu-Trp-Ile EWI motif-containing protein 2 Short=EWI-2 ;Keratinocytes-associated transmembrane protein 4 Short=KCT-4 ;LIR-D1 ;Prostaglandin regulatory-like protein Short=PGRL ;IGSF8;	(Human)	1	HAAYSVGWEM	APAGAPGPGR	348	613							DISULFID (By similarity.);SIGNAL ();CARBOHYD (N-linked (GlcNAc...) (Potential).);CARBOHYD (N-linked (GlcNAc...).);MOTIF (EWI motif.);DOMAIN (Ig-like C2-type 1.);DOMAIN (Ig-like C2-type 2.)	DISULFID (By similarity.);TOPO_DOM (Extracellular (Potential).);CHAIN (Immunoglobulin superfamily member 8.);DOMAIN (Ig-like C2-type 3.)	DISULFID (By similarity.);TOPO_DOM (Cytoplasmic (Potential).);CARBOHYD (N-linked (GlcNAc...).);TRANSMEM (Helical; (Potential).);LIPID (S-palmitoyl cysteine (By similarity).);DOMAIN (Ig-like C2-type 4.)	320		-253
P09669	APEVLPKPR	YES	Cytochrome c oxidase subunit 6C	COX6C;Cytochrome c oxidase subunit 6C;Cytochrome c oxidase polypeptide VIc;COX6C;	(Human)	8	M	APEVLPKPRM	2	75	X	X			Subtiligase Based Positive Selection;unknown;COFRADIC			TOPO_DOM (Mitochondrial matrix (By similarity).);CHAIN (Cytochrome c oxidase subunit 6C.)	TOPO_DOM (Mitochondrial intermembrane (By similarity).);TRANSMEM (Helical; (By similarity).)			-53
Q15785	APKFPDSVEELR	YES	Mitochondrial import receptor subunit TOM34	TOMM34;Mitochondrial import receptor subunit TOM34;Translocase of outer membrane 34 kDa subunit;TOM34;	(Human)	20	M	APKFPDSVEE	2	309	X	X			COFRADIC;Subtiligase Based Positive Selection;unknown			CHAIN (Mitochondrial import receptor subunit TOM34.)	MOD_RES (Phosphoserine.);REPEAT (TPR 1.);REPEAT (TPR 2.);REPEAT (TPR 3.);REPEAT (TPR 4.);REPEAT (TPR 5.);REPEAT (TPR 6.)
Q9UNL2	APKGSSKQQSEEDLLLQDFSR	YES	Translocon-associated protein subunit gamma	SSR3;Translocon-associated protein subunit gamma;Signal sequence receptor subunit gamma Short=SSR-gamma;SSRG;	(Human)	3	M	APKGSSKQQS	2	185	X	X			Subtiligase Based Positive Selection			CHAIN (Translocon-associated protein subunit gamma.);TOPO_DOM (Lumenal (Potential).)	MOD_RES (Phosphoserine.);MOD_RES (Phosphoserine (By similarity).);TOPO_DOM (Cytoplasmic (Potential).);TOPO_DOM (Lumenal (Potential).);TRANSMEM (Helical; (Potential).)			-75
Q15654	APQGRAIPR	YES	Thyroid receptor-interacting protein 6	TRIP6;Thyroid receptor-interacting protein 6;Opa-interacting protein 1 Short=OIP-1 ;Zyxin-related protein 1 Short=ZRP-1;TRIP6;	(Human)	7	LPPKQPEPAR	APQGRAIPRG	17	476								CHAIN (Thyroid receptor-interacting protein 6.)	MOD_RES (Phosphotyrosine; by SRC.);MOD_RES (Phosphoserine.);REGION (Interaction with MAGI1 and PTPN13.);DOMAIN (LIM zinc-binding 1.);DOMAIN (LIM zinc-binding 2.);DOMAIN (LIM zinc-binding 3.);MUTAGEN (S->A: Exclusively located in nucleus.);MUTAGEN (T->A: Reduces interaction with MAGI1.)
Q9BY44	APSTPLLTVR	YES	Eukaryotic translation initiation factor 2A	EIF2A;Eukaryotic translation initiation factor 2A;65 kDa eukaryotic translation initiation factor 2A;EIF2A;	(Human)	3	M	APSTPLLTVR	2	585	X	X			COFRADIC;Subtiligase Based Positive Selection		MOD_RES (N-acetylmethionine.);INIT_MET (Removed; alternate.)	CHAIN (Eukaryotic translation initiation factor 2A.)	CHAIN (Eukaryotic translation initiation factor 2A, N-terminally processed.);COILED (Potential.);MOD_RES (N-acetylalanine; in Eukaryotic translation initiation factor 2A, N- terminally processed.);MOD_RES (Phosphoserine.);MOD_RES (Phosphothreonine.);REPEAT (WD 1.);REPEAT (WD 2.);REPEAT (WD 3.)
P54819	APSVPAAEPEYPKGIR	YES	Adenylate kinase 2, mitochondrial	AK2;Adenylate kinase 2, mitochondrial;ATP-AMP transphosphorylase 2 ;ATP:AMP phosphotransferase ;Adenylate monophosphate kinase;KAD2;	(Human)	1	M	APSVPAAEPE	2	239	X	X			COFRADIC;Subtiligase Based Positive Selection;unknown		MOD_RES (N-acetylmethionine.);INIT_MET (Removed; alternate.)	CHAIN (Adenylate kinase 2, mitochondrial.)	DISULFID ();CHAIN (Adenylate kinase 2, mitochondrial, N- terminally processed.);MOD_RES (N6-succinyllysine (By similarity).);MOD_RES (N6-acetyllysine (By similarity).);REGION (NMPbind.);REGION (LID.);NP_BIND (ATP.);NP_BIND (AMP (By similarity).);BINDING (AMP (By similarity).);BINDING (ATP.);BINDING (ATP (By similarity).);BINDING (AMP.);BINDING (ATP; via carbonyl oxygen.)
Q9ULX3	APVEHVVADAGAFLR	YES	RNA-binding protein NOB1	NOB1;RNA-binding protein NOB1;Phosphorylation regulatory protein HP-10 ;Protein ART-4;NOB1;	(Human)	16	M	APVEHVVADA	2	412	X	X			COFRADIC;Subtiligase Based Positive Selection		INIT_MET (Removed.)		COMPBIAS (Poly-Glu.);CHAIN (RNA-binding protein NOB1.);METAL (Zinc (By similarity).);MOD_RES (Phosphoserine.);DOMAIN (PINc.)
P48307	AQEPTGNNAEICLLPLDYGPCR	YES	Tissue factor pathway inhibitor 2	TFPI2;Tissue factor pathway inhibitor 2;Placental protein 5 Short=PP5;TFPI2;I02.951	(Human)	7	FLTEAALGDA	AQEPTGNNAE	25	235	X	X					SIGNAL ()	CHAIN (Tissue factor pathway inhibitor 2.)	COMPBIAS (Poly-Lys.);DISULFID ();DISULFID (By similarity.);DOMAIN (BPTI/Kunitz inhibitor 1.);DOMAIN (BPTI/Kunitz inhibitor 2.);DOMAIN (BPTI/Kunitz inhibitor 3.);CARBOHYD (N-linked (GlcNAc...) (Potential).);SITE (Reactive bond (By similarity).)	2
P38646	AQFEGIVTDLIR	YES	Stress-70 protein, mitochondrial	HSPA9;Stress-70 protein, mitochondrial;75 kDa glucose-regulated protein Short=GRP-75 ;Heat shock 70 kDa protein 9 ;Mortalin Short=MOT ;Peptide-binding protein 74 Short=PBP74;GRP75;	(Human)	5	PKHLNMKLTR	AQFEGIVTDL	349	679				MEP1A			MOD_RES (N6-acetyllysine (By similarity).);MOD_RES (N6-acetyllysine; alternate.);MOD_RES (N6-succinyllysine; alternate (By similarity).);MOD_RES (N6-acetyllysine.);MOD_RES (N6-acetyllysine; alternate (By similarity).);MOD_RES (N6-malonyllysine; alternate.);TRANSIT (Mitochondrion.)	CHAIN (Stress-70 protein, mitochondrial.)	MOD_RES (N6-succinyllysine (By similarity).);MOD_RES (N6-acetyllysine; alternate.);MOD_RES (N6-succinyllysine; alternate (By similarity).);MOD_RES (N6-acetyllysine; alternate (By similarity).);MOD_RES (N6-acetyllysine (By similarity).)				302
P25705	AQFGSDLDAATQQLLSR	YES	ATP synthase subunit alpha, mitochondrial	ATP5A1;ATP synthase subunit alpha, mitochondrial;ATPA;	(Human)	18	LAQYREVAAF	AQFGSDLDAA	447	553							NP_BIND (ATP (By similarity).);SITE (Required for activity (By similarity).);MOD_RES (Pyrrolidone carboxylic acid (By similarity).);MOD_RES (Phosphoserine (By similarity).);MOD_RES (N6-acetyllysine (By similarity).);MOD_RES (N6-acetyllysine; alternate.);MOD_RES (N6-succinyllysine; alternate (By similarity).);MOD_RES (Phosphoserine.);MOD_RES (N6-acetyllysine; alternate (By similarity).);MOD_RES (N…	CHAIN (ATP synthase subunit alpha, mitochondrial.)	MOD_RES (N6-acetyllysine; alternate.);MOD_RES (N6-succinyllysine; alternate (By similarity).);MOD_RES (N6-acetyllysine; alternate (By similarity).);MOD_RES (N6-acetyllysine (By similarity).)				403
Q99623	AQFLVEKAKQEQR	YES	Prohibitin-2	PHB2;Prohibitin-2;B-cell receptor-associated protein BAP37 ;D-prohibitin ;Repressor of estrogen receptor activity;PHB2;	(Human)	12	KQVAQQEAQR	AQFLVEKAKQ	210	299							MOD_RES (N-acetylalanine.);MOD_RES (Phosphotyrosine.);MOD_RES (N6-acetyllysine (By similarity).);INIT_MET (Removed.);REGION (Necessary for transcriptional repression.)	CHAIN (Prohibitin-2.);COILED (Potential.)	MOD_RES (N6-acetyllysine (By similarity).);MOD_RES (N6-acetyllysine.)
Q12931	AQLLQPTLEINPR	YES	Heat shock protein 75 kDa, mitochondrial	TRAP1;Heat shock protein 75 kDa, mitochondrial;TNFR-associated protein 1 ;Tumor necrosis factor type 1 receptor-associated protein Short=TRAP-1;TRAP1;	(Human)	16	QQLAKTQEER	AQLLQPTLEI	635	704							MOD_RES (Phosphoserine (By similarity).);MOD_RES (Phosphothreonine (By similarity).);MOD_RES (N6-acetyllysine (By similarity).);MOD_RES (N6-acetyllysine.);MOD_RES (Phosphothreonine.);TRANSIT (Mitochondrion (By similarity).);BINDING (ATP (By similarity).);BINDING (ATP; via amide nitrogen (By similarity).)	CHAIN (Heat shock protein 75 kDa, mitochondrial.)					575
O75955	AQQVAVQEQEIAR	YES	Flotillin-1	FLOT1;Flotillin-1;FLOT1;	(Human)	6	QRVQVQVVER	AQQVAVQEQE	262	427					N-TAILS		MOD_RES (Phosphoserine.)	CHAIN (Flotillin-1.)	MOD_RES (Phosphoserine.)
P06576	AQTSPSPKAGAATGR	YES	ATP synthase subunit beta, mitochondrial	ATP5B;ATP synthase subunit beta, mitochondrial;ATPB;	(Human)	12	TAVHPVRDYA	AQTSPSPKAG	48	529	X	X			Subtiligase Based Positive Selection;unknown		TRANSIT (Mitochondrion.)		NP_BIND (ATP (By similarity).);MOD_RES (N6-acetyllysine; alternate (By similarity).);MOD_RES (N6-succinyllysine; alternate (By similarity).);MOD_RES (N6-acetyllysine; alternate.);MOD_RES (N6-acetyllysine.);MOD_RES (N6-acetyllysine (By similarity).);MOD_RES (Phosphoserine (By similarity).);CHAIN (ATP synthase subunit beta, mitochondrial.)				0
Q99623	AQVSLLIR	YES	Prohibitin-2	PHB2;Prohibitin-2;B-cell receptor-associated protein BAP37 ;D-prohibitin ;Repressor of estrogen receptor activity;PHB2;	(Human)	12	FNASQLITQR	AQVSLLIRRE	158	299							MOD_RES (N-acetylalanine.);MOD_RES (Phosphotyrosine.);MOD_RES (N6-acetyllysine (By similarity).);INIT_MET (Removed.);REGION (Necessary for transcriptional repression.)	REGION (Necessary for transcriptional repression.);CHAIN (Prohibitin-2.)	MOD_RES (N6-acetyllysine (By similarity).);MOD_RES (N6-acetyllysine.);COILED (Potential.)
Q5T9A4	AQYQDKLAR	YES	ATPase family AAA domain-containing protein 3B	ATAD3B;ATPase family AAA domain-containing protein 3B;AAA-TOB3;ATD3B;	(Human)	1	SEETRQHQAR	AQYQDKLARQ	130	648							COMPBIAS (Poly-Pro.);INIT_MET (Removed.);MOD_RES (N-acetylserine.)	TOPO_DOM (Mitochondrial intermembrane (Potential).);CHAIN (ATPase family AAA domain-containing protein 3B.);COILED (Potential.)	NP_BIND (ATP (Potential).);TOPO_DOM (Mitochondrial intermembrane (Potential).);INTRAMEM (Helical; (Potential).);MOD_RES (N6-acetyllysine.)
P43897	ASASSKELLMKLR	YES	Elongation factor Ts, mitochondrial	TSFM;Elongation factor Ts, mitochondrial;EFTS;	(Human)	12	HTFYAGPRLS	ASASSKELLM	42	325					Subtiligase Based Positive Selection			TRANSIT (Mitochondrion (Potential).)	CHAIN (Elongation factor Ts, mitochondrial.);MOD_RES (N6-succinyllysine (By similarity).);MOD_RES (Phosphothreonine.)				-4
P30101	ASDVLELTDDNFESR	YES	Protein disulfide-isomerase A3	PDIA3;Protein disulfide-isomerase A3;58 kDa glucose-regulated protein ;58 kDa microsomal protein Short=p58 ;Disulfide isomerase ER-60 ;Endoplasmic reticulum resident protein 57 Short=ER protein 57 Short=ERp57 ;Endoplasmic reticulum resident protein 60 Short=ER protein 60 Short=ERp60;PDIA3;	(Human)	15	LLLAAARLAA	ASDVLELTDD	24	505	X	X			Subtiligase Based Positive Selection;N-TAILS			SIGNAL ()	MOD_RES (N6-succinyllysine (By similarity).);MOD_RES (N6-acetyllysine (By similarity).);ACT_SITE (Nucleophile (By similarity).);DISULFID (Redox-active; alternate (By similarity).);DISULFID (Interchain (with C-115 in TAPBP); alternate.);DISULFID ();DISULFID (Redox-active (By similarity).);DOMAIN (Thioredoxin 1.);DOMAIN (Thioredoxin 2.);MOTIF (Prevents secretion from ER (By similarity).);CHAIN (Pro…	-1
P30084	ASGANFEYIIAEKR	YES	Enoyl-CoA hydratase, mitochondrial	ECHS1;Enoyl-CoA hydratase, mitochondrial;Enoyl-CoA hydratase 1 ;Short-chain enoyl-CoA hydratase Short=SCEH;ECHM;	(Human)	10	PVRCPAWRPF	ASGANFEYII	28	290	X	X			Subtiligase Based Positive Selection;unknown		TRANSIT (Mitochondrion.)		CHAIN (Enoyl-CoA hydratase, mitochondrial.);MOD_RES (N6-acetyllysine; alternate (By similarity).);MOD_RES (N6-succinyllysine; alternate (By similarity).);MOD_RES (N6-acetyllysine.);MOD_RES (N6-succinyllysine (By similarity).);MOD_RES (N6-acetyllysine (By similarity).);REGION (Substrate binding.);BINDING (Substrate; via amide nitrogen.);SITE (Important for catalytic activity (By similarity).)				0
P10606	ASGGGVPTDEEQATGLER	YES	Cytochrome c oxidase subunit 5B, mitochondrial	COX5B;Cytochrome c oxidase subunit 5B, mitochondrial;Cytochrome c oxidase polypeptide Vb;COX5B;	(Human)	2	PSGAAAMRSM	ASGGGVPTDE	32	129	X	X			Subtiligase Based Positive Selection;unknown		TRANSIT (Mitochondrion.)		MOD_RES (N6-acetyllysine (By similarity).);CHAIN (Cytochrome c oxidase subunit 5B, mitochondrial.);METAL (Zinc (By similarity).)				0
O95822	ASGQAAGALER	YES	Malonyl-CoA decarboxylase, mitochondrial	MLYCD;Malonyl-CoA decarboxylase, mitochondrial;DCMC;	(Human)	16	LPPRPPGPRL	ASGQAAGALE	28	493					unknown;Subtiligase Based Positive Selection		TRANSIT (Mitochondrion.)	CHAIN (Malonyl-CoA decarboxylase, mitochondrial.)	DISULFID (Interchain (Potential).);MOTIF (Microbody targeting signal (Potential).);MOD_RES (N6-acetyllysine (By similarity).);MOD_RES (N6-acetyllysine; alternate (By similarity).);MOD_RES (N6-succinyllysine; alternate (By similarity).);MOD_RES (N6-succinyllysine (By similarity).);REGION (Malonyl-CoA binding (Probable).);BINDING (Malonyl-CoA (Probable).);MUTAGEN (C->S: Abolishes formation of disul…				27
Q96A35	ASKVTLPPHYR	YES	39S ribosomal protein L24, mitochondrial	MRPL24;39S ribosomal protein L24, mitochondrial;RM24;	(Human)	1	MRLSALLAL	ASKVTLPPHY	10	216	X	X					TRANSIT (Mitochondrion (By similarity).)		COMPBIAS (Poly-Arg.);DOMAIN (KOW.);CHAIN (39S ribosomal protein L24, mitochondrial.)				0
P38646	ASNGDAWVEAH	YES	Stress-70 protein, mitochondrial	HSPA9;Stress-70 protein, mitochondrial;75 kDa glucose-regulated protein Short=GRP-75 ;Heat shock 70 kDa protein 9 ;Mortalin Short=MOT ;Peptide-binding protein 74 Short=PBP74;GRP75;	(Human)	5	IKNVPFKIVR	ASNGDAWVEA	147	679				MEP1B;MEP1A			MOD_RES (N6-acetyllysine (By similarity).);MOD_RES (N6-acetyllysine; alternate.);MOD_RES (N6-succinyllysine; alternate (By similarity).);MOD_RES (N6-acetyllysine.);TRANSIT (Mitochondrion.)	CHAIN (Stress-70 protein, mitochondrial.)	MOD_RES (N6-acetyllysine; alternate (By similarity).);MOD_RES (N6-malonyllysine; alternate.);MOD_RES (N6-succinyllysine; alternate (By similarity).);MOD_RES (N6-acetyllysine.);MOD_RES (N6-acetyllysine; alternate.);MOD_RES (N6-succinyllysine (By similarity).);MOD_RES (N6-acetyllysine (By similarity).)				100
P09601	ASNKVQDSAPVETPR	YES	Heme oxygenase 1	HMOX1;Heme oxygenase 1;HMOX1;	(Human)	22	PSRAPGLRQR	ASNKVQDSAP	240	288					unknown		METAL (Iron (heme axial ligand).);MOD_RES (Phosphoserine.);BINDING (Heme.);MUTAGEN (D->A: Inactive as a heme oxygenase but active as a peroxidase.)	CHAIN (Heme oxygenase 1.)
Q8IVS2	ASSFPVPPPGAQGVAELLR	YES	Malonyl-CoA-acyl carrier protein transacylase, mitochondrial	MCAT;Malonyl-CoA-acyl carrier protein transacylase, mitochondrial;Mitochondrial malonyl CoA:ACP acyltransferase ;Mitochondrial malonyltransferase ;[Acyl-carrier-protein] malonyltransferase;FABD;	(Human)	22	RGLGASYRRG	ASSFPVPPPG	22	390	X	X			Subtiligase Based Positive Selection		TRANSIT (Mitochondrion (Potential).)		CHAIN (Malonyl-CoA-acyl carrier protein transacylase, mitochondrial.);MOD_RES (N6-succinyllysine (By similarity).);ACT_SITE (By similarity.)				0
Q9H857	ASSSPSCPGCGPPGPGAHCPGVPR	no
P78383	ASSSSLVPDR	YES	Solute carrier family 35 member B1	SLC35B1;Solute carrier family 35 member B1;UDP-galactose transporter-related protein 1 Short=UGTrel1 Short=hUGTrel1;S35B1;	(Human)	17	M	ASSSSLVPDR	2	322	X	X						CHAIN (Solute carrier family 35 member B1.)	MOTIF (Di-lysine motif.);TRANSMEM (Helical; (Potential).)			-70
Q86U28	ASSSSPEAGEGQIR	YES	Iron-sulfur cluster assembly 2 homolog, mitochondrial	ISCA2;Iron-sulfur cluster assembly 2 homolog, mitochondrial;HESB-like domain-containing protein 1;ISCA2;	(Human)	14	ASLGPQARRE	ASSSSPEAGE	38	154					unknown;Subtiligase Based Positive Selection		TRANSIT (Mitochondrion (Potential).)	CHAIN (Iron-sulfur cluster assembly 2 homolog, mitochondrial.)					29
Q9BV79	ASSYSASAEPAR	YES	Trans-2-enoyl-CoA reductase, mitochondrial	MECR;Trans-2-enoyl-CoA reductase, mitochondrial;Nuclear receptor-binding factor 1 Short=HsNrbf-1 Short=NRBF-1;MECR;	(Human)	1	LPASGCHGPA	ASSYSASAEP	31	373					Subtiligase Based Positive Selection;unknown			TRANSIT (Mitochondrion (Potential).)	CHAIN (Trans-2-enoyl-CoA reductase, mitochondrial.);MOD_RES (N6-acetyllysine; alternate (By similarity).);MOD_RES (N6-succinyllysine; alternate (By similarity).);MOD_RES (N6-succinyllysine (By similarity).);NP_BIND (NADP (By similarity).);BINDING (NADP (By similarity).);MUTAGEN (S->A: Reduces catalytic activity by 68%.);MUTAGEN (Y->F: Reduces catalytic activity by 95%. Strongly reduces affinity f…				-23
Q8WY21	ASTPR	YES	VPS10 domain-containing receptor SorCS1	SORCS1;VPS10 domain-containing receptor SorCS1;SORC1;	(Human)	10	SPHPSSAPRS	ASTPRGFSHQ	50	1168							SIGNAL (Potential.)	CHAIN (VPS10 domain-containing receptor SorCS1.);TOPO_DOM (Lumenal (Potential).)	DOMAIN (PKD.);TOPO_DOM (Cytoplasmic (Potential).);CARBOHYD (O-linked (GalNAc...).);CARBOHYD (N-linked (GlcNAc...) (Potential).);TRANSMEM (Helical; (Potential).);REPEAT (BNR 1.);REPEAT (BNR 2.);REPEAT (BNR 3.);REPEAT (BNR 4.);REPEAT (BNR 5.)	16		-1071
P36551	ATAAFGHVQR	YES	Oxygen-dependent coproporphyrinogen-III oxidase, mitochondrial	CPOX;Oxygen-dependent coproporphyrinogen-III oxidase, mitochondrial;HEM6;	(Human)	3	AAALAGLVGL	ATAAFGHVQR	89	454					Subtiligase Based Positive Selection;unknown			TRANSIT (Mitochondrion (By similarity).)	CHAIN (Oxygen-dependent coproporphyrinogen-III oxidase, mitochondrial.);MOD_RES (N6-acetyllysine; alternate (By similarity).);MOD_RES (N6-succinyllysine; alternate (By similarity).);REGION (Important for dimerization (Probable).);REGION (Substrate binding.);REGION (Important for dimerization.);BINDING (Substrate (Probable).);ACT_SITE (Proton donor.);MUTAGEN (Missing: Loss for dimerization.);SITE …				-22
Q9NP92	ATATETTCQDVAATPVAR	YES	28S ribosomal protein S30, mitochondrial	MRPS30;28S ribosomal protein S30, mitochondrial;Programmed cell death protein 9;RT30;	(Human)		LSLHTAANAA	ATATETTCQD	26	439								CHAIN (28S ribosomal protein S30, mitochondrial.)
Q9UKY4	ATGGGLAESELRPR	YES	Protein O-mannosyl-transferase 2	POMT2;Protein O-mannosyl-transferase 2;Dolichyl-phosphate-mannose--protein mannosyltransferase 2;POMT2;	(Human)	14	MPP	ATGGGLAESE	4	750		X						CHAIN (Protein O-mannosyl-transferase 2.)	DOMAIN (MIR 1.);DOMAIN (MIR 2.);DOMAIN (MIR 3.);CARBOHYD (N-linked (GlcNAc...) (Potential).);TRANSMEM (Helical; (Potential).)			-71
P36542	ATLKDITR	YES	ATP synthase subunit gamma, mitochondrial	ATP5C1;ATP synthase subunit gamma, mitochondrial;F-ATPase gamma subunit;ATPG;	(Human)	10	QPQWIQVRNM	ATLKDITRRL	26	298	X	X		MPPB			TRANSIT (Mitochondrion.)		MOD_RES (N6-acetyllysine (By similarity).);MOD_RES (N6-succinyllysine (By similarity).);MOD_RES (N6-acetyllysine.);MOD_RES (N6-acetyllysine; alternate (By similarity).);MOD_RES (N6-succinyllysine; alternate (By similarity).);MOD_RES (N6-acetyllysine; alternate.);CHAIN (ATP synthase subunit gamma, mitochondrial.)				0
O00116	ATPAAQESGTIPKKR	YES	Alkyldihydroxyacetonephosphate synthase, peroxisomal	AGPS;Alkyldihydroxyacetonephosphate synthase, peroxisomal;Aging-associated gene 5 protein ;Alkylglycerone-phosphate synthase;ADAS;	(Human)	2	AASAATAAPT	ATPAAQESGT	73	658					unknown;Subtiligase Based Positive Selection		COMPBIAS (Poly-Ala.);TRANSIT (Peroxisome (By similarity).)	CHAIN (Alkyldihydroxyacetonephosphate synthase, peroxisomal.)	NP_BIND (FAD (By similarity).);SITE (Important for enzyme activity (By similarity).);DOMAIN (FAD-binding PCMH-type.);MOD_RES (N6-acetyllysine.);ACT_SITE (Proton donor/acceptor (By similarity).);BINDING (Substrate (By similarity).);REGION (Important for enzyme activity (By similarity).)				14
Q9BXR0	ATQASLESAPR	YES	Queuine tRNA-ribosyltransferase	QTRT1;Queuine tRNA-ribosyltransferase;Guanine insertion enzyme ;tRNA-guanine transglycosylase;TGT;	(Human)	19	MAGA	ATQASLESAP	5	403		X					MOD_RES (N-acetylalanine.);INIT_MET (Removed.)	CHAIN (Queuine tRNA-ribosyltransferase.)	ACT_SITE (Nucleophile (By similarity).);METAL (Zinc (By similarity).);BINDING (Substrate (By similarity).)
P04843	ATSFLLALEPELEAR	YES	Dolichyl-diphosphooligosaccharide--protein glycosyltransferase subunit 1	RPN1;Dolichyl-diphosphooligosaccharide--protein glycosyltransferase subunit 1;Dolichyl-diphosphooligosaccharide--protein glycosyltransferase 67 kDa subunit ;Ribophorin I Short=RPN-I ;Ribophorin-1;RPN1;	(Human)	3	AHLGGGSTSR	ATSFLLALEP	66	607							SIGNAL ()	CHAIN (Dolichyl-diphosphooligosaccharide-- protein glycosyltransferase subunit 1.);TOPO_DOM (Lumenal (Potential).)	MOD_RES (N6-acetyllysine.);MOD_RES (N6-acetyllysine (By similarity).);TOPO_DOM (Cytoplasmic (Potential).);CARBOHYD (N-linked (GlcNAc...).);TRANSMEM (Helical; (Potential).)	42		-392
Q9UHD8	ATVASSTQKFQDLGVKNSEPSAR	YES	Septin-9	SEPT9;Septin-9;MLL septin-like fusion protein MSF-A Short=MLL septin-like fusion protein ;Ovarian/Breast septin Short=Ov/Br septin ;Septin D1;SEPT9;	(Human)	17	PRRVQTPLLR	ATVASSTQKF	54	586							MOD_RES (N-acetylmethionine.);MOD_RES (Phosphoserine.);MOD_RES (Phosphothreonine.)	CHAIN (Septin-9.)	MOD_RES (N6-acetyllysine (By similarity).);MOD_RES (Phosphoserine.);MOD_RES (Phosphothreonine.);MOD_RES (Phosphotyrosine.);NP_BIND (GTP (By similarity).);BINDING (GTP (By similarity).);BINDING (GTP; via amide nitrogen (By similarity).);BINDING (GTP; via amide nitrogen and carbonyl oxygen (By similarity).)
Q9UJZ1	ATVLESEGTR	YES	Stomatin-like protein 2, mitochondrial	STOML2;Stomatin-like protein 2, mitochondrial;EPB72-like protein 2 ;Paraprotein target 7 Short=Paratarg-7;STML2;	(Human)	9	MQVEAERRKR	ATVLESEGTR	202	356							MOD_RES (Phosphoserine; by PKC/PRKCZ.);MOD_RES (Phosphotyrosine.);MOD_RES (N6-acetyllysine; alternate.);MOD_RES (N6-succinyllysine; alternate (By similarity).);TRANSIT (Mitochondrion (Probable).)	CHAIN (Stomatin-like protein 2, mitochondrial.)	MOD_RES (N6-acetyllysine.);COILED (Potential.)				173
P62917	AVDFAER	YES	60S ribosomal protein L8	RPL8;60S ribosomal protein L8;RL8;	(Human)	8	KHRKGAARLR	AVDFAERHGY	31	257							INIT_MET (Removed.)	CHAIN (60S ribosomal protein L8.)	MOD_RES ((3S)-3-hydroxyhistidine.);MUTAGEN (H->A,G: No incorporation into translating E.coli polysomes; ribosomes assembled normally. Significantly reduced translational activity.)
P49411	AVEAKKTYVR	YES	Elongation factor Tu, mitochondrial	TUFM;Elongation factor Tu, mitochondrial;P43;EFTU;	(Human)	16	PALPLLCRGL	AVEAKKTYVR	44	452	X	X			Subtiligase Based Positive Selection;unknown		TRANSIT (Mitochondrion.)		CHAIN (Elongation factor Tu, mitochondrial.);MOD_RES (N6-acetyllysine.);NP_BIND (GTP (By similarity).)				0
P68363	AVFVDLEPTVIDEVR	YES	Tubulin alpha-1B chain	TUBA1B;Tubulin alpha-1B chain;Alpha-tubulin ubiquitous ;Tubulin K-alpha-1 ;Tubulin alpha-ubiquitous chain;TBA1B;	(Human)	12	ETGAGKHVPR	AVFVDLEPTV	65	451				GRAA;HTRA2	Subtiligase Based Positive Selection		MOD_RES (Phosphoserine.)	CHAIN (Tubulin alpha-1B chain.)	MOD_RES (Nitrated tyrosine (By similarity).);MOD_RES (Phosphoserine.);MOD_RES (Omega-N-methylarginine.);MOD_RES (Phosphotyrosine (By similarity).);MOD_RES (Phosphoserine (By similarity).);NP_BIND (GTP (Potential).);SITE (Involved in polymerization.);CROSSLNK (Glycyl lysine isopeptide (Lys-Gly) (interchain with G-Cter in ubiquitin).)
P30084	AVGKSLAMEMVLTGDR	YES	Enoyl-CoA hydratase, mitochondrial	ECHS1;Enoyl-CoA hydratase, mitochondrial;Enoyl-CoA hydratase 1 ;Short-chain enoyl-CoA hydratase Short=SCEH;ECHM;	(Human)	10	GAGGTQRLTR	AVGKSLAMEM	182	290							MOD_RES (N6-acetyllysine; alternate (By similarity).);MOD_RES (N6-succinyllysine; alternate (By similarity).);MOD_RES (N6-acetyllysine.);REGION (Substrate binding.);TRANSIT (Mitochondrion.);BINDING (Substrate; via amide nitrogen.);SITE (Important for catalytic activity (By similarity).)	CHAIN (Enoyl-CoA hydratase, mitochondrial.)	MOD_RES (N6-succinyllysine (By similarity).);MOD_RES (N6-acetyllysine (By similarity).)				154
Q8NI37	AVLGGLSQTDPR	YES	Protein phosphatase PTC7 homolog	PPTC7;Protein phosphatase PTC7 homolog;T-cell activation protein phosphatase 2C Short=TA-PP2C ;T-cell activation protein phosphatase 2C-like;PPTC7;	(Human)	12	VLSYGRLVAR	AVLGGLSQTD	14	304					Subtiligase Based Positive Selection			CHAIN (Protein phosphatase PTC7 homolog.)	COMPBIAS (Gly-rich.);METAL (Manganese 1 (By similarity).);METAL (Manganese 2 (By similarity).);METAL (Manganese 1; via carbonyl oxygen (By similarity).);DOMAIN (PP2C-like.)
Q9NR28	AVPIAQKSEPHSLSSEALMR	YES	Diablo homolog, mitochondrial	DIABLO;Diablo homolog, mitochondrial;Direct IAP-binding protein with low pI ;Second mitochondria-derived activator of caspase Short=Smac;DBLOH;	(Human)	12	VTIGFGVTLC	AVPIAQKSEP	56	239	X	X			unknown;Subtiligase Based Positive Selection		TRANSIT (Mitochondrion.)		CHAIN (Diablo homolog, mitochondrial.);MOTIF (IAP-binding.)				0
O43464	AVPSPPPASPR	YES	Serine protease HTRA2, mitochondrial	HTRA2;Serine protease HTRA2, mitochondrial;High temperature requirement protein A2 Short=HtrA2 ;Omi stress-regulated endoprotease ;Serine protease 25 ;Serine proteinase OMI;HTRA2;S01.278	(Human)	2	GGRGPPAVLA	AVPSPPPASP	134	458	X	X		HTRA2	Subtiligase Based Positive Selection;unknown		TRANSMEM (Helical; (Potential).);TRANSIT (Mitochondrion.);PROPEP ()		CHAIN (Serine protease HTRA2, mitochondrial.);MOTIF (IAP-binding motif.);REGION (Serine protease.);ACT_SITE (Charge relay system.);DOMAIN (PDZ.);MUTAGEN (A->M: Loss of interaction with XIAP. Loss of inhibition of XIAP activity.);MUTAGEN (S->A: Loss of protease activity.)		0	8	102
P36578	AVSELAGHQTSAESWGTGR	YES	60S ribosomal protein L4	RPL4;60S ribosomal protein L4;60S ribosomal protein L1;RL4;	(Human)	15	NLRKNNRQPY	AVSELAGHQT	53	427					Subtiligase Based Positive Selection	X	MOD_RES (N-acetylalanine.);MOD_RES (N6-acetyllysine.);INIT_MET (Removed.)	CHAIN (60S ribosomal protein L4.)	MOD_RES (N6-acetyllysine.);MOD_RES (N6-acetyllysine (By similarity).);MOD_RES (Phosphoserine.);MOD_RES (Citrulline (By similarity).);COMPBIAS (Lys-rich.)
P62917	AVVGVVAGGGR	YES	60S ribosomal protein L8	RPL8;60S ribosomal protein L8;RL8;	(Human)	8	SKKVISSANR	AVVGVVAGGG	164	257					Subtiligase Based Positive Selection		INIT_MET (Removed.)	CHAIN (60S ribosomal protein L8.)	MOD_RES ((3S)-3-hydroxyhistidine.);MUTAGEN (H->A,G: No incorporation into translating E.coli polysomes; ribosomes assembled normally. Significantly reduced translational activity.)
P11021	AVVTVPAYFNDAQR	YES	78 kDa glucose-regulated protein	HSPA5;78 kDa glucose-regulated protein;Endoplasmic reticulum lumenal Ca(2+)-binding protein grp78 ;Heat shock 70 kDa protein 5 ;Immunoglobulin heavy chain-binding protein Short=BiP;GRP78;	(Human)	9	EAYLGKKVTH	AVVTVPAYFN	168	654							SIGNAL ();MOD_RES (N6-acetyllysine (By similarity).);MOD_RES (Nitrated tyrosine (By similarity).);NP_BIND (ATP.);BINDING (ATP.)	CHAIN (78 kDa glucose-regulated protein.)	MOTIF (Prevents secretion from ER.);MOD_RES (N6-acetyllysine (By similarity).);MOD_RES (N6-succinyllysine (By similarity).);MOD_RES (Phosphothreonine.);MOD_RES (N6,N6,N6-trimethyllysine; by METTL21A; in vitro.);NP_BIND (ATP.);MUTAGEN (K->R: Complete loss of in vitro methylation by METTL21A.)	149
P10809	AYAKDVKFGADAR	YES	60 kDa heat shock protein, mitochondrial	HSPD1;60 kDa heat shock protein, mitochondrial;60 kDa chaperonin ;Chaperonin 60 Short=CPN60 ;Heat shock protein 60 Short=HSP-60 Short=Hsp60 ;HuCHA60 ;Mitochondrial matrix protein P1 ;P60 lymphocyte protein;CH60;	(Human)	2	SRVLAPHLTR	AYAKDVKFGA	25	573	X	X			Subtiligase Based Positive Selection			TRANSIT (Mitochondrion.)	MOD_RES (N6-succinyllysine (By similarity).);MOD_RES (Phosphoserine.);MOD_RES (N6-acetyllysine (By similarity).);MOD_RES (N6-acetyllysine; alternate.);MOD_RES (N6-succinyllysine; alternate (By similarity).);MOD_RES (N6-acetyllysine.);MOD_RES (N6-acetyllysine; alternate (By similarity).);MOD_RES (N6-malonyllysine; alternate.);MOD_RES (Phosphoserine (By similarity).);CHAIN (60 kDa heat shock protei…				-2
P40429	CEGINISGNFYR	YES	60S ribosomal protein L13a	RPL13A;60S ribosomal protein L13a;23 kDa highly basic protein;RL13A;	(Human)	19	LLGRKVVVVR	CEGINISGNF	38	203							MOD_RES (N-acetylalanine.);INIT_MET (Removed.)	CHAIN (60S ribosomal protein L13a.)	MOD_RES (Citrulline (By similarity).);MOD_RES (Phosphoserine; by ZIPK/DAPK3.);MOD_RES (N6-acetyllysine.);MUTAGEN (S->A: Loss of interferon-gamma induced phosphorylation.)
P27824	CESAPGCGVWQR	YES	Calnexin	CANX;Calnexin;IP90 ;Major histocompatibility complex class I antigen-binding protein p88 ;p90;CALX;	(Human)	5	WEAPQIANPR	CESAPGCGVW	360	592							DISULFID (By similarity.);REPEAT (1-1.);REPEAT (1-2.);REPEAT (1-3.);REPEAT (1-4.);REPEAT (2-1.);MOD_RES (N6-acetyllysine.);SIGNAL (Potential.);BINDING (Carbohydrate (By similarity).);METAL (Calcium; via carbonyl oxygen (By similarity).);REGION (4 X approximate repeats.);REGION (Interaction with PPIB (By similarity).)	TOPO_DOM (Lumenal (Potential).);CHAIN (Calnexin.);REGION (P domain (Extended arm) (By similarity).);REGION (4 X approximate repeats.)	DISULFID (By similarity.);LIPID (S-palmitoyl cysteine.);TOPO_DOM (Cytoplasmic (Potential).);REPEAT (2-2.);REPEAT (2-3.);REPEAT (2-4.);TRANSMEM (Helical; (Potential).);MOD_RES (Phosphoserine.);MOD_RES (Phosphothreonine.);MOD_RES (Phosphoserine; by MAPK3.);METAL (Calcium (By similarity).);REGION (Sufficient to mediate interaction with SGIP1 (By similarity).)	339		-143
Q13049	CIAGMC	YES	E3 ubiquitin-protein ligase TRIM32	TRIM32;E3 ubiquitin-protein ligase TRIM32;72 kDa Tat-interacting protein ;Tripartite motif-containing protein 32 ;Zinc finger protein HT2A;TRI32;	(Human)	9	HFFSENEDFR	CIAGMCVDAR	577	653							MOD_RES (N-acetylalanine.);INIT_MET (Removed.);COMPBIAS (Poly-Ala.);COILED (Potential.);ZN_FING (RING-type.);ZN_FING (B box-type.);REPEAT (NHL 1.);REPEAT (NHL 2.);REPEAT (NHL 3.)	CHAIN (E3 ubiquitin-protein ligase TRIM32.);REPEAT (NHL 4.)	REPEAT (NHL 5.)
P27797	CKDDEFTHLY	YES	Calreticulin	CALR;Calreticulin;CRP55 ;Calregulin ;Endoplasmic reticulum resident protein 60 Short=ERp60 ;HACBP ;grp60;CALR;	(Human)	19	KNVLINKDIR	CKDDEFTHLY	163	417							DISULFID ();MOD_RES (N6-acetyllysine.);SIGNAL ();BINDING (Carbohydrate (By similarity).);METAL (Calcium; via carbonyl oxygen.)	CHAIN (Calreticulin.);REGION (N-domain.)	COMPBIAS (Asp/Glu/Lys-rich.);MOTIF (Prevents secretion from ER.);REPEAT (1-1.);REPEAT (1-2.);REPEAT (1-3.);REPEAT (1-4.);REPEAT (2-1.);REPEAT (2-2.);REPEAT (2-3.);MOD_RES (N6-acetyllysine.);BINDING (Carbohydrate (By similarity).);METAL (Calcium.);CARBOHYD (N-linked (GlcNAc...).);REGION (4 X approximate repeats.);REGION (P-domain.);REGION (Interaction with PPIB (By similarity).);REGION (3 X approx…	145
P35580	CNGVLEGIR	YES	Myosin-10	MYH10;Myosin-10;Cellular myosin heavy chain, type B ;Myosin heavy chain 10 ;Myosin heavy chain, non-muscle IIb ;Non-muscle myosin heavy chain B Short=NMMHC-B ;Non-muscle myosin heavy chain IIb Short=NMMHC II-b Short=NMMHC-IIB;MYH10;	(Human)	17	DPHLVLDQLR	CNGVLEGIRI	701	1976							MOD_RES (N6-acetyllysine.);NP_BIND (ATP (Potential).)	CHAIN (Myosin-10.);DOMAIN (Myosin motor.)	COILED (Potential.);MOD_RES (Phosphoserine.);MOD_RES (N6-acetyllysine (By similarity).);MOD_RES (N6-acetyllysine.);DOMAIN (IQ.)
P68104	CVESFSDYPPLGR	YES	Elongation factor 1-alpha 1	EEF1A1;Elongation factor 1-alpha 1;Elongation factor Tu Short=EF-Tu ;Eukaryotic elongation factor 1 A-1 Short=eEF1A-1 ;Leukocyte receptor cluster member 7;EF1A1;	(Human)	6	IVDMVPGKPM	CVESFSDYPP	411	462				GRAM;GRAB	Subtiligase Based Positive Selection		MOD_RES (N6,N6,N6-trimethyllysine (By similarity).);MOD_RES (N6,N6-dimethyllysine.);MOD_RES (N6,N6-dimethyllysine; alternate.);MOD_RES (N6-acetyllysine; alternate (By similarity).);MOD_RES (N6-acetyllysine (By similarity).);MOD_RES (Phosphoserine; by TGFBR1.);MOD_RES (5-glutamyl glycerylphosphorylethanolamine.);MOD_RES (N6-succinyllysine; alternate (By similarity).);NP_BIND (GTP (By similarity).)	CHAIN (Elongation factor 1-alpha 1.)	MOD_RES (Phosphothreonine; by PASK.);MOD_RES (N6-acetyllysine (By similarity).);MUTAGEN (T->A: Abolishes phosphorylation by PASK.)
P48307	DAAQEPTGNNAEICLLPLDYGPCR	YES	Tissue factor pathway inhibitor 2	TFPI2;Tissue factor pathway inhibitor 2;Placental protein 5 Short=PP5;TFPI2;I02.951	(Human)	7	LLFLTEAALG	DAAQEPTGNN	23	235	X	X					SIGNAL ()		COMPBIAS (Poly-Lys.);DISULFID ();DISULFID (By similarity.);DOMAIN (BPTI/Kunitz inhibitor 1.);DOMAIN (BPTI/Kunitz inhibitor 2.);DOMAIN (BPTI/Kunitz inhibitor 3.);CHAIN (Tissue factor pathway inhibitor 2.);CARBOHYD (N-linked (GlcNAc...) (Potential).);SITE (Reactive bond (By similarity).)	0
Q9UHD8	DAGLKQAPASR	YES	Septin-9	SEPT9;Septin-9;MLL septin-like fusion protein MSF-A Short=MLL septin-like fusion protein ;Ovarian/Breast septin Short=Ov/Br septin ;Septin D1;SEPT9;	(Human)	17	CVGDMADTPR	DAGLKQAPAS	258	586					unknown;Subtiligase Based Positive Selection		MOD_RES (N-acetylmethionine.);MOD_RES (Phosphoserine.);MOD_RES (Phosphothreonine.);MOD_RES (N6-acetyllysine (By similarity).)	CHAIN (Septin-9.)	MOD_RES (Phosphotyrosine.);MOD_RES (Phosphoserine.);NP_BIND (GTP (By similarity).);BINDING (GTP (By similarity).);BINDING (GTP; via amide nitrogen (By similarity).);BINDING (GTP; via amide nitrogen and carbonyl oxygen (By similarity).)
P00505	DAGMQLQGYR	YES	Aspartate aminotransferase, mitochondrial	GOT2;Aspartate aminotransferase, mitochondrial;Fatty acid-binding protein Short=FABP-1 ;Glutamate oxaloacetate transaminase 2 ;Kynurenine aminotransferase 4 ;Kynurenine aminotransferase IV ;Kynurenine--oxoglutarate transaminase 4 ;Kynurenine--oxoglutarate transaminase IV ;Plasma membrane-associated fatty acid-binding protein Short=FABPpm ;Transaminase A;AATM;	(Human)	16	TWGNHTPIFR	DAGMQLQGYR	171	430							MOD_RES (N6-acetyllysine (By similarity).);MOD_RES (N6-acetyllysine; alternate.);MOD_RES (N6-succinyllysine; alternate (By similarity).);MOD_RES (Nitrated tyrosine (By similarity).);MOD_RES (N6-acetyllysine; alternate (By similarity).);BINDING (Substrate; via amide nitrogen (By similarity).);BINDING (Substrate (By similarity).);TRANSIT (Mitochondrion.)	CHAIN (Aspartate aminotransferase, mitochondrial.)	MOD_RES (N6-acetyllysine; alternate (By similarity).);MOD_RES (N6-succinyllysine; alternate (By similarity).);MOD_RES (N6-succinyllysine (By similarity).);MOD_RES (N6-acetyllysine.);MOD_RES (N6-(pyridoxal phosphate)lysine; alternate (By similarity).);MOD_RES (N6-acetyllysine; alternate.);MOD_RES (N6-acetyllysine (By similarity).);BINDING (Substrate (By similarity).)				141
P11498	DAHQSLLATR	YES	Pyruvate carboxylase, mitochondrial	PC;Pyruvate carboxylase, mitochondrial;Pyruvic carboxylase Short=PCB;PYC;	(Human)	11	GLLLMDTTFR	DAHQSLLATR	572	1178							MOD_RES (N6-acetyllysine; alternate (By similarity).);MOD_RES (N6-succinyllysine; alternate (By similarity).);MOD_RES (N6-acetyllysine (By similarity).);MOD_RES (N6-succinyllysine (By similarity).);ACT_SITE (By similarity.);DOMAIN (Biotin carboxylation.);DOMAIN (ATP-grasp.);TRANSIT (Mitochondrion (Potential).);BINDING (ATP (By similarity).)	REGION (Substrate binding.);DOMAIN (Carboxyltransferase.);CHAIN (Pyruvate carboxylase, mitochondrial.)	MOD_RES (N6-acetyllysine (By similarity).);MOD_RES (N6-carboxylysine.);MOD_RES (N6-acetyllysine.);MOD_RES (N6-biotinyllysine.);METAL (Manganese.);METAL (Manganese; via carbamate group.);DOMAIN (Biotinyl-binding.);MUTAGEN (F->A,E: Loss of tetramerization and enzyme activity, resulting in an inactive homodimer.);BINDING (Substrate.)				551
P11177	DAINQGMDEELER	YES	Pyruvate dehydrogenase E1 component subunit beta, mitochondrial	PDHB;Pyruvate dehydrogenase E1 component subunit beta, mitochondrial;ODPB;	(Human)	3	APAALQVTVR	DAINQGMDEE	37	359					Subtiligase Based Positive Selection		TRANSIT (Mitochondrion.)	CHAIN (Pyruvate dehydrogenase E1 component subunit beta, mitochondrial.)	MOD_RES (Phosphotyrosine (By similarity).);MOD_RES (N6-acetyllysine (By similarity).);BINDING (Thiamine pyrophosphate.)				6
P11142	DAKLDKSQIHDIVLVGGSTR	YES	Heat shock cognate 71 kDa protein	HSPA8;Heat shock cognate 71 kDa protein;Heat shock 70 kDa protein 8 ;Lipopolysaccharide-associated protein 1 Short=LAP-1 Short=LPS-associated protein 1;HSP7C;	(Human)	11	TLDPVEKALR	DAKLDKSQIH	323	646					Subtiligase Based Positive Selection		MOD_RES (N-acetylserine.);MOD_RES (N6-acetyllysine (By similarity).);MOD_RES (Phosphoserine.);MOD_RES (N6-acetyllysine.);MOD_RES (N6-acetyllysine; alternate.);MOD_RES (N6-succinyllysine; alternate (By similarity).);NP_BIND (ATP.);BINDING (ATP.);INIT_MET (Removed.)	CHAIN (Heat shock cognate 71 kDa protein.);REGION (Interaction with BAG1.)	MOD_RES (N6-acetyllysine (By similarity).);MOD_RES (Phosphoserine.);MOD_RES (N6-acetyllysine; alternate (By similarity).);MOD_RES (N6-succinyllysine; alternate (By similarity).);MOD_RES (N6,N6,N6-trimethyllysine; by METTL21A.);MOD_RES (N6-acetyllysine.);NP_BIND (ATP.);MUTAGEN (K->R: Complete loss of in vitro methylation by METTL21A.)
Q9HB40	DALSQLMNGPIR	YES	Retinoid-inducible serine carboxypeptidase	SCPEP1;Retinoid-inducible serine carboxypeptidase;Serine carboxypeptidase 1;RISC;S10.013	(Human)	17	CQRHVRHLQR	DALSQLMNGP	307	452							ACT_SITE (By similarity.);SIGNAL ();CARBOHYD (N-linked (GlcNAc...) (Potential).);CARBOHYD (N-linked (GlcNAc...).)	CHAIN (Retinoid-inducible serine carboxypeptidase.)	ACT_SITE (By similarity.);CARBOHYD (N-linked (GlcNAc...) (Potential).)	280
P07237	DAPEEEDHVLVLR	YES	Protein disulfide-isomerase	P4HB;Protein disulfide-isomerase;Cellular thyroid hormone-binding protein ;Prolyl 4-hydroxylase subunit beta ;p55;PDIA1;	(Human)	17	CLAVAALVRA	DAPEEEDHVL	18	508	X	X			unknown;Subtiligase Based Positive Selection;N-TAILS		SIGNAL ()		MOD_RES (N6-acetyllysine (By similarity).);MOD_RES (N6-succinyllysine (By similarity).);ACT_SITE (Nucleophile.);ACT_SITE (Nucleophile (By similarity).);DISULFID (Redox-active.);DISULFID (Redox-active (By similarity).);DOMAIN (Thioredoxin 1.);DOMAIN (Thioredoxin 2.);MOTIF (Prevents secretion from ER.);CHAIN (Protein disulfide-isomerase.);SITE (Contributes to redox potential value.);SITE (Lowers pK…	0
Q99808	DAQASAAPAAPLPER	YES	Equilibrative nucleoside transporter 1	SLC29A1;Equilibrative nucleoside transporter 1;Equilibrative nitrobenzylmercaptopurine riboside-sensitive nucleoside transporter Short=Equilibrative NBMPR-sensitive nucleoside transporter ;Nucleoside transporter, es-type ;Solute carrier family 29 member 1;S29A1;	(Human)	6	VSLVTAELSK	DAQASAAPAA	59	456							INIT_MET (Removed.);TOPO_DOM (Cytoplasmic (Potential).);CARBOHYD (N-linked (GlcNAc...).);TRANSMEM (Helical; (Potential).)	CHAIN (Equilibrative nucleoside transporter 1.);TOPO_DOM (Extracellular (Potential).)	MUTAGEN (Missing: No effect on subcellular localization and inosine transport.);MUTAGEN (R->A: No effect on subcellular localization and inosine transport.);TOPO_DOM (Cytoplasmic (Potential).);TOPO_DOM (Extracellular (Potential).);TRANSMEM (Helical; (Potential).)			-394
P14625	DDEVDVDGTVEEDLGKSR	YES	Endoplasmin	HSP90B1;Endoplasmin;94 kDa glucose-regulated protein Short=GRP-94 ;Heat shock protein 90 kDa beta member 1 ;Tumor rejection antigen 1 ;gp96 homolog;ENPL;	(Human)	12	VLLTFGSVRA	DDEVDVDGTV	22	803	X	X			N-TAILS		SIGNAL ()		DISULFID (Interchain (By similarity).);CHAIN (Endoplasmin.);CARBOHYD (N-linked (GlcNAc...).);CARBOHYD (N-linked (GlcNAc...) (Potential).);MOTIF (Prevents secretion from ER.);MOD_RES (Phosphoserine.);MOD_RES (N6-succinyllysine (By similarity).);MOD_RES (N6-acetyllysine (By similarity).);BINDING (ATP (By similarity).);BINDING (ATP; via amide nitrogen (By similarity).)	0
P36957	DDLVTVKTPAFAESVTEGDVR	YES	Dihydrolipoyllysine-residue succinyltransferase component of 2-oxoglutarate dehydrogenase complex, mitochondrial	DLST;Dihydrolipoyllysine-residue succinyltransferase component of 2-oxoglutarate dehydrogenase complex, mitochondrial;2-oxoglutarate dehydrogenase complex component E2 Short=OGDC-E2 ;Dihydrolipoamide succinyltransferase component of 2-oxoglutarate dehydrogenase complex ;E2K;ODO2;	(Human)	14	RFFRTTAVCK	DDLVTVKTPA	68	453	X	X					TRANSIT (Mitochondrion.)		CHAIN (Dihydrolipoyllysine-residue succinyltransferase component of 2- oxoglutarate dehydrogenase complex, mitochondrial.);MOD_RES (N6-lipoyllysine (Potential).);MOD_RES (N6-acetyllysine (By similarity).);ACT_SITE (Potential.);DOMAIN (Lipoyl-binding.)				0
P00505	DDNGKPYVLPSVR	YES	Aspartate aminotransferase, mitochondrial	GOT2;Aspartate aminotransferase, mitochondrial;Fatty acid-binding protein Short=FABP-1 ;Glutamate oxaloacetate transaminase 2 ;Kynurenine aminotransferase 4 ;Kynurenine aminotransferase IV ;Kynurenine--oxoglutarate transaminase 4 ;Kynurenine--oxoglutarate transaminase IV ;Plasma membrane-associated fatty acid-binding protein Short=FABPpm ;Transaminase A;AATM;	(Human)	16	KMNLGVGAYR	DDNGKPYVLP	69	430							MOD_RES (N6-acetyllysine (By similarity).);BINDING (Substrate; via amide nitrogen (By similarity).);TRANSIT (Mitochondrion.)	CHAIN (Aspartate aminotransferase, mitochondrial.)	MOD_RES (N6-acetyllysine; alternate.);MOD_RES (N6-succinyllysine; alternate (By similarity).);MOD_RES (N6-acetyllysine (By similarity).);MOD_RES (Nitrated tyrosine (By similarity).);MOD_RES (N6-acetyllysine; alternate (By similarity).);MOD_RES (N6-succinyllysine (By similarity).);MOD_RES (N6-acetyllysine.);MOD_RES (N6-(pyridoxal phosphate)lysine; alternate (By similarity).);BINDING (Substrate (By…				39
O95202	DDSVVEKSLK	YES	LETM1 and EF-hand domain-containing protein 1, mitochondrial	LETM1;LETM1 and EF-hand domain-containing protein 1, mitochondrial;Leucine zipper-EF-hand-containing transmembrane protein 1;LETM1;	(Human)	4	RGWHSSRPVR	DDSVVEKSLK	116	739	X	X					COMPBIAS (Poly-Pro.);TRANSIT (Mitochondrion (Potential).)	COILED (Potential.)	TOPO_DOM (Mitochondrial intermembrane (Potential).);TOPO_DOM (Mitochondrial matrix (Potential).);CHAIN (LETM1 and EF-hand domain-containing protein 1, mitochondrial.);COILED (Potential.);TRANSMEM (Helical; (Potential).);MOD_RES (N6-acetyllysine.);DOMAIN (LETM1.);DOMAIN (EF-hand.);CA_BIND (Potential.)			-114	0
P50454	DEEVHAGLGELLR	YES	Serpin H1	SERPINH1;Serpin H1;47 kDa heat shock protein ;Arsenic-transactivated protein 3 Short=AsTP3 ;Cell proliferation-inducing gene 14 protein ;Collagen-binding protein Short=Colligin ;Rheumatoid arthritis-related antigen RA-A47;SERPH;I04.035	(Human)	11	KAVLSAEQLR	DEEVHAGLGE	104	418				MEP1A;MEP1B			MOD_RES (N6-succinyllysine (By similarity).);COMPBIAS (Poly-Ala.);SIGNAL (Potential.)	CHAIN (Serpin H1.)	MOD_RES (N6-acetyllysine (By similarity).);MOD_RES (N6-succinyllysine (By similarity).);MOTIF (Prevents secretion from ER (Potential).);CARBOHYD (N-linked (GlcNAc...) (Potential).);SITE (Reactive bond homolog (By similarity).)	85
P51149	DEFLIQASPR	YES	Ras-related protein Rab-7a	RAB7A;Ras-related protein Rab-7a;RAB7A;	(Human)	3	NTFKTLDSWR	DEFLIQASPR	104	207							MOD_RES (Phosphoserine.);NP_BIND (GTP.);MOTIF (Effector region (By similarity).);MUTAGEN (L->A: Abolishes interaction with RILP and reduces its localization to late endosomal/lysosomal compartments.);MUTAGEN (K->A: Abolishes interaction with RILP and localization to late endosomal/lysosomal compartments.);MUTAGEN (T->N: Abolishes localization on late endosomes, lysosomes and phagosomes and reduce…	CHAIN (Ras-related protein Rab-7a.)	MOD_RES (Cysteine methyl ester (By similarity).);NP_BIND (GTP.);MUTAGEN (V->A: Abolishes interaction with RILP and localization to late endosomal/lysosomal compartments.);MUTAGEN (L->A: Does not abolish interaction with RILP and localization to late endosomal/lysosomal compartments. Does not abolish interaction with RILP and localization to late endosomal/lysosomal compartments; when associated w…
P16615	DEMVATEQER	YES	Sarcoplasmic/endoplasmic reticulum calcium ATPase 2	ATP2A2;Sarcoplasmic/endoplasmic reticulum calcium ATPase 2;Calcium pump 2 ;Calcium-transporting ATPase sarcoplasmic reticulum type, slow twitch skeletal muscle isoform ;Endoplasmic reticulum class 1/2 Ca(2+) ATPase;AT2A2;	(Human)	12	GVNTEIGKIR	DEMVATEQER	237	1042							TOPO_DOM (Cytoplasmic (By similarity).);TOPO_DOM (Lumenal (By similarity).);CROSSLNK (Glycyl lysine isopeptide (Lys-Gly) (interchain with G-Cter in ubiquitin) (By similarity).);TRANSMEM (Helical; Name=1; (By similarity).);TRANSMEM (Helical; Name=2; (By similarity).)	TOPO_DOM (Cytoplasmic (By similarity).);CHAIN (Sarcoplasmic/endoplasmic reticulum calcium ATPase 2.)	TOPO_DOM (Lumenal (By similarity).);TOPO_DOM (Cytoplasmic (By similarity).);TRANSMEM (Helical; Name=3; (By similarity).);TRANSMEM (Helical; Name=4; (By similarity).);TRANSMEM (Helical; Name=5; (By similarity).);TRANSMEM (Helical; Name=6; (By similarity).);TRANSMEM (Helical; Name=7; (By similarity).);TRANSMEM (Helical; Name=8; (By similarity).);TRANSMEM (Helical; Name=9; (By similarity).);TRANSMEM…			-748
P62263	DESSPYAAMLAAQDVAQR	YES	40S ribosomal protein S14	RPS14;40S ribosomal protein S14;RS14;	(Human)	5	TGGMKVKADR	DESSPYAAML	67	151				GRAB			INIT_MET (Removed.)	CHAIN (40S ribosomal protein S14.)	MOD_RES (Phosphothreonine.)
P18077	DETEFYLGKR	YES	60S ribosomal protein L35a	RPL35A;60S ribosomal protein L35a;Cell growth-inhibiting gene 33 protein;RL35A;	(Human)	3	LLKIEGVYAR	DETEFYLGKR	37	110							MOD_RES (N6-acetyllysine.)	CHAIN (60S ribosomal protein L35a.)	MOD_RES (N6-acetyllysine; alternate (By similarity).);MOD_RES (N6-succinyllysine; alternate (By similarity).)
Q13162	DETLR	YES	Peroxiredoxin-4	PRDX4;Peroxiredoxin-4;Antioxidant enzyme AOE372 Short=AOE37-2 ;Peroxiredoxin IV Short=Prx-IV ;Thioredoxin peroxidase AO372 ;Thioredoxin-dependent peroxide reductase A0372;PRDX4;	(Human)	X	LNDLPVGRSV	DETLRLVQAF	226	271							ACT_SITE (Cysteine sulfenic acid (-SOH) intermediate (By similarity).);DISULFID (Interchain (with C-245); in linked form (By similarity).);SIGNAL ()	DOMAIN (Thioredoxin.);CHAIN (Peroxiredoxin-4.)	DISULFID (Interchain (with C-124); in linked form (By similarity).)	188
P63244	DETNYGIPQR	YES	Guanine nucleotide-binding protein subunit beta-2-like 1	GNB2L1;Guanine nucleotide-binding protein subunit beta-2-like 1;Cell proliferation-inducing gene 21 protein ;Guanine nucleotide-binding protein subunit beta-like protein 12.3 ;Human lung cancer oncogene 7 protein Short=HLC-7 ;Receptor for activated C kinase ;Receptor of activated protein kinase C 1 Short=RACK1;GBLP;	(Human)	5	KTIIMWKLTR	DETNYGIPQR	48	317							MOD_RES (N-acetylmethionine.);MOD_RES (N-acetylthreonine; in Guanine nucleotide- binding protein subunit beta-2-like 1, N- terminally processed.);REPEAT (WD 1.);INIT_MET (Removed; alternate.)	CHAIN (Guanine nucleotide-binding protein subunit beta-2-like 1.);CHAIN (Guanine nucleotide-binding protein subunit beta-2-like 1, N-terminally processed.)	MOD_RES (Phosphotyrosine; by ABL1 (Probable).);MOD_RES (N6-acetyllysine.);MOD_RES (N6-acetyllysine (By similarity).);MOD_RES (Phosphotyrosine.);REPEAT (WD 2.);REPEAT (WD 3.);REPEAT (WD 4.);REPEAT (WD 5.);REPEAT (WD 6.);REPEAT (WD 7.);MUTAGEN (Y->F: No effect on binding to SRC. Abolishes binding to PTK2/FAK1 and reduces cell adhesion and foci formation.);MUTAGEN (R->A: Decreased binding to PTK2/FA…
O15173	DEYDDLSDLNAVQMESVR	YES	Membrane-associated progesterone receptor component 2	PGRMC2;Membrane-associated progesterone receptor component 2;Progesterone membrane-binding protein ;Steroid receptor protein DG6;PGRC2;	(Human)	4	TFCLDKDALR	DEYDDLSDLN	167	223							MOD_RES (Phosphoserine.);TRANSMEM (Helical; (Potential).)	DOMAIN (Cytochrome b5 heme-binding.);CHAIN (Membrane-associated progesterone receptor component 2.)	MOD_RES (Phosphoserine (By similarity).);MOD_RES (Phosphotyrosine.);MOD_RES (Phosphothreonine.)			100
Q6UB35	DFILPISDVR	YES	Monofunctional C1-tetrahydrofolate synthase, mitochondrial	MTHFD1L;Monofunctional C1-tetrahydrofolate synthase, mitochondrial;Formyltetrahydrofolate synthetase;C1TM;	(Human)	6	HQPDKKGVPR	DFILPISDVR	926	978							COMPBIAS (Poly-Gly.);NP_BIND (ATP (By similarity).);MOD_RES (N6-acetyllysine; alternate.);MOD_RES (N6-succinyllysine; alternate (By similarity).);MOD_RES (N6-succinyllysine (By similarity).);TRANSIT (Mitochondrion.);REGION (Methylenetetrahydrofolate dehydrogenase and cyclohydrolase.)	CHAIN (Monofunctional C1-tetrahydrofolate synthase, mitochondrial.);REGION (Formyltetrahydrofolate synthetase.)					894
O15173	DFSLEQLR	YES	Membrane-associated progesterone receptor component 2	PGRMC2;Membrane-associated progesterone receptor component 2;Progesterone membrane-binding protein ;Steroid receptor protein DG6;PGRC2;	(Human)	4	ATSLPRMKKR	DFSLEQLRQY	102	223							MOD_RES (Phosphoserine.);TRANSMEM (Helical; (Potential).)	CHAIN (Membrane-associated progesterone receptor component 2.)	MOD_RES (Phosphoserine (By similarity).);MOD_RES (Phosphotyrosine.);MOD_RES (Phosphothreonine.);DOMAIN (Cytochrome b5 heme-binding.)			35
P61604	DGDILGKYVD	YES	10 kDa heat shock protein, mitochondrial	HSPE1;10 kDa heat shock protein, mitochondrial;10 kDa chaperonin ;Chaperonin 10 Short=CPN10 ;Early-pregnancy factor Short=EPF;CH10;	(Human)	2	LDDKDYFLFR	DGDILGKYVD	93	102							INIT_MET (Removed.);MOD_RES (N-acetylalanine.);MOD_RES (N6-acetyllysine (By similarity).);MOD_RES (N6-succinyllysine (By similarity).);MOD_RES (N6-acetyllysine; alternate (By similarity).);MOD_RES (N6-malonyllysine; alternate.);MOD_RES (N6-succinyllysine; alternate (By similarity).);MOD_RES (N6-acetyllysine; alternate.);MOD_RES (Phosphothreonine.)	CHAIN (10 kDa heat shock protein, mitochondrial.)	MOD_RES (N6-acetyllysine.)
P30101	DGEEAGAYDGPR	YES	Protein disulfide-isomerase A3	PDIA3;Protein disulfide-isomerase A3;58 kDa glucose-regulated protein ;58 kDa microsomal protein Short=p58 ;Disulfide isomerase ER-60 ;Endoplasmic reticulum resident protein 57 Short=ER protein 57 Short=ERp57 ;Endoplasmic reticulum resident protein 60 Short=ER protein 60 Short=ERp60;PDIA3;	(Human)	15	SGYPTLKIFR	DGEEAGAYDG	108	505							ACT_SITE (Nucleophile (By similarity).);DISULFID (Redox-active; alternate (By similarity).);DISULFID (Interchain (with C-115 in TAPBP); alternate.);DISULFID ();SIGNAL ();MUTAGEN (C->A: No loss of activity. No loss of activity; when associated with A-406.);MUTAGEN (C->S: Activity changed to serine protease.);MUTAGEN (C->S: Activity changed to serine protease; when associated with S-409.);SITE (Con…	DOMAIN (Thioredoxin 1.);CHAIN (Protein disulfide-isomerase A3.)	MOD_RES (N6-succinyllysine (By similarity).);MOD_RES (N6-acetyllysine (By similarity).);ACT_SITE (Nucleophile (By similarity).);DISULFID (Redox-active (By similarity).);DOMAIN (Thioredoxin 2.);MOTIF (Prevents secretion from ER (By similarity).);MUTAGEN (C->A: No loss of activity. No loss of activity; when associated with A-57.);MUTAGEN (C->S: Activity changed to serine protease.);MUTAGEN (C->S: A…	83
P16615	DGGPR	YES	Sarcoplasmic/endoplasmic reticulum calcium ATPase 2	ATP2A2;Sarcoplasmic/endoplasmic reticulum calcium ATPase 2;Calcium pump 2 ;Calcium-transporting ATPase sarcoplasmic reticulum type, slow twitch skeletal muscle isoform ;Endoplasmic reticulum class 1/2 Ca(2+) ATPase;AT2A2;	(Human)	12	GAAAWWFIAA	DGGPRVSFYQ	859	1042							TOPO_DOM (Cytoplasmic (By similarity).);TOPO_DOM (Lumenal (By similarity).);CROSSLNK (Glycyl lysine isopeptide (Lys-Gly) (interchain with G-Cter in ubiquitin) (By similarity).);TRANSMEM (Helical; Name=1; (By similarity).);TRANSMEM (Helical; Name=2; (By similarity).);TRANSMEM (Helical; Name=3; (By similarity).);TRANSMEM (Helical; Name=4; (By similarity).);TRANSMEM (Helical; Name=5; (By similarity)…	TOPO_DOM (Lumenal (By similarity).);CHAIN (Sarcoplasmic/endoplasmic reticulum calcium ATPase 2.)	TOPO_DOM (Cytoplasmic (By similarity).);TOPO_DOM (Lumenal (By similarity).);TRANSMEM (Helical; Name=8; (By similarity).);TRANSMEM (Helical; Name=9; (By similarity).);TRANSMEM (Helical; Name=10; (By similarity).);METAL (Calcium 1 (By similarity).)			-126
P49257	DGVGGDPAVALPHR	YES	Protein ERGIC-53	LMAN1;Protein ERGIC-53;ER-Golgi intermediate compartment 53 kDa protein ;Gp58 ;Intracellular mannose-specific lectin MR60 ;Lectin mannose-binding 1;LMAN1;	(Human)	18	LLSLGRFVRG	DGVGGDPAVA	31	510	X	X			N-TAILS		SIGNAL ()		DISULFID ();DISULFID (Interchain.);TOPO_DOM (Lumenal (Potential).);TOPO_DOM (Cytoplasmic (Potential).);CHAIN (Protein ERGIC-53.);METAL (Calcium.);METAL (Calcium; via carbonyl oxygen.);TRANSMEM (Helical; (Potential).);MOTIF (ER export motif.);REGION (Carbohydrate binding (By similarity).);BINDING (Carbohydrate (By similarity).);DOMAIN (L-type lectin-like.);SITE (Required for ER export.)	0		-468
Q99798	DGYAQILR	YES	Aconitate hydratase, mitochondrial	ACO2;Aconitate hydratase, mitochondrial;Citrate hydro-lyase;ACON;	(Human)	22	SEQIRATIER	DGYAQILRDL	430	780							CROSSLNK (Glycyl lysine isopeptide (Lys-Gly) (interchain with G-Cter in ubiquitin); alternate (By similarity).);MOD_RES (Pyrrolidone carboxylic acid (By similarity).);MOD_RES (N6-succinyllysine (By similarity).);MOD_RES (N6-acetyllysine; alternate (By similarity).);MOD_RES (N6-succinyllysine; alternate (By similarity).);BINDING (Substrate (By similarity).);METAL (Iron-sulfur (4Fe-4S) (By similari…	CHAIN (Aconitate hydratase, mitochondrial.)	MOD_RES (N6-succinyllysine (By similarity).);MOD_RES (Phosphoserine.);MOD_RES (N6-acetyllysine; alternate.);MOD_RES (N6-succinyllysine; alternate (By similarity).);MOD_RES (N6-acetyllysine; alternate (By similarity).);MOD_RES (N6-acetyllysine (By similarity).);BINDING (Substrate (By similarity).);METAL (Iron-sulfur (4Fe-4S) (By similarity).);REGION (Substrate binding (By similarity).)				402
Q13501	DHRPPCAQEAPR	YES	Sequestosome-1	SQSTM1;Sequestosome-1;EBI3-associated protein of 60 kDa Short=EBIAP Short=p60 ;Phosphotyrosine-independent ligand for the Lck SH2 domain of 62 kDa ;Ubiquitin-binding protein p62;SQSTM;	(Human)	5	YIKEKKECRR	DHRPPCAQEA	108	440							MOD_RES (N-acetylalanine.);INIT_MET (Removed.);REGION (Interaction with LCK.);REGION (Interaction with PRKCZ and dimerization (By similarity).);REGION (Interaction with PAWR.);DOMAIN (OPR.);MUTAGEN (K->A: Loss of interactions with PRKCZ, PRCKI and NBR1. Loss of dimerization; when associated with A-69.);MUTAGEN (Y->F: No effect on interaction with LCK.);MUTAGEN (K->A: No effect on interaction with…	CHAIN (Sequestosome-1.)	MOD_RES (Phosphotyrosine.);MOD_RES (Phosphoserine.);MOD_RES (Phosphothreonine.);COMPBIAS (Ser-rich.);REGION (Interaction with GABRR3 (By similarity).);REGION (LIM protein-binding (LB).);REGION (Interaction with NTRK1 (By similarity).);REGION (MAP1LC3B-binding.);DOMAIN (UBA.);MOTIF (TRAF6-binding.);MUTAGEN (EE->AA: No effect on MAP1LC3B-binding.);MUTAGEN (S->A: No effect on MAP1LC3B-binding.);MUTA…
P49257	DIDNLVQR	YES	Protein ERGIC-53	LMAN1;Protein ERGIC-53;ER-Golgi intermediate compartment 53 kDa protein ;Gp58 ;Intracellular mannose-specific lectin MR60 ;Lectin mannose-binding 1;LMAN1;	(Human)	18	IKEHLHIVKR	DIDNLVQRNM	449	510							DISULFID ();SIGNAL ();METAL (Calcium.);METAL (Calcium; via carbonyl oxygen.);REGION (Carbohydrate binding (By similarity).);BINDING (Carbohydrate (By similarity).);DOMAIN (L-type lectin-like.)	TOPO_DOM (Lumenal (Potential).);CHAIN (Protein ERGIC-53.)	DISULFID (Interchain.);TOPO_DOM (Cytoplasmic (Potential).);TRANSMEM (Helical; (Potential).);MOTIF (ER export motif.);SITE (Required for ER export.)	418		-50
P36776	DIIALNPLYR	YES	Lon protease homolog, mitochondrial	LONP1;Lon protease homolog, mitochondrial;LONHs ;Lon protease-like protein Short=LONP ;Mitochondrial ATP-dependent protease Lon ;Serine protease 15;LONM;S16.002	(Human)	19	LTAEIVKTIR	DIIALNPLYR	302	959							TRANSIT (Mitochondrion (By similarity).)	CHAIN (Lon protease homolog, mitochondrial.);DOMAIN (Lon.)	NP_BIND (ATP (By similarity).);ACT_SITE (By similarity.);MUTAGEN (S->A: Lacks both ATPase and protease activity, but retains DNA binding activity.)				234
Q12907	DITDGNSEHLKR	YES	Vesicular integral-membrane protein VIP36	LMAN2;Vesicular integral-membrane protein VIP36;Glycoprotein GP36b ;Lectin mannose-binding 2 ;Vesicular integral-membrane protein 36 Short=VIP36;LMAN2;	(Human)	5	LLLLLGSVTA	DITDGNSEHL	45	356	X	X			Subtiligase Based Positive Selection		SIGNAL (Potential.)		DISULFID (By similarity.);TOPO_DOM (Lumenal (Potential).);TOPO_DOM (Cytoplasmic (Potential).);CHAIN (Vesicular integral-membrane protein VIP36.);CARBOHYD (N-linked (GlcNAc...).);METAL (Calcium (By similarity).);METAL (Calcium; via carbonyl oxygen (By similarity).);TRANSMEM (Helical; (Potential).);REGION (Carbohydrate binding (By similarity).);BINDING (Carbohydrate (By similarity).);DOMAIN (L-type…	0		-301
O75534	DKQRPGQQVATCVR	YES	Cold shock domain-containing protein E1	CSDE1;Cold shock domain-containing protein E1;N-ras upstream gene protein ;Protein UNR;CSDE1;	(Human)	1	IGDKVEFSIS	DKQRPGQQVA	495	798							DOMAIN (CSD 1.);DOMAIN (CSD 2; truncated.);DOMAIN (CSD 3.);DOMAIN (CSD 4; truncated.);DOMAIN (CSD 5.);MOD_RES (N6-acetyllysine.);MOD_RES (Phosphoserine.)	DOMAIN (CSD 6.);CHAIN (Cold shock domain-containing protein E1.)	DOMAIN (CSD 7.);DOMAIN (CSD 8.);DOMAIN (CSD 9.);MOD_RES (Phosphoserine.)
Q96GX1	DLAFIPPFIR	YES	Tectonic-2	TCTN2;Tectonic-2;TECT2;	(Human)	12	LQGILRLLWG	DLAFIPPFIR	26	697	X	X					SIGNAL (Potential.)		COMPBIAS (Cys-rich.);CHAIN (Tectonic-2.);TOPO_DOM (Extracellular (Potential).);TOPO_DOM (Cytoplasmic (Potential).);CARBOHYD (N-linked (GlcNAc...) (Potential).);TRANSMEM (Helical; (Potential).)	0		-664
Q99714	DLAPIGIR	YES	3-hydroxyacyl-CoA dehydrogenase type-2	HSD17B10;3-hydroxyacyl-CoA dehydrogenase type-2;17-beta-hydroxysteroid dehydrogenase 10 Short=17-beta-HSD 10 EC=1.1.1.51 ;3-hydroxy-2-methylbutyryl-CoA dehydrogenase EC=1.1.1.178 ;3-hydroxyacyl-CoA dehydrogenase type II ;Endoplasmic reticulum-associated amyloid beta-peptide-binding protein ;Mitochondrial ribonuclease P protein 2 Short=Mitochondrial RNase P protein 2 ;Short-chain type dehydrogenas…	(Human)	X	IVGMTLPIAR	DLAPIGIRVM	185	261							MOD_RES (N-acetylalanine (By similarity).);MOD_RES (N6-acetyllysine; alternate (By similarity).);MOD_RES (N6-succinyllysine; alternate (By similarity).);MOD_RES (N6-acetyllysine (By similarity).);NP_BIND (NAD.);BINDING (Substrate.);BINDING (NAD.);ACT_SITE (Proton acceptor.);INIT_MET (Removed (By similarity).)	CHAIN (3-hydroxyacyl-CoA dehydrogenase type-2.)	MOD_RES (N6-acetyllysine; alternate (By similarity).);MOD_RES (N6-succinyllysine; alternate (By similarity).)
Q13813	DLASVQALLR	YES	Spectrin alpha chain, non-erythrocytic 1	SPTAN1;Spectrin alpha chain, non-erythrocytic 1;Alpha-II spectrin ;Fodrin alpha chain ;Spectrin, non-erythroid alpha subunit;SPTN1;	(Human)	9	QLMASDDFGR	DLASVQALLR	286	2472							MOD_RES (N-acetylmethionine.);REPEAT (Spectrin 1.);REPEAT (Spectrin 2.);REPEAT (Spectrin 3.)	CHAIN (Spectrin alpha chain, non-erythrocytic 1.);REPEAT (Spectrin 4.)	MOD_RES (N6-acetyllysine.);MOD_RES (N6-acetyllysine (By similarity).);MOD_RES (Phosphoserine.);MOD_RES (Phosphotyrosine.);DOMAIN (SH3.);DOMAIN (EF-hand 1.);DOMAIN (EF-hand 2.);DOMAIN (EF-hand 3.);SITE (Cleavage; by mu-calpain.);REPEAT (Spectrin 5.);REPEAT (Spectrin 6.);REPEAT (Spectrin 7.);REPEAT (Spectrin 8.);REPEAT (Spectrin 9.);REPEAT (Spectrin 10.);REPEAT (Spectrin 11.);REPEAT (Spectrin 12.);…
P49411	DLEKPFLLPVEAVYSVPGR	YES	Elongation factor Tu, mitochondrial	TUFM;Elongation factor Tu, mitochondrial;P43;EFTU;	(Human)	16	VDTYIPVPAR	DLEKPFLLPV	253	452							MOD_RES (N6-acetyllysine.);NP_BIND (GTP (By similarity).);TRANSIT (Mitochondrion.)	CHAIN (Elongation factor Tu, mitochondrial.)	MOD_RES (N6-acetyllysine.)				209
Q02543	DLTTAGAVTQCYR	YES	60S ribosomal protein L18a	RPL18A;60S ribosomal protein L18a;RL18A;	(Human)	19	GTHNMYREYR	DLTTAGAVTQ	99	176							MOD_RES (Phosphotyrosine.);MOD_RES (Phosphoserine.);MOD_RES (N6-succinyllysine (By similarity).)	CHAIN (60S ribosomal protein L18a.)
Q02218	DMVGQVAITR	YES	2-oxoglutarate dehydrogenase, mitochondrial	OGDH;2-oxoglutarate dehydrogenase, mitochondrial;2-oxoglutarate dehydrogenase complex component E1 Short=OGDC-E1 ;Alpha-ketoglutarate dehydrogenase;ODO1;	(Human)	7	YDLTRERKAR	DMVGQVAITR	920	1023							METAL (Calcium.);MOD_RES (N6-succinyllysine (By similarity).);MOD_RES (N6-acetyllysine (By similarity).);TRANSIT (Mitochondrion.);CROSSLNK (Glycyl lysine isopeptide (Lys-Gly) (interchain with G-Cter in ubiquitin).);MUTAGEN (D->A: Six-fold decrease in sensitivity for calcium.);CA_BIND ()	CHAIN (2-oxoglutarate dehydrogenase, mitochondrial.)	MOD_RES (N6-acetyllysine.)				879
P25705	DNGKHALIIYDDLSKQAVAYR	YES	ATP synthase subunit alpha, mitochondrial	ATP5A1;ATP synthase subunit alpha, mitochondrial;ATPA;	(Human)	18	SGCSMGEYFR	DNGKHALIIY	302	553							NP_BIND (ATP (By similarity).);MOD_RES (Pyrrolidone carboxylic acid (By similarity).);MOD_RES (Phosphoserine (By similarity).);MOD_RES (N6-acetyllysine (By similarity).);MOD_RES (N6-acetyllysine; alternate.);MOD_RES (N6-succinyllysine; alternate (By similarity).);MOD_RES (Phosphoserine.);MOD_RES (N6-acetyllysine; alternate (By similarity).);TRANSIT (Mitochondrion.)	CHAIN (ATP synthase subunit alpha, mitochondrial.)	SITE (Required for activity (By similarity).);MOD_RES (N6-acetyllysine; alternate (By similarity).);MOD_RES (N6-succinyllysine; alternate (By similarity).);MOD_RES (N6-acetyllysine.);MOD_RES (N6-acetyllysine; alternate.);MOD_RES (N6-acetyllysine (By similarity).)				258
P62805	DNIQGITKPAIR	YES	Histone H4	HIST4H4;Histone H4;H4;	(Human)	1,12,6	GAKRHRKVLR	DNIQGITKPA	25	103					Subtiligase Based Positive Selection		DNA_BIND ();MOD_RES (N-acetylserine.);MOD_RES (Phosphoserine.);MOD_RES (Asymmetric dimethylarginine; by PRMT1; alternate.);MOD_RES (Citrulline; alternate.);MOD_RES (Omega-N-methylarginine; by PRMT1; alternate.);MOD_RES (Symmetric dimethylarginine; by PRMT5 and PRMT7; alternate (By similarity).);MOD_RES (N6-acetyllysine; alternate.);MOD_RES (N6-crotonyl-L-lysine; alternate.);MOD_RES (N6-crotonyl-L…	CHAIN (Histone H4.)	MOD_RES (N6-acetyllysine.);MOD_RES (Phosphoserine; by PAK2.);MOD_RES (Phosphotyrosine.);MOD_RES (Phosphotyrosine (By similarity).);MOD_RES (N6-acetyllysine; alternate.);MOD_RES (N6-succinyllysine; alternate (By similarity).);CROSSLNK (Glycyl lysine isopeptide (Lys-Gly) (interchain with G-Cter in ubiquitin); alternate.)
Q9Y285	DPAEALQLPMDYVQR	YES	Phenylalanine--tRNA ligase alpha subunit	FARSA;Phenylalanine--tRNA ligase alpha subunit;CML33 ;Phenylalanyl-tRNA synthetase alpha subunit Short=PheRS;SYFA;	(Human)	19	RDQHDTFFLR	DPAEALQLPM	281	508							MOD_RES (N-acetylalanine.);MOD_RES (Phosphoserine.);INIT_MET (Removed.)	CHAIN (Phenylalanine--tRNA ligase alpha subunit.)	MOD_RES (N6-acetyllysine.)
Q8IXB1	DQDFYSLLGVSKTASSR	YES	DnaJ homolog subfamily C member 10	DNAJC10;DnaJ homolog subfamily C member 10;Endoplasmic reticulum DNA J domain-containing protein 5 Short=ER-resident protein ERdj5 Short=ERdj5 ;Macrothioredoxin Short=MTHr;DJC10;	(Human)	2	IVYMAILVGT	DQDFYSLLGV	33	793	X	X					SIGNAL (Potential.)		DISULFID (Redox-active.);CHAIN (DnaJ homolog subfamily C member 10.);CARBOHYD (N-linked (GlcNAc...) (Potential).);MOTIF (Prevents secretion from ER (Potential).);REGION (Trxb 1.);REGION (Trxb 2.);DOMAIN (J.);DOMAIN (Thioredoxin 1.);DOMAIN (Thioredoxin 2.);DOMAIN (Thioredoxin 3.);DOMAIN (Thioredoxin 4.);MUTAGEN (H->Q: Prevents interaction with HSPA5, leading to prolonged interaction with substrate…	0
Q15836	DQKLSELDDR	YES	Vesicle-associated membrane protein 3	VAMP3;Vesicle-associated membrane protein 3;Cellubrevin Short=CEB ;Synaptobrevin-3;VAMP3;	(Human)	1	RVNVDKVLER	DQKLSELDDR	40	100							MOD_RES (N-acetylserine.);INIT_MET (Removed.)	DOMAIN (v-SNARE coiled-coil homology.);CHAIN (Vesicle-associated membrane protein 3.);TOPO_DOM (Cytoplasmic (Potential).)	TRANSMEM (Helical; Anchor for type IV membrane protein; (Potential).);TOPO_DOM (Vesicular (Potential).)			-59
P62277	DSHGVAQVR	YES	40S ribosomal protein S13	RPS13;40S ribosomal protein S13;RS13;	(Human)	11	TPSQIGVILR	DSHGVAQVRF	56	151							MOD_RES (N6-acetyllysine; alternate.);MOD_RES (N6-succinyllysine; alternate (By similarity).);MOD_RES (N6-succinyllysine (By similarity).);MOD_RES (Phosphotyrosine.);INIT_MET (Removed.)	CHAIN (40S ribosomal protein S13.)
P63261	DSYVGDEAQSKR	YES	Actin, cytoplasmic 2	ACTG1;Actin, cytoplasmic 2;Gamma-actin;ACTG;	(Human)	17	QGVMVGMGQK	DSYVGDEAQS	51	375				GRAM;GRAB;CASP3			INIT_MET (Removed; alternate.);MOD_RES (N-acetylmethionine.);MOD_RES (N-acetylglutamate; in Actin, cytoplasmic 2, N-terminally processed; partial.);MOD_RES (Methionine (R)-sulfoxide (By similarity).)	CHAIN (Actin, cytoplasmic 2.);CHAIN (Actin, cytoplasmic 2, N-terminally processed.)	MOD_RES (Tele-methylhistidine.);MOD_RES (N6-methyllysine.)
P62906	DTLYEAVR	YES	60S ribosomal protein L10a	RPL10A;60S ribosomal protein L10a;CSA-19 ;Neural precursor cell expressed developmentally down-regulated protein 6 Short=NEDD-6;RL10A;	(Human)	6	MSSKVSR	DTLYEAVREV	8	217				GRAB			MOD_RES (N-acetylserine (Probable).);INIT_MET (Removed.)	CHAIN (60S ribosomal protein L10a.)	MOD_RES (Phosphotyrosine (By similarity).);MOD_RES (N6-acetyllysine (By similarity).);MOD_RES (N6-acetyllysine.)
Q8NE01	DTPDATFLLR	YES	Metal transporter CNNM3	CNNM3;Metal transporter CNNM3;Ancient conserved domain-containing protein 3 ;Cyclin-M3;CNNM3;	(Human)	2	AGWVRGGAAR	DTPDATFLLR	56	707							TRANSMEM (Helical; (Potential).)	CHAIN (Metal transporter CNNM3.)	DOMAIN (DUF21.);DOMAIN (CBS 1.);DOMAIN (CBS 2.);TRANSMEM (Helical; (Potential).);MOD_RES (Phosphoserine.);MOD_RES (Phosphoserine (By similarity).);CARBOHYD (N-linked (GlcNAc...) (Potential).)			-226
P50454	DTQSGSLLFIGR	YES	Serpin H1	SERPINH1;Serpin H1;47 kDa heat shock protein ;Arsenic-transactivated protein 3 Short=AsTP3 ;Cell proliferation-inducing gene 14 protein ;Collagen-binding protein Short=Colligin ;Rheumatoid arthritis-related antigen RA-A47;SERPH;I04.035	(Human)	11	ADHPFIFLVR	DTQSGSLLFI	394	418							MOD_RES (N6-succinyllysine (By similarity).);MOD_RES (N6-acetyllysine (By similarity).);COMPBIAS (Poly-Ala.);SIGNAL (Potential.);CARBOHYD (N-linked (GlcNAc...) (Potential).);SITE (Reactive bond homolog (By similarity).)	CHAIN (Serpin H1.)	MOTIF (Prevents secretion from ER (Potential).)	375
O15031	DTTHNLPEFIVK	YES	Plexin-B2	PLXNB2;Plexin-B2;MM1;PLXB2;	(Human)	22	QPPPKRRQKR	DTTHNLPEFI	1165	1838							DISULFID (By similarity.);SIGNAL (Potential.);DOMAIN (Sema.);DOMAIN (IPT/TIG 1.);DOMAIN (IPT/TIG 2.);DOMAIN (IPT/TIG 3.);MUTAGEN (RQKR->AQKA: Abolishes cleavage by proprotein convertases.);CARBOHYD (N-linked (GlcNAc...).);CARBOHYD (N-linked (GlcNAc...) (Potential).)	CHAIN (Plexin-B2.);TOPO_DOM (Extracellular (Potential).);SITE (Cleavage; by proprotein convertases.)	MOD_RES (Phosphoserine (By similarity).);TOPO_DOM (Cytoplasmic (Potential).);TRANSMEM (Helical; (Potential).)	1145		-54
Q04837	DVAYQY	YES	Single-stranded DNA-binding protein, mitochondrial	SSBP1;Single-stranded DNA-binding protein, mitochondrial;PWP1-interacting protein 17;SSBP;	(Human)	7	RISVFRPGLR	DVAYQYVKKG	96	148							MOD_RES (Phosphoserine.);TRANSIT (Mitochondrion.)	DOMAIN (SSB.);CHAIN (Single-stranded DNA-binding protein, mitochondrial.)	MOD_RES (N6-acetyllysine.);MOD_RES (N6-succinyllysine (By similarity).)				79
Q04837	DVAYQYVKKGSR	YES	Single-stranded DNA-binding protein, mitochondrial	SSBP1;Single-stranded DNA-binding protein, mitochondrial;PWP1-interacting protein 17;SSBP;	(Human)	7	RISVFRPGLR	DVAYQYVKKG	96	148							MOD_RES (Phosphoserine.);TRANSIT (Mitochondrion.)	DOMAIN (SSB.);CHAIN (Single-stranded DNA-binding protein, mitochondrial.)	MOD_RES (N6-acetyllysine.);MOD_RES (N6-succinyllysine (By similarity).)				79
Q15084	DVIELTPSNFNR	YES	Protein disulfide-isomerase A6	PDIA6;Protein disulfide-isomerase A6;Endoplasmic reticulum protein 5 Short=ER protein 5 Short=ERp5 ;Protein disulfide isomerase P5 ;Thioredoxin domain-containing protein 7;PDIA6;	(Human)	2	AVNGLYSSSD	DVIELTPSNF	26	440							SIGNAL ()	DOMAIN (Thioredoxin 1.);CHAIN (Protein disulfide-isomerase A6.)	MOD_RES (Phosphoserine.);ACT_SITE (Nucleophile (By similarity).);COMPBIAS (Asp/Glu-rich (acidic).);DISULFID (Redox-active (By similarity).);DOMAIN (Thioredoxin 2.);MOTIF (Prevents secretion from ER (Potential).);MUTAGEN (C->S: 50% decrease in enzyme activity; when associated with S-58. Abolishes enzyme activity; when associated with S- 58; S-190 and S-193.);MUTAGEN (C->S: 50% decrease in enzyme a…	6
P23142	DVLLEACCADGHR	YES	Fibulin-1	FBLN1;Fibulin-1;FBLN1;	(Human)	22	LALLAAGVDA	DVLLEACCAD	30	703	X	X					SIGNAL ()		DISULFID (By similarity.);CHAIN (Fibulin-1.);CARBOHYD (N-linked (GlcNAc...) (complex).);CARBOHYD (N-linked (GlcNAc...) (Potential).);REGION (Self-association and FN1-binding; calcium is necessary for homotypic binding, but not for heterotypic binding.);DOMAIN (Anaphylatoxin-like 1.);DOMAIN (Anaphylatoxin-like 2.);DOMAIN (Anaphylatoxin-like 3.);DOMAIN (EGF-like 1.);DOMAIN (EGF-like 2; calcium-bind…	0
P19022	DWVIPPINLPENSR	YES	Cadherin-2	CDH2;Cadherin-2;CDw325 ;Neural cadherin Short=N-cadherin ;CADH2;	(Human)	18	HSGHLQRQKR	DWVIPPINLP	160	906	X	X		KLK4			SIGNAL (Potential.);PROPEP ()		COMPBIAS (Ser-rich.);TOPO_DOM (Extracellular (Potential).);TOPO_DOM (Cytoplasmic (Potential).);DOMAIN (Cadherin 1.);DOMAIN (Cadherin 2.);DOMAIN (Cadherin 3.);DOMAIN (Cadherin 4.);DOMAIN (Cadherin 5.);TRANSMEM (Helical; (Potential).);CHAIN (Cadherin-2.);METAL (Calcium 1 (By similarity).);METAL (Calcium 2 (By similarity).);METAL (Calcium 3 (By similarity).);CARBOHYD (N-linked (GlcNAc...) (Potential…	134	0	-586
P30048	DYGVLLEGSGLALR	YES	Thioredoxin-dependent peroxide reductase, mitochondrial	PRDX3;Thioredoxin-dependent peroxide reductase, mitochondrial;Antioxidant protein 1 Short=AOP-1 ;HBC189 ;Peroxiredoxin III Short=Prx-III ;Peroxiredoxin-3 ;Protein MER5 homolog;PRDX3;	(Human)	10	LSDLTKQISR	DYGVLLEGSG	171	256							MOD_RES (N6-succinyllysine (By similarity).);MOD_RES (N6-acetyllysine; alternate.);MOD_RES (N6-succinyllysine; alternate (By similarity).);MOD_RES (Phosphothreonine (Probable).);ACT_SITE (Cysteine sulfenic acid (-SOH) intermediate (By similarity).);DISULFID (Interchain (with C-229); in linked form (By similarity).);TRANSIT (Mitochondrion.);MUTAGEN (T->A: Impairs phosphorylation.)	DOMAIN (Thioredoxin.);CHAIN (Thioredoxin-dependent peroxide reductase, mitochondrial.)	DISULFID (Interchain (with C-108); in linked form (By similarity).)				108
P07237	EADDIVNWLKKR	YES	Protein disulfide-isomerase	P4HB;Protein disulfide-isomerase;Cellular thyroid hormone-binding protein ;Prolyl 4-hydroxylase subunit beta ;p55;PDIA1;	(Human)	17	ASPKEYTAGR	EADDIVNWLK	121	508							ACT_SITE (Nucleophile.);DISULFID (Redox-active.);SIGNAL ();SITE (Contributes to redox potential value.);SITE (Lowers pKa of C-terminal Cys of first active site.)	DOMAIN (Thioredoxin 1.);CHAIN (Protein disulfide-isomerase.)	MOD_RES (N6-acetyllysine (By similarity).);MOD_RES (N6-succinyllysine (By similarity).);ACT_SITE (Nucleophile (By similarity).);DISULFID (Redox-active (By similarity).);DOMAIN (Thioredoxin 2.);MOTIF (Prevents secretion from ER.);SITE (Contributes to redox potential value (By similarity).);SITE (Lowers pKa of C-terminal Cys of second active site (By similarity).)	103
Q9NUT2	EAEEAPPASSTPHVVGSR	YES	ATP-binding cassette sub-family B member 8, mitochondrial	ABCB8;ATP-binding cassette sub-family B member 8, mitochondrial;Mitochondrial ATP-binding cassette 1 Short=M-ABC1;ABCB8;	(Human)	7	HPHLCLVALC	EAEEAPPASS	114	735							TRANSMEM (Helical; (Potential).);TRANSIT (Mitochondrion (Probable).)	CHAIN (ATP-binding cassette sub-family B member 8, mitochondrial.)	NP_BIND (ATP (Potential).);DOMAIN (ABC transmembrane type-1.);DOMAIN (ABC transporter.);TRANSMEM (Helical; (Potential).);MUTAGEN (GK->AR: Renders the protein unstable.)			-290	58
Q9BXS4	EAFDSVLGDTASCHR	YES	Transmembrane protein 59	TMEM59;Transmembrane protein 59;Liver membrane-bound protein;TMM59;	(Human)	1	LAGGSGTASA	EAFDSVLGDT	36	323	X	X					SIGNAL (Potential.)		MOTIF (ATG16L1-binding motif.);CHAIN (Transmembrane protein 59.);MUTAGEN (Y->A,F: Impaired ability to activate LC3.);MUTAGEN (Y->W: Does not affect ability to activate LC3.);MUTAGEN (E->A,D: Does not affect ability to activate LC3.);MUTAGEN (Y->A: Impaired ability to activate LC3.);MUTAGEN (Y->W,F: Does not affect ability to activate LC3.);MUTAGEN (L->A,V: Impaired ability to activate LC3.);TOPO_…	0		-224
Q13283	EAGEQGDIEPR	YES	Ras GTPase-activating protein-binding protein 1	G3BP1;Ras GTPase-activating protein-binding protein 1;ATP-dependent DNA helicase VIII Short=hDH VIII ;GAP SH3 domain-binding protein 1;G3BP1;	(Human)	5	PPQRGPRPIR	EAGEQGDIEP	321	466							COMPBIAS (Glu-rich.);MOD_RES (Phosphothreonine.);MOD_RES (Phosphoserine.);DOMAIN (NTF2.);MUTAGEN (S->A: Cytoplasmic; no effect on stress granule assembly.);MUTAGEN (S->E: Cytoplasmic and nuclear; no assembly of stress granules; no homo- oligomerization.);MUTAGEN (S->A: Cytoplasmic. Partially nuclear; when associated with E-149.);MUTAGEN (S->E: Cytoplasmic. Partially nuclear; when associated with …	CHAIN (Ras GTPase-activating protein-binding protein 1.)	COMPBIAS (Gly-rich.);MOD_RES (Phosphoserine.);MOD_RES (N6-acetyllysine.);MOD_RES (Dimethylated arginine; alternate.);MOD_RES (Omega-N-methylarginine; alternate.);MOD_RES (Omega-N-methylated arginine; alternate.);DOMAIN (RRM.)
Q9NYL4	EAGLETESPVR	YES	Peptidyl-prolyl cis-trans isomerase FKBP11	FKBP11;Peptidyl-prolyl cis-trans isomerase FKBP11;19 kDa FK506-binding protein Short=19 kDa FKBP Short=FKBP-19 ;FK506-binding protein 11 Short=FKBP-11 ;Rotamase;FKB11;	(Human)	12	LLLSAAVCRA	EAGLETESPV	26	201	X	X			Subtiligase Based Positive Selection;unknown			SIGNAL (Potential.)	CHAIN (Peptidyl-prolyl cis-trans isomerase FKBP11.);TRANSMEM (Helical; (Potential).);DOMAIN (PPIase FKBP-type.)	-2		-151
Q6PI78	EALNTAQGAR	YES	Transmembrane protein 65	TMEM65;Transmembrane protein 65;TMM65;	(Human)	8	LGTHPKKEPM	EALNTAQGAR	64	240								CHAIN (Transmembrane protein 65.)	TRANSMEM (Helical; (Potential).)			-167
P63267	EAPLNPKANR	YES	Actin, gamma-enteric smooth muscle	ACTG2;Actin, gamma-enteric smooth muscle;Alpha-actin-3 ;Gamma-2-actin ;Smooth muscle gamma-actin;ACTH;	(Human)	2	APEEHPTLLT	EAPLNPKANR	108	376				HTRA2			MOD_RES (Methionine (R)-sulfoxide (By similarity).);PROPEP (Removed in mature form (By similarity).)	CHAIN (Actin, gamma-enteric smooth muscle.)			105
Q9NSE4	EAQNLSAMEIR	YES	Isoleucine--tRNA ligase, mitochondrial	IARS2;Isoleucine--tRNA ligase, mitochondrial;Isoleucyl-tRNA synthetase Short=IleRS;SYIM;	(Human)	1	EIKVLSELGR	EAQNLSAMEI	171	1012							MOD_RES (N6-acetyllysine; alternate (By similarity).);MOD_RES (N6-succinyllysine; alternate (By similarity).);MOTIF ("HIGH" region (By similarity).);TRANSIT (Mitochondrion (Potential).)	CHAIN (Isoleucine--tRNA ligase, mitochondrial.)	MOD_RES (N6-acetyllysine.);MOD_RES (N6-succinyllysine (By similarity).);MOD_RES (N6-acetyllysine; alternate.);MOD_RES (N6-succinyllysine; alternate (By similarity).);MOD_RES (N6-acetyllysine (By similarity).);MOTIF ("KMSKS" region (By similarity).);BINDING (ATP (By similarity).)				122
P36957	EAVTFLR	YES	Dihydrolipoyllysine-residue succinyltransferase component of 2-oxoglutarate dehydrogenase complex, mitochondrial	DLST;Dihydrolipoyllysine-residue succinyltransferase component of 2-oxoglutarate dehydrogenase complex, mitochondrial;2-oxoglutarate dehydrogenase complex component E2 Short=OGDC-E2 ;Dihydrolipoamide succinyltransferase component of 2-oxoglutarate dehydrogenase complex ;E2K;ODO2;	(Human)	14	TYDHRLIDGR	EAVTFLRKIK	431	453							MOD_RES (N6-lipoyllysine (Potential).);MOD_RES (N6-acetyllysine (By similarity).);TRANSIT (Mitochondrion.);ACT_SITE (Potential.);DOMAIN (Lipoyl-binding.)	CHAIN (Dihydrolipoyllysine-residue succinyltransferase component of 2- oxoglutarate dehydrogenase complex, mitochondrial.)					363
P13995	EAVVISGR	YES	Bifunctional methylenetetrahydrofolate dehydrogenase/cyclohydrolase, mitochondrial	MTHFD2;Bifunctional methylenetetrahydrofolate dehydrogenase/cyclohydrolase, mitochondrial;NAD-dependent methylenetetrahydrofolate dehydrogenase EC=1.5.1.15 Includes: ;Methenyltetrahydrofolate cyclohydrolase EC=3.5.4.9 Flags: Precursor;MTDC;	(Human)	2	RPFHLAAVRN	EAVVISGRKL	36	350	X	X					TRANSIT (Mitochondrion (By similarity).)		CHAIN (Bifunctional methylenetetrahydrofolate dehydrogenase/cyclohydrolase, mitochondrial.);MOD_RES (N6-acetyllysine.)				0
P25705	EAYPGDVF	YES	ATP synthase subunit alpha, mitochondrial	ATP5A1;ATP synthase subunit alpha, mitochondrial;ATPA;	(Human)	18	SLLLRRPPGR	EAYPGDVFYL	335	553							NP_BIND (ATP (By similarity).);MOD_RES (Pyrrolidone carboxylic acid (By similarity).);MOD_RES (Phosphoserine (By similarity).);MOD_RES (N6-acetyllysine (By similarity).);MOD_RES (N6-acetyllysine; alternate.);MOD_RES (N6-succinyllysine; alternate (By similarity).);MOD_RES (Phosphoserine.);MOD_RES (N6-acetyllysine; alternate (By similarity).);TRANSIT (Mitochondrion.)	CHAIN (ATP synthase subunit alpha, mitochondrial.)	SITE (Required for activity (By similarity).);MOD_RES (N6-acetyllysine; alternate (By similarity).);MOD_RES (N6-succinyllysine; alternate (By similarity).);MOD_RES (N6-acetyllysine.);MOD_RES (N6-acetyllysine; alternate.);MOD_RES (N6-acetyllysine (By similarity).)				291
P25705	EAYPGDVFYLH	YES	ATP synthase subunit alpha, mitochondrial	ATP5A1;ATP synthase subunit alpha, mitochondrial;ATPA;	(Human)	18	SLLLRRPPGR	EAYPGDVFYL	335	553							NP_BIND (ATP (By similarity).);MOD_RES (Pyrrolidone carboxylic acid (By similarity).);MOD_RES (Phosphoserine (By similarity).);MOD_RES (N6-acetyllysine (By similarity).);MOD_RES (N6-acetyllysine; alternate.);MOD_RES (N6-succinyllysine; alternate (By similarity).);MOD_RES (Phosphoserine.);MOD_RES (N6-acetyllysine; alternate (By similarity).);TRANSIT (Mitochondrion.)	CHAIN (ATP synthase subunit alpha, mitochondrial.)	SITE (Required for activity (By similarity).);MOD_RES (N6-acetyllysine; alternate (By similarity).);MOD_RES (N6-succinyllysine; alternate (By similarity).);MOD_RES (N6-acetyllysine.);MOD_RES (N6-acetyllysine; alternate.);MOD_RES (N6-acetyllysine (By similarity).)				291
P25705	EAYPGDVFYLHSR	YES	ATP synthase subunit alpha, mitochondrial	ATP5A1;ATP synthase subunit alpha, mitochondrial;ATPA;	(Human)	18	SLLLRRPPGR	EAYPGDVFYL	335	553							NP_BIND (ATP (By similarity).);MOD_RES (Pyrrolidone carboxylic acid (By similarity).);MOD_RES (Phosphoserine (By similarity).);MOD_RES (N6-acetyllysine (By similarity).);MOD_RES (N6-acetyllysine; alternate.);MOD_RES (N6-succinyllysine; alternate (By similarity).);MOD_RES (Phosphoserine.);MOD_RES (N6-acetyllysine; alternate (By similarity).);TRANSIT (Mitochondrion.)	CHAIN (ATP synthase subunit alpha, mitochondrial.)	SITE (Required for activity (By similarity).);MOD_RES (N6-acetyllysine; alternate (By similarity).);MOD_RES (N6-succinyllysine; alternate (By similarity).);MOD_RES (N6-acetyllysine.);MOD_RES (N6-acetyllysine; alternate.);MOD_RES (N6-acetyllysine (By similarity).)				291
O43497	EDASGQLSCIQLPVD	YES	Voltage-dependent T-type calcium channel subunit alpha-1G	CACNA1G;Voltage-dependent T-type calcium channel subunit alpha-1G;Cav3.1c ;NBR13 ;Voltage-gated calcium channel subunit alpha Cav3.1;CAC1G;	(Human)	17	GFQAEEISKR	EDASGQLSCI	976	2377							COMPBIAS (Poly-Gly.);COMPBIAS (Poly-His.);TOPO_DOM (Cytoplasmic (Potential).);TOPO_DOM (Extracellular (Potential).);SITE (Calcium ion selectivity and permeability (By similarity).);REPEAT (I.);REPEAT (II.);TRANSMEM (Helical; Name=S1 of repeat I; (Potential).);TRANSMEM (Helical; Name=S2 of repeat I; (Potential).);TRANSMEM (Helical; Name=S3 of repeat I; (Potential).);TRANSMEM (Helical; Name=S4 of r…	TOPO_DOM (Cytoplasmic (Potential).);CHAIN (Voltage-dependent T-type calcium channel subunit alpha-1G.)	TOPO_DOM (Extracellular (Potential).);TOPO_DOM (Cytoplasmic (Potential).);SITE (Calcium ion selectivity and permeability (By similarity).);REPEAT (III.);REPEAT (IV.);TRANSMEM (Helical; Name=S1 of repeat III; (Potential).);TRANSMEM (Helical; Name=S2 of repeat III; (Potential).);TRANSMEM (Helical; Name=S3 of repeat III; (Potential).);TRANSMEM (Helical; Name=S4 of repeat III; (Potential).);TRANSMEM …			11
Q9UNL2	EDAVSKEVTR	YES	Translocon-associated protein subunit gamma	SSR3;Translocon-associated protein subunit gamma;Signal sequence receptor subunit gamma Short=SSR-gamma;SSRG;	(Human)	3	VLKHKVAQKR	EDAVSKEVTR	93	185							MOD_RES (Phosphoserine.);TOPO_DOM (Lumenal (Potential).);TOPO_DOM (Cytoplasmic (Potential).);TRANSMEM (Helical; (Potential).)	CHAIN (Translocon-associated protein subunit gamma.);TOPO_DOM (Lumenal (Potential).)	MOD_RES (Phosphoserine (By similarity).);TOPO_DOM (Cytoplasmic (Potential).);TRANSMEM (Helical; (Potential).)			16
P55072	EDEEESLNEVGYDDIGGCR	YES	Transitional endoplasmic reticulum ATPase	VCP;Transitional endoplasmic reticulum ATPase;15S Mg(2+)-ATPase p97 subunit ;Valosin-containing protein Short=VCP;TERA;	(Human)	9	IHCEGEPIKR	EDEEESLNEV	192	806							MOD_RES (N-acetylalanine.);MOD_RES (Phosphoserine.);INIT_MET (Removed.);MUTAGEN (R->A: Minor effect on affinity for ATP and ADP.);MUTAGEN (R->A: Strongly increased affinity for ATP. Strongly reduced affinity for ADP.)	CHAIN (Transitional endoplasmic reticulum ATPase.)	MOD_RES (N6,N6,N6-trimethyllysine; by VCPKMT.);MOD_RES (Phosphothreonine.);MOD_RES (N6-acetyllysine (By similarity).);MOD_RES (N6-acetyllysine; alternate (By similarity).);MOD_RES (N6-succinyllysine; alternate (By similarity).);MOD_RES (Phosphoserine.);MOD_RES (Phosphotyrosine (By similarity).);NP_BIND (ATP.);REGION (Interaction with UBXN6.);MUTAGEN (K->Q: Impairs ERAD degradation of HMGCR and do…
P35222	EDITEPAICALR	YES	Catenin beta-1	CTNNB1;Catenin beta-1;Beta-catenin;CTNB1;	(Human)	3	VRTVLRAGDR	EDITEPAICA	458	781							REPEAT (ARM 1.);REPEAT (ARM 2.);REPEAT (ARM 3.);REPEAT (ARM 4.);REPEAT (ARM 5.);REPEAT (ARM 6.);REPEAT (ARM 7.);INIT_MET (Removed.);MOD_RES (N-acetylalanine.);MOD_RES (Phosphoserine; by GSK3-beta.);MOD_RES (Phosphoserine; by GSK3-beta and HIPK2.);MOD_RES (Phosphothreonine; by GSK3-beta.);MOD_RES (Phosphoserine.);MOD_RES (Phosphotyrosine; by PTK6.);MOD_RES (Phosphotyrosine; by CSK.);MOD_RES (Phosp…	REPEAT (ARM 8.);CHAIN (Catenin beta-1.)	REPEAT (ARM 9.);REPEAT (ARM 10.);REPEAT (ARM 11.);REPEAT (ARM 12.);MOD_RES (Phosphothreonine.);MOD_RES (Phosphoserine.);MOD_RES (S-nitrosocysteine (By similarity).);MOD_RES (Phosphotyrosine; by CSK.);MUTAGEN (R->A: Abolishes TCF7L2 binding, and strongly reduces or abolishes LEF1 binding.);MUTAGEN (H->A: Abolishes TCF7L2 binding, and strongly reduces or abolishes LEF1 binding.);MUTAGEN (K->A: Abol…
Q8N4H5	EDVISSIR	YES	Mitochondrial import receptor subunit TOM5 homolog	TOMM5;Mitochondrial import receptor subunit TOM5 homolog;TOM5;	(Human)	9	DPEEMKRKMR	EDVISSIRNF	22	51								CHAIN (Mitochondrial import receptor subunit TOM5 homolog.)	TRANSMEM (Helical; (Potential).)			-24
P82675	EECGPLPIVVASPR	YES	28S ribosomal protein S5, mitochondrial	MRPS5;28S ribosomal protein S5, mitochondrial;RT05;	(Human)	2	KKGLHVVEIR	EECGPLPIVV	375	430							DOMAIN (S5 DRBM.)	CHAIN (28S ribosomal protein S5, mitochondrial.)
P14625	EEEAIQLDGLNASQIR	YES	Endoplasmin	HSP90B1;Endoplasmin;94 kDa glucose-regulated protein Short=GRP-94 ;Heat shock protein 90 kDa beta member 1 ;Tumor rejection antigen 1 ;gp96 homolog;ENPL;	(Human)	12	SRTDDEVVQR	EEEAIQLDGL	52	803							SIGNAL ()	CHAIN (Endoplasmin.)	DISULFID (Interchain (By similarity).);CARBOHYD (N-linked (GlcNAc...).);CARBOHYD (N-linked (GlcNAc...) (Potential).);MOTIF (Prevents secretion from ER.);MOD_RES (Phosphoserine.);MOD_RES (N6-succinyllysine (By similarity).);MOD_RES (N6-acetyllysine (By similarity).);BINDING (ATP (By similarity).);BINDING (ATP; via amide nitrogen (By similarity).)	30
Q14257	EELHYPLGER	YES	Reticulocalbin-2	RCN2;Reticulocalbin-2;Calcium-binding protein ERC-55 ;E6-binding protein Short=E6BP;RCN2;	(Human)	15	CAAAAGAGKA	EELHYPLGER	26	317	X	X			unknown;Subtiligase Based Positive Selection		SIGNAL (By similarity.)	CHAIN (Reticulocalbin-2.)	DOMAIN (EF-hand 1.);DOMAIN (EF-hand 2.);DOMAIN (EF-hand 3.);DOMAIN (EF-hand 4.);DOMAIN (EF-hand 5.);DOMAIN (EF-hand 6.);MOTIF (Prevents secretion from ER (Potential).);CA_BIND (1 (Potential).);CA_BIND (2 (Potential).);CA_BIND (3; possibly ancestral (Potential).);CA_BIND (4 (Potential).);CA_BIND (5 (Potential).);CA_BIND (6 (Potential).)	3
P14625	EELVKNLGTIAK	YES	Endoplasmin	HSP90B1;Endoplasmin;94 kDa glucose-regulated protein Short=GRP-94 ;Heat shock protein 90 kDa beta member 1 ;Tumor rejection antigen 1 ;gp96 homolog;ENPL;	(Human)	12	VTDTGVGMTR	EELVKNLGTI	157	803							DISULFID (Interchain (By similarity).);SIGNAL ();CARBOHYD (N-linked (GlcNAc...).);BINDING (ATP (By similarity).)	CHAIN (Endoplasmin.)	CARBOHYD (N-linked (GlcNAc...).);CARBOHYD (N-linked (GlcNAc...) (Potential).);MOTIF (Prevents secretion from ER.);MOD_RES (Phosphoserine.);MOD_RES (N6-succinyllysine (By similarity).);MOD_RES (N6-acetyllysine (By similarity).);BINDING (ATP (By similarity).);BINDING (ATP; via amide nitrogen (By similarity).)	135
Q96HE7	EEQPPETAAQR	YES	ERO1-like protein alpha	ERO1L;ERO1-like protein alpha;Endoplasmic oxidoreductin-1-like protein ;Oxidoreductin-1-L-alpha;ERO1A;	(Human)	14	AVWLLSSGHG	EEQPPETAAQ	24	468	X	X					SIGNAL ()		DISULFID ();DISULFID (Alternate.);DISULFID (Redox-active; alternate.);DISULFID (Redox-active.);CHAIN (ERO1-like protein alpha.);CARBOHYD (N-linked (GlcNAc...).);CARBOHYD (N-linked (GlcNAc...) (Potential).);MOD_RES (Phosphoserine.);BINDING (FAD.);MUTAGEN (C->A: Alters protein folding and stability. Loss of regulatory disulfide bond formation and increased activity towards P4HB; when associated wit…	0
P16615	EFDELNPSAQR	YES	Sarcoplasmic/endoplasmic reticulum calcium ATPase 2	ATP2A2;Sarcoplasmic/endoplasmic reticulum calcium ATPase 2;Calcium pump 2 ;Calcium-transporting ATPase sarcoplasmic reticulum type, slow twitch skeletal muscle isoform ;Endoplasmic reticulum class 1/2 Ca(2+) ATPase;AT2A2;	(Human)	12	DVTSKAFTGR	EFDELNPSAQ	656	1042							TOPO_DOM (Cytoplasmic (By similarity).);TOPO_DOM (Lumenal (By similarity).);CROSSLNK (Glycyl lysine isopeptide (Lys-Gly) (interchain with G-Cter in ubiquitin) (By similarity).);TRANSMEM (Helical; Name=1; (By similarity).);TRANSMEM (Helical; Name=2; (By similarity).);TRANSMEM (Helical; Name=3; (By similarity).);TRANSMEM (Helical; Name=4; (By similarity).);MOD_RES (Nitrated tyrosine.);ACT_SITE (4-a…	TOPO_DOM (Cytoplasmic (By similarity).);CHAIN (Sarcoplasmic/endoplasmic reticulum calcium ATPase 2.)	TOPO_DOM (Lumenal (By similarity).);TOPO_DOM (Cytoplasmic (By similarity).);TRANSMEM (Helical; Name=5; (By similarity).);TRANSMEM (Helical; Name=6; (By similarity).);TRANSMEM (Helical; Name=7; (By similarity).);TRANSMEM (Helical; Name=8; (By similarity).);TRANSMEM (Helical; Name=9; (By similarity).);TRANSMEM (Helical; Name=10; (By similarity).);MOD_RES (Phosphoserine.);METAL (Magnesium (By simila…			-329
P32322	EGATVYATGTHAQVEDGR	YES	Pyrroline-5-carboxylate reductase 1, mitochondrial	PYCR1;Pyrroline-5-carboxylate reductase 1, mitochondrial;P5CR1;	(Human)	17	CMTNTPVVVR	EGATVYATGT	130	319							MOD_RES (N-acetylserine.);INIT_MET (Removed.);NP_BIND (NADP.);BINDING (NADP; via carbonyl oxygen.);BINDING (NADP.)	CHAIN (Pyrroline-5-carboxylate reductase 1, mitochondrial.)	MUTAGEN (E->A: Reduced enzyme activity.)
P68431	EIAQDFKTDLR	YES	Histone H3.1	HIST1H3J;Histone H3.1;Histone H3/a ;Histone H3/b ;Histone H3/c ;Histone H3/d ;Histone H3/f ;Histone H3/h ;Histone H3/i ;Histone H3/j ;Histone H3/k ;Histone H3/l;H31;	(Human)	6	RKLPFQRLVR	EIAQDFKTDL	74	136							MOD_RES (Asymmetric dimethylarginine; by PRMT6; alternate.);MOD_RES (Citrulline; alternate.);MOD_RES (Phosphothreonine; by GSG2.);MOD_RES (Allysine; alternate.);MOD_RES (N6,N6,N6-trimethyllysine; alternate.);MOD_RES (N6,N6-dimethyllysine; alternate.);MOD_RES (N6-acetyllysine; alternate.);MOD_RES (N6-crotonyl-L-lysine; alternate.);MOD_RES (N6-methyllysine; alternate.);MOD_RES (Phosphothreonine; by…	CHAIN (Histone H3.1.)	MOD_RES (N6,N6,N6-trimethyllysine; alternate (By similarity).);MOD_RES (N6,N6-dimethyllysine; alternate.);MOD_RES (N6-acetyllysine; alternate.);MOD_RES (N6-methyllysine; alternate.);MOD_RES (Phosphothreonine.);MOD_RES (Phosphothreonine (By similarity).);MOD_RES (N6-acetyllysine.)
P08069	EICGPGIDIR	YES	Insulin-like growth factor 1 receptor	IGF1R;Insulin-like growth factor 1 receptor;Insulin-like growth factor I receptor Short=IGF-I receptor ;IGF1R;	(Human)	15	AALSLWPTSG	EICGPGIDIR	31	1367	X	X					SIGNAL ()		DISULFID ();TOPO_DOM (Extracellular (Potential).);TOPO_DOM (Cytoplasmic (Potential).);CHAIN (Insulin-like growth factor 1 receptor alpha chain.);CHAIN (Insulin-like growth factor 1 receptor beta chain.);CARBOHYD (N-linked (GlcNAc...).);CARBOHYD (N-linked (GlcNAc...) (Potential).);TRANSMEM (Helical; (Potential).);MOTIF (IRS1- and SHC1-binding.);MOD_RES (Phosphotyrosine.);MOD_RES (Phosphotyrosine; …	0		-929
P27824	EIEDPEDR	YES	Calnexin	CANX;Calnexin;IP90 ;Major histocompatibility complex class I antigen-binding protein p88 ;p90;CALX;	(Human)	5	DMTPPVNPSR	EIEDPEDRKP	275	592							DISULFID (By similarity.);MOD_RES (N6-acetyllysine.);SIGNAL (Potential.);BINDING (Carbohydrate (By similarity).);METAL (Calcium; via carbonyl oxygen (By similarity).)	TOPO_DOM (Lumenal (Potential).);CHAIN (Calnexin.)	DISULFID (By similarity.);LIPID (S-palmitoyl cysteine.);TOPO_DOM (Cytoplasmic (Potential).);REPEAT (1-1.);REPEAT (1-2.);REPEAT (1-3.);REPEAT (1-4.);REPEAT (2-1.);REPEAT (2-2.);REPEAT (2-3.);REPEAT (2-4.);TRANSMEM (Helical; (Potential).);MOD_RES (Phosphoserine.);MOD_RES (Phosphothreonine.);MOD_RES (Phosphoserine; by MAPK3.);METAL (Calcium (By similarity).);REGION (P domain (Extended arm) (By simil…	254		-228
P08559	EILAELTGR	YES	Pyruvate dehydrogenase E1 component subunit alpha, somatic form, mitochondrial	PDHA1;Pyruvate dehydrogenase E1 component subunit alpha, somatic form, mitochondrial;PDHE1-A type I;ODPA;	(Human)	X	FTFTRGLSVR	EILAELTGRK	133	390							MOD_RES (N6-acetyllysine; alternate (By similarity).);MOD_RES (N6-succinyllysine; alternate (By similarity).);TRANSIT (Mitochondrion.)	CHAIN (Pyruvate dehydrogenase E1 component subunit alpha, somatic form, mitochondrial.)	MOD_RES (Phosphoserine; by PDK1.);MOD_RES (N6-acetyllysine; alternate (By similarity).);MOD_RES (N6-succinyllysine; alternate (By similarity).);MOD_RES (N6-succinyllysine (By similarity).);MOD_RES (Phosphoserine; by PDK1, PDK2, PDK3 and PDK4.);MOD_RES (Phosphoserine (By similarity).);MOD_RES (Phosphotyrosine (By similarity).);MOD_RES (N6-acetyllysine.);MOD_RES (N6-acetyllysine (By similarity).);M…				102
P34897	EIPYTFEDR	YES	Serine hydroxymethyltransferase, mitochondrial	SHMT2;Serine hydroxymethyltransferase, mitochondrial;Glycine hydroxymethyltransferase ;Serine methylase;GLYM;	(Human)	12	VKAVDPKTGR	EIPYTFEDRI	306	504							MOD_RES (N6-acetyllysine.);MOD_RES (N6-(pyridoxal phosphate)lysine (By similarity).);TRANSIT (Mitochondrion.)	CHAIN (Serine hydroxymethyltransferase, mitochondrial.)	MOD_RES (N6-acetyllysine.)				276
Q13813	EKEPIAASTNR	YES	Spectrin alpha chain, non-erythrocytic 1	SPTAN1;Spectrin alpha chain, non-erythrocytic 1;Alpha-II spectrin ;Fodrin alpha chain ;Spectrin, non-erythroid alpha subunit;SPTN1;	(Human)	9	DVEDEETWIR	EKEPIAASTN	802	2472							MOD_RES (N-acetylmethionine.);MOD_RES (N6-acetyllysine.);REPEAT (Spectrin 1.);REPEAT (Spectrin 2.);REPEAT (Spectrin 3.);REPEAT (Spectrin 4.);REPEAT (Spectrin 5.);REPEAT (Spectrin 6.);REPEAT (Spectrin 7.);REPEAT (Spectrin 8.)	CHAIN (Spectrin alpha chain, non-erythrocytic 1.);REPEAT (Spectrin 9.)	MOD_RES (N6-acetyllysine (By similarity).);MOD_RES (Phosphoserine.);MOD_RES (Phosphotyrosine.);MOD_RES (N6-acetyllysine.);DOMAIN (SH3.);DOMAIN (EF-hand 1.);DOMAIN (EF-hand 2.);DOMAIN (EF-hand 3.);SITE (Cleavage; by mu-calpain.);REPEAT (Spectrin 10.);REPEAT (Spectrin 11.);REPEAT (Spectrin 12.);REPEAT (Spectrin 13.);REPEAT (Spectrin 14.);REPEAT (Spectrin 15.);REPEAT (Spectrin 16.);REPEAT (Spectrin …
P10809	EKISKGANPVEIR	YES	60 kDa heat shock protein, mitochondrial	HSPD1;60 kDa heat shock protein, mitochondrial;60 kDa chaperonin ;Chaperonin 60 Short=CPN60 ;Heat shock protein 60 Short=HSP-60 Short=Hsp60 ;HuCHA60 ;Mitochondrial matrix protein P1 ;P60 lymphocyte protein;CH60;	(Human)	2	LARSIAKEGF	EKISKGANPV	129	573							MOD_RES (N6-succinyllysine (By similarity).);MOD_RES (Phosphoserine.);MOD_RES (N6-acetyllysine (By similarity).);MOD_RES (N6-acetyllysine; alternate.);MOD_RES (N6-succinyllysine; alternate (By similarity).);TRANSIT (Mitochondrion.)	CHAIN (60 kDa heat shock protein, mitochondrial.)	MOD_RES (N6-acetyllysine.);MOD_RES (N6-acetyllysine; alternate (By similarity).);MOD_RES (N6-malonyllysine; alternate.);MOD_RES (N6-succinyllysine; alternate (By similarity).);MOD_RES (N6-acetyllysine (By similarity).);MOD_RES (N6-acetyllysine; alternate.);MOD_RES (N6-succinyllysine (By similarity).);MOD_RES (Phosphoserine (By similarity).)				102
P23396	ELAEDGYSGVEVR	YES	40S ribosomal protein S3	RPS3;40S ribosomal protein S3;RS3;	(Human)	11	KAELNEFLTR	ELAEDGYSGV	28	243				CATS			MOD_RES (N-acetylalanine.);INIT_MET (Removed.)	DOMAIN (KH type-2.);CHAIN (40S ribosomal protein S3.)	MOD_RES (N6-acetyllysine.);MOD_RES (N6-succinyllysine (By similarity).);MOD_RES (Phosphothreonine.);MOD_RES (Phosphoserine.);CROSSLNK (Glycyl lysine isopeptide (Lys-Gly) (interchain with G-Cter in ubiquitin).)
P62873	ELAGHTGYLSCCR	YES	Guanine nucleotide-binding protein G(I)/G(S)/G(T) subunit beta-1	GNB1;Guanine nucleotide-binding protein G(I)/G(S)/G(T) subunit beta-1;Transducin beta chain 1;GBB1;	(Human)	1	TREGNVRVSR	ELAGHTGYLS	138	340							MOD_RES (N-acetylserine.);REPEAT (WD 1.);REPEAT (WD 2.);MUTAGEN (T->A: Abolishes interaction with PTH1R and signaling in response to PTH1R agonist; when associated with A-337 and A-339.);INIT_MET (Removed.)	CHAIN (Guanine nucleotide-binding protein G(I)/G(S)/G(T) subunit beta-1.)	MOD_RES (Phosphohistidine (By similarity).);REPEAT (WD 3.);REPEAT (WD 4.);REPEAT (WD 5.);REPEAT (WD 6.);REPEAT (WD 7.);MUTAGEN (K->A: Abolishes interaction with PTH1R and signaling in response to PTH1R agonist; when associated with A-47 and A- 339.);MUTAGEN (W->A: Abolishes interaction with PTH1R and signaling in response to PTH1R agonist; when associated with A-47 and A- 337.)
Q08211	ELDALDANDELTPLGR	YES	ATP-dependent RNA helicase A	DHX9;ATP-dependent RNA helicase A;DEAH box protein 9 ;Leukophysin Short=LKP ;Nuclear DNA helicase II Short=NDH II;DHX9;	(Human)	1	AVIEAEHTLR	ELDALDANDE	838	1270							MOTIF (DEIH box.);MOTIF (Nuclear localization signal (Potential).);MOD_RES (Phosphoserine.);MOD_RES (N6-acetyllysine (By similarity).);MOD_RES (N6-acetyllysine.);REGION (Interaction with CREBBP.);REGION (Interaction with BRCA1.);REGION (MTAD.);NP_BIND (ATP.);DOMAIN (DRBM 1.);DOMAIN (DRBM 2.);DOMAIN (Helicase ATP-binding.);DOMAIN (Helicase C-terminal.);MUTAGEN (W->A: Abrogates transcriptional acti…	CHAIN (ATP-dependent RNA helicase A.)	MOD_RES (N6-acetyllysine.);REGION (NTD.);MUTAGEN (Missing: Abolishes nuclear localization.);MUTAGEN (R->L: Abolishes nuclear localization.)
P35580	ELDDATEANEGLSR	YES	Myosin-10	MYH10;Myosin-10;Cellular myosin heavy chain, type B ;Myosin heavy chain 10 ;Myosin heavy chain, non-muscle IIb ;Non-muscle myosin heavy chain B Short=NMMHC-B ;Non-muscle myosin heavy chain IIb Short=NMMHC II-b Short=NMMHC-IIB;MYH10;	(Human)	17	ANASRRKLQR	ELDDATEANE	1906	1976							MOD_RES (N6-acetyllysine.);MOD_RES (Phosphoserine.);MOD_RES (N6-acetyllysine (By similarity).);NP_BIND (ATP (Potential).);DOMAIN (Myosin motor.);DOMAIN (IQ.)	CHAIN (Myosin-10.);COILED (Potential.)	MOD_RES (Phosphoserine.)
Q16891	ELDSITPEVLPGWKGM	YES	Mitochondrial inner membrane protein	IMMT;Mitochondrial inner membrane protein;Cell proliferation-inducing gene 4/52 protein ;Mitofilin ;p87/89;IMMT;	(Human)	2	VVQARDDFKR	ELDSITPEVL	372	758					Subtiligase Based Positive Selection		TOPO_DOM (Mitochondrial matrix (Potential).);TRANSMEM (Helical; (Potential).);MOD_RES (N6-acetyllysine.)	TOPO_DOM (Mitochondrial intermembrane (Potential).);CHAIN (Mitochondrial inner membrane protein.)	MOD_RES (N6-acetyllysine.)			307
P25705	ELIIGDR	YES	ATP synthase subunit alpha, mitochondrial	ATP5A1;ATP synthase subunit alpha, mitochondrial;ATPA;	(Human)	18	SLVPIGRGQR	ELIIGDRQTG	208	553							MOD_RES (Pyrrolidone carboxylic acid (By similarity).);MOD_RES (Phosphoserine (By similarity).);MOD_RES (N6-acetyllysine (By similarity).);MOD_RES (N6-acetyllysine; alternate.);MOD_RES (N6-succinyllysine; alternate (By similarity).);MOD_RES (Phosphoserine.);MOD_RES (N6-acetyllysine; alternate (By similarity).);TRANSIT (Mitochondrion.)	CHAIN (ATP synthase subunit alpha, mitochondrial.)	NP_BIND (ATP (By similarity).);SITE (Required for activity (By similarity).);MOD_RES (N6-acetyllysine; alternate (By similarity).);MOD_RES (N6-succinyllysine; alternate (By similarity).);MOD_RES (N6-acetyllysine (By similarity).);MOD_RES (N6-acetyllysine; alternate.);MOD_RES (N6-acetyllysine.)				164
P14625	ELISNASDALDKIR	YES	Endoplasmin	HSP90B1;Endoplasmin;94 kDa glucose-regulated protein Short=GRP-94 ;Heat shock protein 90 kDa beta member 1 ;Tumor rejection antigen 1 ;gp96 homolog;ENPL;	(Human)	12	LYKNKEIFLR	ELISNASDAL	103	803							SIGNAL ();CARBOHYD (N-linked (GlcNAc...).)	CHAIN (Endoplasmin.)	DISULFID (Interchain (By similarity).);CARBOHYD (N-linked (GlcNAc...).);CARBOHYD (N-linked (GlcNAc...) (Potential).);MOTIF (Prevents secretion from ER.);MOD_RES (Phosphoserine.);MOD_RES (N6-succinyllysine (By similarity).);MOD_RES (N6-acetyllysine (By similarity).);BINDING (ATP (By similarity).);BINDING (ATP; via amide nitrogen (By similarity).)	81
Q00341	ELLELASR	YES	Vigilin	HDLBP;Vigilin;High density lipoprotein-binding protein Short=HDL-binding protein;VIGLN;	(Human)	2	DPQGVQQAKR	ELLELASRME	496	1268							DOMAIN (KH 1.);DOMAIN (KH 2.);DOMAIN (KH 3.);DOMAIN (KH 4.);MOD_RES (N-acetylserine.);MOD_RES (Phosphoserine.);MOD_RES (Phosphothreonine (Potential).);MOD_RES (Phosphotyrosine.);INIT_MET (Removed.)	DOMAIN (KH 5.);CHAIN (Vigilin.)	DOMAIN (KH 6.);DOMAIN (KH 7.);DOMAIN (KH 8.);DOMAIN (KH 9.);DOMAIN (KH 10.);DOMAIN (KH 11.);DOMAIN (KH 12.);DOMAIN (KH 13.);DOMAIN (KH 14.);MOD_RES (N6-acetyllysine (By similarity).)
P62879	ELPGHTGYLSCCR	YES	Guanine nucleotide-binding protein G(I)/G(S)/G(T) subunit beta-2	GNB2;Guanine nucleotide-binding protein G(I)/G(S)/G(T) subunit beta-2;G protein subunit beta-2 ;Transducin beta chain 2;GBB2;	(Human)	7	TREGNVRVSR	ELPGHTGYLS	138	340							MOD_RES (N-acetylserine.);REPEAT (WD 1.);REPEAT (WD 2.);INIT_MET (Removed.)	CHAIN (Guanine nucleotide-binding protein G(I)/G(S)/G(T) subunit beta-2.)	MOD_RES (Phosphotyrosine (By similarity).);REPEAT (WD 3.);REPEAT (WD 4.);REPEAT (WD 5.);REPEAT (WD 6.);REPEAT (WD 7.)
Q9NPH0	ELQEADGQCPVDR	YES	Lysophosphatidic acid phosphatase type 6	ACP6;Lysophosphatidic acid phosphatase type 6;Acid phosphatase 6, lysophosphatidic ;Acid phosphatase-like protein 1 ;PACPL1;PPA6;	(Human)	1	CLHQRRVALA	ELQEADGQCP	33	428	X	X					TRANSIT (Mitochondrion.)		ACT_SITE (Nucleophile.);ACT_SITE (Proton donor (Probable).);REGION (Substrate binding (By similarity).);CHAIN (Lysophosphatidic acid phosphatase type 6.);MUTAGEN (R->A: Abolishes enzyme activity.);MUTAGEN (H->A: Abolishes enzyme activity.);MUTAGEN (Y->F: Decreases enzyme activity.);MUTAGEN (A->F,L: Decreases enzyme activity by interfering with water access to the active site cavity.);MUTAGEN (A->…				0
O14828	ELQHAALGGTATR	YES	Secretory carrier-associated membrane protein 3	SCAMP3;Secretory carrier-associated membrane protein 3;SCAM3;	(Human)	1	KAEELDRRER	ELQHAALGGT	119	347							MOD_RES (Phosphoserine.);MOD_RES (Phosphotyrosine.);MUTAGEN (P->L: Abolishes interaction with TSG101.)	CHAIN (Secretory carrier-associated membrane protein 3.);TOPO_DOM (Cytoplasmic (Potential).)	TOPO_DOM (Cytoplasmic (Potential).);TRANSMEM (Helical; (Potential).)			-179
Q9BWM7	ELQVGIPVADEAGQR	YES	Sideroflexin-3	SFXN3;Sideroflexin-3;SFXN3;	(Human)	10	CINIPLMRQR	ELQVGIPVAD	203	325							TRANSMEM (Helical; (Potential).)	CHAIN (Sideroflexin-3.)	TRANSMEM (Helical; (Potential).)			-88
P30101	ELSDFISYLQR	YES	Protein disulfide-isomerase A3	PDIA3;Protein disulfide-isomerase A3;58 kDa glucose-regulated protein ;58 kDa microsomal protein Short=p58 ;Disulfide isomerase ER-60 ;Endoplasmic reticulum resident protein 57 Short=ER protein 57 Short=ERp57 ;Endoplasmic reticulum resident protein 60 Short=ER protein 60 Short=ERp60;PDIA3;	(Human)	15	LNPKKYEGGR	ELSDFISYLQ	472	505							MOD_RES (N6-succinyllysine (By similarity).);MOD_RES (N6-acetyllysine (By similarity).);ACT_SITE (Nucleophile (By similarity).);DISULFID (Redox-active; alternate (By similarity).);DISULFID (Interchain (with C-115 in TAPBP); alternate.);DISULFID ();DISULFID (Redox-active (By similarity).);SIGNAL ();DOMAIN (Thioredoxin 1.);MUTAGEN (C->A: No loss of activity. No loss of activity; when associated wit…	DOMAIN (Thioredoxin 2.);CHAIN (Protein disulfide-isomerase A3.)	MOD_RES (N6-acetyllysine (By similarity).);MOTIF (Prevents secretion from ER (By similarity).)	447
Q15084	ELSFGR	YES	Protein disulfide-isomerase A6	PDIA6;Protein disulfide-isomerase A6;Endoplasmic reticulum protein 5 Short=ER protein 5 Short=ERp5 ;Protein disulfide isomerase P5 ;Thioredoxin domain-containing protein 7;PDIA6;	(Human)	2	SEQGINEFLR	ELSFGRGSTA	387	440							ACT_SITE (Nucleophile (By similarity).);DISULFID (Redox-active (By similarity).);SIGNAL ();DOMAIN (Thioredoxin 1.);DOMAIN (Thioredoxin 2.);MUTAGEN (C->S: 50% decrease in enzyme activity; when associated with S-58. Abolishes enzyme activity; when associated with S- 58; S-190 and S-193.);MUTAGEN (C->S: 50% decrease in enzyme activity; when associated with S-55. 90% decrease in enzyme activity; when…	CHAIN (Protein disulfide-isomerase A6.)	MOD_RES (Phosphoserine.);COMPBIAS (Asp/Glu-rich (acidic).);MOTIF (Prevents secretion from ER (Potential).)	367
P23396	ELTAVVQKR	YES	40S ribosomal protein S3	RPS3;40S ribosomal protein S3;RS3;	(Human)	11	VLGEKGRRIR	ELTAVVQKRF	68	243							MOD_RES (N-acetylalanine.);MOD_RES (N6-acetyllysine.);INIT_MET (Removed.)	DOMAIN (KH type-2.);CHAIN (40S ribosomal protein S3.)	MOD_RES (N6-succinyllysine (By similarity).);MOD_RES (Phosphothreonine.);MOD_RES (Phosphoserine.);CROSSLNK (Glycyl lysine isopeptide (Lys-Gly) (interchain with G-Cter in ubiquitin).)
Q13011	EMVECFNKISR	YES	Delta(3,5)-Delta(2,4)-dienoyl-CoA isomerase, mitochondrial	ECH1;Delta(3,5)-Delta(2,4)-dienoyl-CoA isomerase, mitochondrial;ECH1;	(Human)	19	RNAMNKVFWR	EMVECFNKIS	88	328							TRANSIT (Mitochondrion (Potential).)	CHAIN (Delta(3,5)-Delta(2,4)-dienoyl-CoA isomerase, mitochondrial.)	MOTIF (Microbody targeting signal (Potential).);MOD_RES (N6-succinyllysine (By similarity).);MOD_RES (N6-acetyllysine.);BINDING (Substrate; via amide nitrogen (By similarity).);SITE (Important for catalytic activity (By similarity).)				54
Q07020	ENKTAVVVGTITDDVR	YES	60S ribosomal protein L18	RPL18;60S ribosomal protein L18;RL18;	(Human)	19	MIRKMKLPGR	ENKTAVVVGT	76	188				GRAA	Subtiligase Based Positive Selection		INIT_MET (Removed.)	CHAIN (60S ribosomal protein L18.)	MOD_RES (Phosphoserine.);MOD_RES (Phosphothreonine.)
P27797	EPAVYFKEQFLDGDGWTSR	YES	Calreticulin	CALR;Calreticulin;CRP55 ;Calregulin ;Endoplasmic reticulum resident protein 60 Short=ERp60 ;HACBP ;grp60;CALR;	(Human)	19	LLGLLGLAVA	EPAVYFKEQF	18	417	X	X			N-TAILS;Subtiligase Based Positive Selection		SIGNAL ()		DISULFID ();COMPBIAS (Asp/Glu/Lys-rich.);MOTIF (Prevents secretion from ER.);REPEAT (1-1.);REPEAT (1-2.);REPEAT (1-3.);REPEAT (1-4.);REPEAT (2-1.);REPEAT (2-2.);REPEAT (2-3.);MOD_RES (N6-acetyllysine.);CHAIN (Calreticulin.);BINDING (Carbohydrate (By similarity).);METAL (Calcium; via carbonyl oxygen.);METAL (Calcium.);CARBOHYD (N-linked (GlcNAc...).);REGION (N-domain.);REGION (4 X approximate repe…	0
P58107	EPGPAGR	YES	Epiplakin	EPPK1;Epiplakin;450 kDa epidermal antigen;EPIPL;	(Human)		QLQDARRGPR	EPGPAGRGDG	2597	5090							COILED (Potential.);MOD_RES (Phosphoserine (By similarity).);MOD_RES (Phosphoserine.);REPEAT (Plectin 1.);REPEAT (Plectin 2.);REPEAT (Plectin 3.);REPEAT (Plectin 4.);REPEAT (Plectin 5.);REPEAT (Plectin 6.);REPEAT (Plectin 7.);REPEAT (Plectin 8.);REPEAT (Plectin 9.);REPEAT (Plectin 10.);REPEAT (Plectin 11.);REPEAT (Plectin 12.);REPEAT (Plectin 13.);REPEAT (Plectin 14.);REPEAT (Plectin 15.);REPEAT …	CHAIN (Epiplakin.)	COILED (Potential.);MOD_RES (Phosphoserine.);REPEAT (Plectin 41.);REPEAT (Plectin 42.);REPEAT (Plectin 43.);REPEAT (Plectin 44.);REPEAT (Plectin 45.);REPEAT (Plectin 46.);REPEAT (Plectin 47.);REPEAT (Plectin 48.);REPEAT (Plectin 49.);REPEAT (Plectin 50.);REPEAT (Plectin 51.);REPEAT (Plectin 52.);REPEAT (Plectin 53.);REPEAT (Plectin 54.);REPEAT (Plectin 55.);REPEAT (Plectin 56.);REPEAT (Plectin 57…
P48735	EPIICKNIPR	YES	Isocitrate dehydrogenase [NADP], mitochondrial	IDH2;Isocitrate dehydrogenase [NADP], mitochondrial;ICD-M ;IDP ;NADP(+)-specific ICDH ;Oxalosuccinate decarboxylase;IDHP;	(Human)	15	RNILGGTVFR	EPIICKNIPR	150	452							MOD_RES (N6-acetyllysine (By similarity).);MOD_RES (N6-acetyllysine.);MOD_RES (N6-acetyllysine; alternate (By similarity).);MOD_RES (N6-succinyllysine; alternate (By similarity).);MOD_RES (N6-acetyllysine; alternate.);REGION (Substrate binding (By similarity).);NP_BIND (NADP (By similarity).);TRANSIT (Mitochondrion (By similarity).);BINDING (Substrate (By similarity).);BINDING (NADP (By similarit…	CHAIN (Isocitrate dehydrogenase [NADP], mitochondrial.)	METAL (Magnesium or manganese (By similarity).);MOD_RES (N6-acetyllysine.);MOD_RES (N6-acetyllysine; alternate.);MOD_RES (N6-succinyllysine; alternate (By similarity).);MOD_RES (N6-acetyllysine; alternate (By similarity).);MOD_RES (N6-acetyllysine (By similarity).);NP_BIND (NADP (By similarity).);BINDING (Substrate (By similarity).);BINDING (NADP (By similarity).);BINDING (NADP; via amide nitroge…				110
P25705	EPMQTGIKAVDSLVPIGR	YES	ATP synthase subunit alpha, mitochondrial	ATP5A1;ATP synthase subunit alpha, mitochondrial;ATPA;	(Human)	18	PGIIPRISVR	EPMQTGIKAV	187	553							MOD_RES (Pyrrolidone carboxylic acid (By similarity).);MOD_RES (Phosphoserine (By similarity).);MOD_RES (N6-acetyllysine (By similarity).);MOD_RES (N6-acetyllysine; alternate.);MOD_RES (N6-succinyllysine; alternate (By similarity).);MOD_RES (Phosphoserine.);MOD_RES (N6-acetyllysine; alternate (By similarity).);TRANSIT (Mitochondrion.)	CHAIN (ATP synthase subunit alpha, mitochondrial.)	NP_BIND (ATP (By similarity).);SITE (Required for activity (By similarity).);MOD_RES (N6-acetyllysine; alternate (By similarity).);MOD_RES (N6-succinyllysine; alternate (By similarity).);MOD_RES (N6-acetyllysine (By similarity).);MOD_RES (N6-acetyllysine; alternate.);MOD_RES (N6-acetyllysine.)				143
Q8IV08	EPSMR	YES	Phospholipase D3	PLD3;Phospholipase D3;Choline phosphatase 3 ;HindIII K4L homolog ;Hu-K4 ;Phosphatidylcholine-hydrolyzing phospholipase D3;PLD3;	(Human)	19	RLLISCWGHS	EPSMRAFLLS	371	490							ACT_SITE (Potential.);DOMAIN (PLD phosphodiesterase 1.);TOPO_DOM (Cytoplasmic (Potential).);CARBOHYD (N-linked (GlcNAc...).);TRANSMEM (Helical; Signal-anchor for type II membrane protein; (Potential).)	CHAIN (Phospholipase D3.);TOPO_DOM (Lumenal (Potential).)	DOMAIN (PLD phosphodiesterase 2.)			311
Q9NP84	EQAPGTAPCSR	YES	Tumor necrosis factor receptor superfamily member 12A	TNFRSF12A;Tumor necrosis factor receptor superfamily member 12A;Fibroblast growth factor-inducible immediate-early response protein 14 Short=FGF-inducible 14 ;Tweak-receptor Short=TweakR ;TNR12;	(Human)	16	WLALLRSVAG	EQAPGTAPCS	28	129	X	X					SIGNAL (Potential.)		DISULFID ();CHAIN (Tumor necrosis factor receptor superfamily member 12A.);TOPO_DOM (Extracellular (Potential).);TOPO_DOM (Cytoplasmic (Potential).);TRANSMEM (Helical; (Potential).);REPEAT (TNFR-Cys; atypical.)	0		-74
O43852	EQFVEFR	YES	Calumenin	CALU;Calumenin;Crocalbin ;IEF SSP 9302;CALU;	(Human)	7	DEPEWVKTER	EQFVEFRDKN	235	315							CA_BIND (1 (Potential).);CA_BIND (2 (Potential).);CA_BIND (3; possibly ancestral (Potential).);CA_BIND (4 (Potential).);DOMAIN (EF-hand 1.);DOMAIN (EF-hand 2.);DOMAIN (EF-hand 3.);DOMAIN (EF-hand 4.);MOD_RES (Phosphoserine.);MOD_RES (Phosphothreonine.);MOD_RES (N6-acetyllysine (By similarity).);SIGNAL ();CARBOHYD (N-linked (GlcNAc...) (complex).)	DOMAIN (EF-hand 5.);CHAIN (Calumenin.)	MOTIF (Prevents secretion from ER (By similarity).);CA_BIND (5 (Potential).);CA_BIND (6 (Potential).);DOMAIN (EF-hand 6.)	215
Q5JPE7	EQQLAEIEAR	YES	Nodal modulator 2	NOMO2;Nodal modulator 2;pM5 protein 2;NOMO2;	(Human)	16	PLKSVQELRR	EQQLAEIEAR	708	1267							SIGNAL (Potential.);CARBOHYD (N-linked (GlcNAc...) (Potential).)	TOPO_DOM (Lumenal (Potential).);CHAIN (Nodal modulator 2.)	TOPO_DOM (Cytoplasmic (Potential).);TRANSMEM (Helical; (Potential).);MOD_RES (Phosphoserine (By similarity).)	676		-469
Q15904	EQQVPLVLWSSDR	YES	V-type proton ATPase subunit S1	ATP6AP1;V-type proton ATPase subunit S1;Protein XAP-3 ;V-ATPase Ac45 subunit ;V-ATPase S1 accessory protein ;Vacuolar proton pump subunit S1;VAS1;	(Human)	X	LAAAAAAAAA	EQQVPLVLWS	42	470	X	X					SIGNAL (Potential.)		TRANSMEM (Helical; (Potential).);CHAIN (V-type proton ATPase subunit S1.);CARBOHYD (N-linked (GlcNAc...) (Potential).);CARBOHYD (N-linked (GlcNAc...).)	0		-399
Q16891	ERPPEEVAAR	YES	Mitochondrial inner membrane protein	IMMT;Mitochondrial inner membrane protein;Cell proliferation-inducing gene 4/52 protein ;Mitofilin ;p87/89;IMMT;	(Human)	2	SEEASSSSIR	ERPPEEVAAR	196	758							TOPO_DOM (Mitochondrial matrix (Potential).);TRANSMEM (Helical; (Potential).)	TOPO_DOM (Mitochondrial intermembrane (Potential).);CHAIN (Mitochondrial inner membrane protein.)	MOD_RES (N6-acetyllysine.)			131
O75489	ESAGADTRPTVR	YES	NADH dehydrogenase [ubiquinone] iron-sulfur protein 3, mitochondrial	NDUFS3;NADH dehydrogenase [ubiquinone] iron-sulfur protein 3, mitochondrial;Complex I-30kD Short=CI-30kD ;NADH-ubiquinone oxidoreductase 30 kDa subunit;NDUS3;	(Human)	11	PSVLLLPVRR	ESAGADTRPT	37	264	X	X			Subtiligase Based Positive Selection		TRANSIT (Mitochondrion.)		CHAIN (NADH dehydrogenase [ubiquinone] iron- sulfur protein 3, mitochondrial.)				0
O75489	ESAGADTRPTVRPR	YES	NADH dehydrogenase [ubiquinone] iron-sulfur protein 3, mitochondrial	NDUFS3;NADH dehydrogenase [ubiquinone] iron-sulfur protein 3, mitochondrial;Complex I-30kD Short=CI-30kD ;NADH-ubiquinone oxidoreductase 30 kDa subunit;NDUS3;	(Human)	11	PSVLLLPVRR	ESAGADTRPT	37	264	X	X			Subtiligase Based Positive Selection		TRANSIT (Mitochondrion.)		CHAIN (NADH dehydrogenase [ubiquinone] iron- sulfur protein 3, mitochondrial.)				0
Q04837	ESETTTSLVLER	YES	Single-stranded DNA-binding protein, mitochondrial	SSBP1;Single-stranded DNA-binding protein, mitochondrial;PWP1-interacting protein 17;SSBP;	(Human)	7	LQVLRQFVRH	ESETTTSLVL	17	148	X	X			Subtiligase Based Positive Selection		TRANSIT (Mitochondrion.)		MOD_RES (Phosphoserine.);MOD_RES (N6-acetyllysine.);MOD_RES (N6-succinyllysine (By similarity).);DOMAIN (SSB.);CHAIN (Single-stranded DNA-binding protein, mitochondrial.)				0
O75439	ESGLR	YES	Mitochondrial-processing peptidase subunit beta	PMPCB;Mitochondrial-processing peptidase subunit beta;Beta-MPP ;P-52;MPPB;M16.003	(Human)	7	NVPETRVTCL	ESGLRVASED	64	489							TRANSIT (Mitochondrion.)	CHAIN (Mitochondrial-processing peptidase subunit beta.)	METAL (Zinc (By similarity).);ACT_SITE (Proton acceptor (By similarity).)				18
P14314	ESLQQMAEVTR	YES	Glucosidase 2 subunit beta	PRKCSH;Glucosidase 2 subunit beta;80K-H protein ;Glucosidase II subunit beta ;Protein kinase C substrate 60.1 kDa protein heavy chain Short=PKCSH;GLU2B;	(Human)	19	TCKEKGRKER	ESLQQMAEVT	125	528							SIGNAL ();CARBOHYD (N-linked (GlcNAc...) (Potential).);MOD_RES (Phosphoserine; by PKC (Potential).)	CHAIN (Glucosidase 2 subunit beta.)	COMPBIAS (Glu-rich (acidic).);CARBOHYD (N-linked (GlcNAc...) (Potential).);MOTIF (Prevents secretion from ER (Potential).);MOD_RES (N6-succinyllysine (By similarity).);MOD_RES (Phosphoserine; by PKC (Potential).);DOMAIN (EF-hand 1.);DOMAIN (EF-hand 2.);DOMAIN (PRKCSH.);CA_BIND (1 (Potential).)	110
O75879	ESSVAQQPLHTAQKTR	YES	Glutamyl-tRNA(Gln) amidotransferase subunit B, mitochondrial	PET112;Glutamyl-tRNA(Gln) amidotransferase subunit B, mitochondrial;Cytochrome c oxidase assembly factor PET112 homolog;GATB;	(Human)	4	TGSTSNQIRG	ESSVAQQPLH	42	557					Subtiligase Based Positive Selection;unknown		TRANSIT (Mitochondrion.)	CHAIN (Glutamyl-tRNA(Gln) amidotransferase subunit B, mitochondrial.)	MOD_RES (N6-succinyllysine (By similarity).)				11
Q99623	ESVFTVEGGHR	YES	Prohibitin-2	PHB2;Prohibitin-2;B-cell receptor-associated protein BAP37 ;D-prohibitin ;Repressor of estrogen receptor activity;PHB2;	(Human)	12	GAGAVAYGVR	ESVFTVEGGH	38	299							MOD_RES (N-acetylalanine.);INIT_MET (Removed.)	REGION (Necessary for transcriptional repression.);CHAIN (Prohibitin-2.)	MOD_RES (Phosphotyrosine.);MOD_RES (N6-acetyllysine (By similarity).);MOD_RES (N6-acetyllysine.);REGION (Necessary for transcriptional repression.);COILED (Potential.)
P38646	ETGVDLTKDNMALQR	YES	Stress-70 protein, mitochondrial	HSPA9;Stress-70 protein, mitochondrial;75 kDa glucose-regulated protein Short=GRP-75 ;Heat shock 70 kDa protein 9 ;Mortalin Short=MOT ;Peptide-binding protein 74 Short=PBP74;GRP75;	(Human)	5	LRHIVKEFKR	ETGVDLTKDN	293	679							MOD_RES (N6-acetyllysine (By similarity).);MOD_RES (N6-acetyllysine; alternate.);MOD_RES (N6-succinyllysine; alternate (By similarity).);MOD_RES (N6-acetyllysine.);MOD_RES (N6-acetyllysine; alternate (By similarity).);MOD_RES (N6-malonyllysine; alternate.);TRANSIT (Mitochondrion.)	CHAIN (Stress-70 protein, mitochondrial.)	MOD_RES (N6-acetyllysine; alternate.);MOD_RES (N6-succinyllysine; alternate (By similarity).);MOD_RES (N6-succinyllysine (By similarity).);MOD_RES (N6-acetyllysine; alternate (By similarity).);MOD_RES (N6-acetyllysine (By similarity).)				246
Q96RP9	ETITAPVPFDFTH	YES	Elongation factor G, mitochondrial	GFM1;Elongation factor G, mitochondrial;Elongation factor G 1, mitochondrial Short=mEF-G 1 ;Elongation factor G1 Short=hEFG1;EFGM;	(Human)	3	ITGKPKVAFR	ETITAPVPFD	527	751							MOD_RES (N6-acetyllysine.);NP_BIND (GTP (By similarity).);TRANSIT (Mitochondrion (Potential).)	CHAIN (Elongation factor G, mitochondrial.)					490
P14625	ETLQQHKLLKVIR	YES	Endoplasmin	HSP90B1;Endoplasmin;94 kDa glucose-regulated protein Short=GRP-94 ;Heat shock protein 90 kDa beta member 1 ;Tumor rejection antigen 1 ;gp96 homolog;ENPL;	(Human)	12	SDDLPLNVSR	ETLQQHKLLK	449	803							DISULFID (Interchain (By similarity).);SIGNAL ();CARBOHYD (N-linked (GlcNAc...).);MOD_RES (Phosphoserine.);MOD_RES (N6-succinyllysine (By similarity).);BINDING (ATP (By similarity).);BINDING (ATP; via amide nitrogen (By similarity).)	CHAIN (Endoplasmin.)	CARBOHYD (N-linked (GlcNAc...) (Potential).);MOTIF (Prevents secretion from ER.);MOD_RES (N6-acetyllysine (By similarity).);MOD_RES (N6-succinyllysine (By similarity).)	427
P17813	ETVHCDLQPVGPER	YES	Endoglin	ENG;Endoglin;EGLN;	(Human)	9	SCSLSPTSLA	ETVHCDLQPV	26	658	X	X					SIGNAL ()		COMPBIAS (Ser/Thr-rich.);TOPO_DOM (Extracellular (Potential).);TOPO_DOM (Cytoplasmic (Potential).);CHAIN (Endoglin.);CARBOHYD (N-linked (GlcNAc...) (Potential).);CARBOHYD (N-linked (GlcNAc...).);TRANSMEM (Helical; (Potential).);MOTIF (Cell attachment site (Potential).);MOD_RES (Phosphoserine; by TGFBR1 (By similarity).);REGION (Required for interaction with EGL.)	0		-586
P34897	EVCDEVKAH	YES	Serine hydroxymethyltransferase, mitochondrial	SHMT2;Serine hydroxymethyltransferase, mitochondrial;Glycine hydroxymethyltransferase ;Serine methylase;GLYM;	(Human)	12	ARLIDYARMR	EVCDEVKAHL	239	504							MOD_RES (N6-acetyllysine.);TRANSIT (Mitochondrion.)	CHAIN (Serine hydroxymethyltransferase, mitochondrial.)	MOD_RES (N6-(pyridoxal phosphate)lysine (By similarity).);MOD_RES (N6-acetyllysine.)				209
P36776	EVEEKIKQTHR	YES	Lon protease homolog, mitochondrial	LONP1;Lon protease homolog, mitochondrial;LONHs ;Lon protease-like protein Short=LONP ;Mitochondrial ATP-dependent protease Lon ;Serine protease 15;LONM;S16.002	(Human)	19	LSKLQQRLGR	EVEEKIKQTH	382	959							TRANSIT (Mitochondrion (By similarity).);DOMAIN (Lon.)	CHAIN (Lon protease homolog, mitochondrial.)	NP_BIND (ATP (By similarity).);ACT_SITE (By similarity.);MUTAGEN (S->A: Lacks both ATPase and protease activity, but retains DNA binding activity.)				314
P38646	EVKSTNGDTFLGGEDFDQALLR	YES	Stress-70 protein, mitochondrial	HSPA9;Stress-70 protein, mitochondrial;75 kDa glucose-regulated protein Short=GRP-75 ;Heat shock 70 kDa protein 9 ;Mortalin Short=MOT ;Peptide-binding protein 74 Short=PBP74;GRP75;	(Human)	5	SILEIQKGVF	EVKSTNGDTF	263	679					Subtiligase Based Positive Selection		MOD_RES (N6-acetyllysine (By similarity).);MOD_RES (N6-acetyllysine; alternate.);MOD_RES (N6-succinyllysine; alternate (By similarity).);MOD_RES (N6-acetyllysine.);MOD_RES (N6-acetyllysine; alternate (By similarity).);MOD_RES (N6-malonyllysine; alternate.);TRANSIT (Mitochondrion.)	CHAIN (Stress-70 protein, mitochondrial.)	MOD_RES (N6-acetyllysine.);MOD_RES (N6-acetyllysine; alternate.);MOD_RES (N6-succinyllysine; alternate (By similarity).);MOD_RES (N6-succinyllysine (By similarity).);MOD_RES (N6-acetyllysine; alternate (By similarity).);MOD_RES (N6-acetyllysine (By similarity).)				216
Q7KZF4	EVLPSTR	YES	Staphylococcal nuclease domain-containing protein 1	SND1;Staphylococcal nuclease domain-containing protein 1;100 kDa coactivator ;EBNA2 coactivator p100 ;Tudor domain-containing protein 11 ;p100 co-activator;SND1;	(Human)	7	HVFYIDYGNR	EVLPSTRLGT	770	910							MOD_RES (N-acetylalanine.);MOD_RES (N6-acetyllysine.);INIT_MET (Removed.);DOMAIN (TNase-like 1.);DOMAIN (TNase-like 2.);DOMAIN (TNase-like 3.);DOMAIN (TNase-like 4.);MOTIF (Nuclear localization signal (Potential).)	DOMAIN (Tudor.);CHAIN (Staphylococcal nuclease domain-containing protein 1.)	MOD_RES (Phosphoserine.)
Q96AY3	EVQMGDFVR	YES	Peptidyl-prolyl cis-trans isomerase FKBP10	FKBP10;Peptidyl-prolyl cis-trans isomerase FKBP10;65 kDa FK506-binding protein Short=65 kDa FKBP Short=FKBP-65 ;FK506-binding protein 10 Short=FKBP-10 ;Immunophilin FKBP65 ;Rotamase;FKB10;	(Human)	17	RYHIPRACPR	EVQMGDFVRY	58	582			X				SIGNAL (Potential.)	CHAIN (Peptidyl-prolyl cis-trans isomerase FKBP10.)	CARBOHYD (N-linked (GlcNAc...) (Potential).);CARBOHYD (N-linked (GlcNAc...).);MOTIF (Prevents secretion from ER (Potential).);DOMAIN (PPIase FKBP-type 1.);DOMAIN (PPIase FKBP-type 2.);DOMAIN (PPIase FKBP-type 3.);DOMAIN (PPIase FKBP-type 4.);DOMAIN (EF-hand 1.);DOMAIN (EF-hand 2.);CA_BIND (1 (Potential).);CA_BIND (2 (Potential).)	31
Q99623	EYTAAVEAKQVAQQEAQR	YES	Prohibitin-2	PHB2;Prohibitin-2;B-cell receptor-associated protein BAP37 ;D-prohibitin ;Repressor of estrogen receptor activity;PHB2;	(Human)	12	VAITELSFSR	EYTAAVEAKQ	192	299							MOD_RES (N-acetylalanine.);MOD_RES (Phosphotyrosine.);MOD_RES (N6-acetyllysine (By similarity).);INIT_MET (Removed.);REGION (Necessary for transcriptional repression.)	CHAIN (Prohibitin-2.);COILED (Potential.)	MOD_RES (N6-acetyllysine (By similarity).);MOD_RES (N6-acetyllysine.)
P08559	FANDATFEIKKCDLHR	YES	Pyruvate dehydrogenase E1 component subunit alpha, somatic form, mitochondrial	PDHA1;Pyruvate dehydrogenase E1 component subunit alpha, somatic form, mitochondrial;PDHE1-A type I;ODPA;	(Human)	X	ASRVLVASRN	FANDATFEIK	30	390	X	X			Subtiligase Based Positive Selection			TRANSIT (Mitochondrion.)	CHAIN (Pyruvate dehydrogenase E1 component subunit alpha, somatic form, mitochondrial.);MOD_RES (N6-acetyllysine; alternate (By similarity).);MOD_RES (N6-succinyllysine; alternate (By similarity).);MOD_RES (Phosphoserine; by PDK1.);MOD_RES (N6-succinyllysine (By similarity).);MOD_RES (Phosphoserine; by PDK1, PDK2, PDK3 and PDK4.);MOD_RES (Phosphoserine (By similarity).);MOD_RES (Phosphotyrosine (…				-1
P30084	FASGANFEYIIAEKR	YES	Enoyl-CoA hydratase, mitochondrial	ECHS1;Enoyl-CoA hydratase, mitochondrial;Enoyl-CoA hydratase 1 ;Short-chain enoyl-CoA hydratase Short=SCEH;ECHM;	(Human)	10	PPVRCPAWRP	FASGANFEYI	27	290	X	X			Subtiligase Based Positive Selection;unknown			TRANSIT (Mitochondrion.)	CHAIN (Enoyl-CoA hydratase, mitochondrial.);MOD_RES (N6-acetyllysine; alternate (By similarity).);MOD_RES (N6-succinyllysine; alternate (By similarity).);MOD_RES (N6-acetyllysine.);MOD_RES (N6-succinyllysine (By similarity).);MOD_RES (N6-acetyllysine (By similarity).);REGION (Substrate binding.);BINDING (Substrate; via amide nitrogen.);SITE (Important for catalytic activity (By similarity).)				-1
Q92896	FCENTQAGEGR	YES	Golgi apparatus protein 1	GLG1;Golgi apparatus protein 1;CFR-1 ;Cysteine-rich fibroblast growth factor receptor ;E-selectin ligand 1 Short=ESL-1 ;Golgi sialoglycoprotein MG-160;GSLG1;	(Human)	16	YFACRDDRER	FCENTQAGEG	323	1179							COMPBIAS (Poly-Gly.);COMPBIAS (Poly-Gln.);SIGNAL (Potential.);CARBOHYD (N-linked (GlcNAc...) (Potential).);REPEAT (Cys-rich GLG1 1.);REPEAT (Cys-rich GLG1 2.);REPEAT (Cys-rich GLG1 3.)	TOPO_DOM (Extracellular (Potential).);CHAIN (Golgi apparatus protein 1.);REPEAT (Cys-rich GLG1 4.)	TOPO_DOM (Cytoplasmic (Potential).);CARBOHYD (N-linked (GlcNAc...) (Potential).);CARBOHYD (N-linked (GlcNAc...).);TRANSMEM (Helical; (Potential).);REPEAT (Cys-rich GLG1 5.);REPEAT (Cys-rich GLG1 6.);REPEAT (Cys-rich GLG1 7.);REPEAT (Cys-rich GLG1 8.);REPEAT (Cys-rich GLG1 9.);REPEAT (Cys-rich GLG1 10.);REPEAT (Cys-rich GLG1 11.);REPEAT (Cys-rich GLG1 12.);REPEAT (Cys-rich GLG1 13.);REPEAT (Cys-ri…	293		-844
P11142	FEELNADLFR	YES	Heat shock cognate 71 kDa protein	HSPA8;Heat shock cognate 71 kDa protein;Heat shock 70 kDa protein 8 ;Lipopolysaccharide-associated protein 1 Short=LAP-1 Short=LPS-associated protein 1;HSP7C;	(Human)	11	DFYTSITRAR	FEELNADLFR	302	646				CATL1	Subtiligase Based Positive Selection		MOD_RES (N-acetylserine.);MOD_RES (N6-acetyllysine (By similarity).);MOD_RES (Phosphoserine.);MOD_RES (N6-acetyllysine.);NP_BIND (ATP.);BINDING (ATP.);INIT_MET (Removed.)	CHAIN (Heat shock cognate 71 kDa protein.);REGION (Interaction with BAG1.)	MOD_RES (N6-acetyllysine; alternate.);MOD_RES (N6-succinyllysine; alternate (By similarity).);MOD_RES (N6-acetyllysine (By similarity).);MOD_RES (Phosphoserine.);MOD_RES (N6-acetyllysine; alternate (By similarity).);MOD_RES (N6,N6,N6-trimethyllysine; by METTL21A.);MOD_RES (N6-acetyllysine.);NP_BIND (ATP.);MUTAGEN (K->R: Complete loss of in vitro methylation by METTL21A.)
P63241	FETGDAGASATFPMQCSALR	YES	Eukaryotic translation initiation factor 5A-1	EIF5A;Eukaryotic translation initiation factor 5A-1;Eukaryotic initiation factor 5A isoform 1 Short=eIF-5A ;Rev-binding factor ;eIF-4D;IF5A1;	(Human)	17	MADDLD	FETGDAGASA	7	154				GRAB	Subtiligase Based Positive Selection;unknown		MOD_RES (N-acetylalanine.);INIT_MET (Removed.)	CHAIN (Eukaryotic translation initiation factor 5A-1.)	MOD_RES (N6-acetyllysine.);MOD_RES (Hypusine.);MOD_RES (N6-acetyllysine (By similarity).);REGION (DOHH-binding.);MUTAGEN (K->A,R: Abolishes acetylation.);MUTAGEN (K->D: Causes total inactivation of eIF5A in supporting yeast growth.);MUTAGEN (G->A: Causes total inactivation of eIF5A in supporting yeast growth.);MUTAGEN (K->A: Decreases significantly the acetylation at position K-47 and causes tota…
O75439	FGENRLRSTQAATQVVLNVPETR	YES	Mitochondrial-processing peptidase subunit beta	PMPCB;Mitochondrial-processing peptidase subunit beta;Beta-MPP ;P-52;MPPB;M16.003	(Human)	7	IRGAAGRSLY	FGENRLRSTQ	37	489								TRANSIT (Mitochondrion.)	CHAIN (Mitochondrial-processing peptidase subunit beta.);METAL (Zinc (By similarity).);ACT_SITE (Proton acceptor (By similarity).)				-9
Q13637	FGNMTR	YES	Ras-related protein Rab-32	RAB32;Ras-related protein Rab-32;RAB32;	(Human)	6	QLWDIAGQER	FGNMTRVYYK	88	225							MOD_RES (N-acetylalanine.);INIT_MET (Removed.);NP_BIND (GTP (By similarity).);MOTIF (Effector region (By similarity).);MUTAGEN (T->N: Decreased GTP-binding activity.);MUTAGEN (Q->L: No change in GTPase activity.)	CHAIN (Ras-related protein Rab-32.)	NP_BIND (GTP (By similarity).);REGION (PKA-RII subunit binding domain.);MUTAGEN (A->F: Abolishes binding to protein kinase A type II regulatory subunit.);MUTAGEN (L->P: Abolishes binding to protein kinase A type II regulatory subunit.);LIPID (S-geranylgeranyl cysteine (By similarity).)
P27797	FKEQFLDGDGWTSR	YES	Calreticulin	CALR;Calreticulin;CRP55 ;Calregulin ;Endoplasmic reticulum resident protein 60 Short=ERp60 ;HACBP ;grp60;CALR;	(Human)	19	GLAVAEPAVY	FKEQFLDGDG	23	417					Subtiligase Based Positive Selection		SIGNAL ()	CHAIN (Calreticulin.);REGION (N-domain.)	DISULFID ();COMPBIAS (Asp/Glu/Lys-rich.);MOTIF (Prevents secretion from ER.);REPEAT (1-1.);REPEAT (1-2.);REPEAT (1-3.);REPEAT (1-4.);REPEAT (2-1.);REPEAT (2-2.);REPEAT (2-3.);MOD_RES (N6-acetyllysine.);BINDING (Carbohydrate (By similarity).);METAL (Calcium; via carbonyl oxygen.);METAL (Calcium.);CARBOHYD (N-linked (GlcNAc...).);REGION (4 X approximate repeats.);REGION (P-domain.);REGION (Interact…	5
P35908	FLEQQNQVLQTK	YES	Keratin, type II cytoskeletal 2 epidermal	KRT2;Keratin, type II cytoskeletal 2 epidermal;Cytokeratin-2e Short=CK-2e ;Epithelial keratin-2e ;Keratin-2 epidermis ;Keratin-2e Short=K2e ;Type-II keratin Kb2;K22E;	(Human)	12	KFASFIDKVR	FLEQQNQVLQ	198	639							MOD_RES (Phosphoserine.);REGION (Head.)	CHAIN (Keratin, type II cytoskeletal 2 epidermal.);REGION (Rod.);REGION (Coil 1A.)	REGION (Linker 1.);REGION (Coil 1B.);REGION (Linker 12.);REGION (Coil 2.);REGION (Tail.);SITE (Stutter.)
P30101	FLQDYFDGNLKR	YES	Protein disulfide-isomerase A3	PDIA3;Protein disulfide-isomerase A3;58 kDa glucose-regulated protein ;58 kDa microsomal protein Short=p58 ;Disulfide isomerase ER-60 ;Endoplasmic reticulum resident protein 57 Short=ER protein 57 Short=ERp57 ;Endoplasmic reticulum resident protein 60 Short=ER protein 60 Short=ERp60;PDIA3;	(Human)	15	FSRDGKALER	FLQDYFDGNL	352	505				MEP1B			MOD_RES (N6-succinyllysine (By similarity).);MOD_RES (N6-acetyllysine (By similarity).);ACT_SITE (Nucleophile (By similarity).);DISULFID (Redox-active; alternate (By similarity).);DISULFID (Interchain (with C-115 in TAPBP); alternate.);DISULFID ();SIGNAL ();DOMAIN (Thioredoxin 1.);MUTAGEN (C->A: No loss of activity. No loss of activity; when associated with A-406.);MUTAGEN (C->S: Activity changed…	DOMAIN (Thioredoxin 2.);CHAIN (Protein disulfide-isomerase A3.)	MOD_RES (N6-acetyllysine (By similarity).);ACT_SITE (Nucleophile (By similarity).);DISULFID (Redox-active (By similarity).);MOTIF (Prevents secretion from ER (By similarity).);MUTAGEN (C->A: No loss of activity. No loss of activity; when associated with A-57.);MUTAGEN (C->S: Activity changed to serine protease.);MUTAGEN (C->S: Activity changed to serine protease; when associated with S-60.);SITE …	327
P14625	FQSSHHPTDITSLDQYVER	YES	Endoplasmin	HSP90B1;Endoplasmin;94 kDa glucose-regulated protein Short=GRP-94 ;Heat shock protein 90 kDa beta member 1 ;Tumor rejection antigen 1 ;gp96 homolog;ENPL;	(Human)	12	NRTRLAKLLR	FQSSHHPTDI	512	803					Subtiligase Based Positive Selection		DISULFID (Interchain (By similarity).);SIGNAL ();CARBOHYD (N-linked (GlcNAc...).);CARBOHYD (N-linked (GlcNAc...) (Potential).);MOD_RES (Phosphoserine.);MOD_RES (N6-succinyllysine (By similarity).);MOD_RES (N6-acetyllysine (By similarity).);BINDING (ATP (By similarity).);BINDING (ATP; via amide nitrogen (By similarity).)	CHAIN (Endoplasmin.)	MOTIF (Prevents secretion from ER.);MOD_RES (N6-succinyllysine (By similarity).)	490
P35527	FSSSSGYGGGSSR	YES	Keratin, type I cytoskeletal 9	KRT9;Keratin, type I cytoskeletal 9;Cytokeratin-9 Short=CK-9 ;Keratin-9 Short=K9;K1C9;	(Human)	17	SSGGGGGGGR	FSSSSGYGGG	47	623					Subtiligase Based Positive Selection		COMPBIAS (Poly-Gly.)	CHAIN (Keratin, type I cytoskeletal 9.);REGION (Head.)	REGION (Rod.);REGION (Coil 1A.);REGION (Linker 1.);REGION (Coil 1B.);REGION (Linker 12.);REGION (Coil 2.);REGION (Tail.);MUTAGEN (R->QHA: Leads to aggregate formation.)
P06576	FTQAGSEVSALLGR	YES	ATP synthase subunit beta, mitochondrial	ATP5B;ATP synthase subunit beta, mitochondrial;ATPB;	(Human)	12	VLLFIDNIFR	FTQAGSEVSA	311	529					Subtiligase Based Positive Selection		NP_BIND (ATP (By similarity).);MOD_RES (N6-acetyllysine; alternate (By similarity).);MOD_RES (N6-succinyllysine; alternate (By similarity).);MOD_RES (N6-acetyllysine; alternate.);MOD_RES (N6-acetyllysine.);TRANSIT (Mitochondrion.)	CHAIN (ATP synthase subunit beta, mitochondrial.)	MOD_RES (N6-acetyllysine.);MOD_RES (N6-acetyllysine (By similarity).);MOD_RES (N6-acetyllysine; alternate (By similarity).);MOD_RES (N6-succinyllysine; alternate (By similarity).);MOD_RES (Phosphoserine (By similarity).)				263
P00505	FVTVQTISGTGALR	YES	Aspartate aminotransferase, mitochondrial	GOT2;Aspartate aminotransferase, mitochondrial;Fatty acid-binding protein Short=FABP-1 ;Glutamate oxaloacetate transaminase 2 ;Kynurenine aminotransferase 4 ;Kynurenine aminotransferase IV ;Kynurenine--oxoglutarate transaminase 4 ;Kynurenine--oxoglutarate transaminase IV ;Plasma membrane-associated fatty acid-binding protein Short=FABPpm ;Transaminase A;AATM;	(Human)	16	ENSEVLKSGR	FVTVQTISGT	126	430							MOD_RES (N6-acetyllysine (By similarity).);MOD_RES (N6-acetyllysine; alternate.);MOD_RES (N6-succinyllysine; alternate (By similarity).);MOD_RES (Nitrated tyrosine (By similarity).);MOD_RES (N6-acetyllysine; alternate (By similarity).);BINDING (Substrate; via amide nitrogen (By similarity).);TRANSIT (Mitochondrion.)	CHAIN (Aspartate aminotransferase, mitochondrial.)	MOD_RES (N6-acetyllysine; alternate.);MOD_RES (N6-succinyllysine; alternate (By similarity).);MOD_RES (N6-acetyllysine; alternate (By similarity).);MOD_RES (N6-succinyllysine (By similarity).);MOD_RES (N6-acetyllysine.);MOD_RES (N6-(pyridoxal phosphate)lysine; alternate (By similarity).);MOD_RES (N6-acetyllysine (By similarity).);BINDING (Substrate (By similarity).)				96
Q13813	GACAGSEDAVKAR	YES	Spectrin alpha chain, non-erythrocytic 1	SPTAN1;Spectrin alpha chain, non-erythrocytic 1;Alpha-II spectrin ;Fodrin alpha chain ;Spectrin, non-erythroid alpha subunit;SPTN1;	(Human)	9	IDMGNSLIER	GACAGSEDAV	1620	2472							MOD_RES (N-acetylmethionine.);MOD_RES (N6-acetyllysine.);MOD_RES (N6-acetyllysine (By similarity).);MOD_RES (Phosphoserine.);MOD_RES (Phosphotyrosine.);DOMAIN (SH3.);SITE (Cleavage; by mu-calpain.);REPEAT (Spectrin 1.);REPEAT (Spectrin 2.);REPEAT (Spectrin 3.);REPEAT (Spectrin 4.);REPEAT (Spectrin 5.);REPEAT (Spectrin 6.);REPEAT (Spectrin 7.);REPEAT (Spectrin 8.);REPEAT (Spectrin 9.);REPEAT (Spec…	CHAIN (Spectrin alpha chain, non-erythrocytic 1.);REPEAT (Spectrin 17.)	MOD_RES (Phosphoserine.);MOD_RES (N6-acetyllysine.);DOMAIN (EF-hand 1.);DOMAIN (EF-hand 2.);DOMAIN (EF-hand 3.);REPEAT (Spectrin 18.);REPEAT (Spectrin 19.);REPEAT (Spectrin 20.);REPEAT (Spectrin 21.);REPEAT (Spectrin 22.);REPEAT (Spectrin 23.);CA_BIND (1 (Potential).);CA_BIND (2 (Potential).)
P27635	GAFGKPQGTVAR	YES	60S ribosomal protein L10	RPL10;60S ribosomal protein L10;Laminin receptor homolog ;Protein QM ;Tumor suppressor QM;RL10;	(Human)	X	GADRLQTGMR	GAFGKPQGTV	117	214				GRAA	Subtiligase Based Positive Selection		MOD_RES (Citrulline (By similarity).);INIT_MET (Removed.)	CHAIN (60S ribosomal protein L10.)	CROSSLNK (Glycyl lysine isopeptide (Lys-Gly) (interchain with G-Cter in ubiquitin).)
P19404	GAGGALFVHR	YES	NADH dehydrogenase [ubiquinone] flavoprotein 2, mitochondrial	NDUFV2;NADH dehydrogenase [ubiquinone] flavoprotein 2, mitochondrial;NADH-ubiquinone oxidoreductase 24 kDa subunit;NDUV2;	(Human)	18	RNLHKTVMQN	GAGGALFVHR	33	249	X	X			unknown;Subtiligase Based Positive Selection	X	TRANSIT (Mitochondrion.)		CHAIN (NADH dehydrogenase [ubiquinone] flavoprotein 2, mitochondrial.);METAL (Iron-sulfur (2Fe-2S) (Potential).);MOD_RES (N6-acetyllysine (By similarity).);MOD_RES (Phosphotyrosine; by SRC.)				0
Q7Z4H8	GAPEVLVSAPR	YES	KDEL motif-containing protein 2	KDELC2;KDEL motif-containing protein 2;KDEL2;	(Human)	11	QLRLALLVAA	GAPEVLVSAP	21	507	X	X			Subtiligase Based Positive Selection		SIGNAL (Potential.)		CHAIN (KDEL motif-containing protein 2.);CARBOHYD (N-linked (GlcNAc...).);MOTIF (Prevents secretion from ER (Potential).);REPEAT (Filamin.)	0
P02461	GAPGPAGPR	YES	Collagen alpha-1(III) chain	COL3A1;Collagen alpha-1(III) chain;CO3A1;	(Human)	2	PGEKGPAGER	GAPGPAGPRG	510	1466							DOMAIN (VWFC.);MOD_RES (5-hydroxylysine; alternate.);MOD_RES (5-hydroxylysine.);SIGNAL ();CARBOHYD (O-linked (Gal...); alternate.);REGION (Nonhelical region (N-terminal).);PROPEP (N-terminal propeptide.)	CHAIN (Collagen alpha-1(III) chain.);REGION (Triple-helical region.)	DISULFID (Interchain.);DISULFID ();DISULFID (Interchain (with C-1285).);DISULFID (Interchain (with C-1268).);DOMAIN (Fibrillar collagen NC1.);MOD_RES (5-hydroxylysine.);MOD_RES (5-hydroxylysine; partial.);METAL (Calcium.);METAL (Calcium; via carbonyl oxygen.);REGION (Nonhelical region (C-terminal).);PROPEP (C-terminal propeptide.)	486	356
P63092	GCLGNSKTEDQR	YES	Guanine nucleotide-binding protein G(s) subunit alpha isoforms short	GNAS;Guanine nucleotide-binding protein G(s) subunit alpha isoforms short;Adenylate cyclase-stimulating G alpha protein;GNAS2;	(Human)	20	M	GCLGNSKTED	2	394	X	X			unknown;COFRADIC			CHAIN (Guanine nucleotide-binding protein G(s) subunit alpha isoforms short.)	METAL (Magnesium (By similarity).);MOD_RES (ADP-ribosylarginine; by cholera toxin (By similarity).);MOD_RES (Phosphoserine.);NP_BIND (GTP (By similarity).);CROSSLNK (Glycyl lysine isopeptide (Lys-Gly) (interchain with G-Cter in ubiquitin).);LIPID (N-palmitoyl glycine (By similarity).);LIPID (S-palmitoyl cysteine.);BINDING (GTP; via amide nitrogen (By similarity).);MUTAGEN (Q->A: Increases GDP rel…
P08559	GDFIPGLR	YES	Pyruvate dehydrogenase E1 component subunit alpha, somatic form, mitochondrial	PDHA1;Pyruvate dehydrogenase E1 component subunit alpha, somatic form, mitochondrial;PDHE1-A type I;ODPA;	(Human)	X	AAASTDYYKR	GDFIPGLRVD	246	390							MOD_RES (N6-acetyllysine; alternate (By similarity).);MOD_RES (N6-succinyllysine; alternate (By similarity).);MOD_RES (Phosphoserine; by PDK1.);TRANSIT (Mitochondrion.);MUTAGEN (S->A: Abolishes inactivation by phosphorylation; when associated with A- 293 and A-300.)	CHAIN (Pyruvate dehydrogenase E1 component subunit alpha, somatic form, mitochondrial.)	MOD_RES (N6-succinyllysine (By similarity).);MOD_RES (Phosphoserine; by PDK1, PDK2, PDK3 and PDK4.);MOD_RES (Phosphoserine (By similarity).);MOD_RES (Phosphotyrosine (By similarity).);MOD_RES (N6-acetyllysine; alternate (By similarity).);MOD_RES (N6-succinyllysine; alternate (By similarity).);MOD_RES (N6-acetyllysine.);MOD_RES (N6-acetyllysine (By similarity).);MUTAGEN (S->A: Reduces enzyme activ…				215
P23284	GDGTGGKSIYGER	YES	Peptidyl-prolyl cis-trans isomerase B	PPIB;Peptidyl-prolyl cis-trans isomerase B;CYP-S1 ;Cyclophilin B ;Rotamase B ;S-cyclophilin Short=SCYLP;PPIB;	(Human)	15	FMIQGGDFTR	GDGTGGKSIY	110	216							SIGNAL ()	DOMAIN (PPIase cyclophilin-type.);CHAIN (Peptidyl-prolyl cis-trans isomerase B.)	MOD_RES (N6-acetyllysine; alternate (By similarity).);MOD_RES (N6-succinyllysine; alternate (By similarity).);MOTIF (Prevents secretion from ER.);MUTAGEN (K->A: Impairs interaction with CLGN and CANX.);CARBOHYD (N-linked (GlcNAc...) (Potential).)	76
Q96DD7	GEDCLWYLDR	YES	Protein shisa-4	SHISA4;Protein shisa-4;Transmembrane protein 58;SHSA4;	(Human)	1	LVLGAPLVLA	GEDCLWYLDR	28	197	X	X					SIGNAL (Potential.)		COMPBIAS (Pro-rich.);CHAIN (Protein shisa-4.);TOPO_DOM (Extracellular (Potential).);TOPO_DOM (Cytoplasmic (Potential).);TRANSMEM (Helical; (Potential).)	0		-81
Q9NP92	GEEIIPR	YES	28S ribosomal protein S30, mitochondrial	MRPS30;28S ribosomal protein S30, mitochondrial;Programmed cell death protein 9;RT30;	(Human)		RCPVHFYWVR	GEEIIPRGHR	213	439								CHAIN (28S ribosomal protein S30, mitochondrial.)
P31040	GEGGILINSQGER	YES	Succinate dehydrogenase [ubiquinone] flavoprotein subunit, mitochondrial	SDHA;Succinate dehydrogenase [ubiquinone] flavoprotein subunit, mitochondrial;Flavoprotein subunit of complex II Short=Fp;SDHA;	(Human)	5	AGCLITEGCR	GEGGILINSQ	313	664							MOD_RES (Tele-8alpha-FAD histidine (By similarity).);MOD_RES (N6-acetyllysine (By similarity).);MOD_RES (N6-acetyllysine; alternate.);MOD_RES (N6-succinyllysine; alternate (By similarity).);MOD_RES (Phosphotyrosine; by SRC.);MOD_RES (N6-acetyllysine; alternate (By similarity).);NP_BIND (FAD (By similarity).);TRANSIT (Mitochondrion (By similarity).);BINDING (FAD (By similarity).);BINDING (Substrat…	CHAIN (Succinate dehydrogenase [ubiquinone] flavoprotein subunit, mitochondrial.)	MOD_RES (N6-acetyllysine; alternate.);MOD_RES (N6-succinyllysine; alternate (By similarity).);MOD_RES (N6-acetyllysine (By similarity).);MOD_RES (N6-acetyllysine; alternate (By similarity).);MOD_RES (N6-acetyllysine.);MOD_RES (N6-succinyllysine (By similarity).);ACT_SITE (Proton acceptor (By similarity).);NP_BIND (FAD (By similarity).);BINDING (Substrate (By similarity).);BINDING (FAD (By similar…				269
Q9BWM7	GELPLDINIQEPR	YES	Sideroflexin-3	SFXN3;Sideroflexin-3;SFXN3;	(Human)	10	MESKM	GELPLDINIQ	6	325			X					CHAIN (Sideroflexin-3.)	TRANSMEM (Helical; (Potential).)			-285
P35908	GFSSGSAVVSGGSR	YES	Keratin, type II cytoskeletal 2 epidermal	KRT2;Keratin, type II cytoskeletal 2 epidermal;Cytokeratin-2e Short=CK-2e ;Epithelial keratin-2e ;Keratin-2 epidermis ;Keratin-2e Short=K2e ;Type-II keratin Kb2;K22E;	(Human)	12	GRGGGGGGFR	GFSSGSAVVS	21	639								CHAIN (Keratin, type II cytoskeletal 2 epidermal.);REGION (Head.)	MOD_RES (Phosphoserine.);REGION (Rod.);REGION (Coil 1A.);REGION (Linker 1.);REGION (Coil 1B.);REGION (Linker 12.);REGION (Coil 2.);REGION (Tail.);SITE (Stutter.)
P49748	GGAAQLALDKSDSHPSDALTR	YES	Very long-chain specific acyl-CoA dehydrogenase, mitochondrial	ACADVL;Very long-chain specific acyl-CoA dehydrogenase, mitochondrial;ACADV;	(Human)	17	RPGPARRPYA	GGAAQLALDK	42	655	X	X			unknown;Subtiligase Based Positive Selection		TRANSIT (Mitochondrion (By similarity).)	CHAIN (Very long-chain specific acyl-CoA dehydrogenase, mitochondrial.);REGION (Catalytic.)	NP_BIND (FAD.);NP_BIND (FAD (By similarity).);CROSSLNK (Glycyl lysine isopeptide (Lys-Gly) (interchain with G-Cter in ubiquitin); alternate (By similarity).);MOD_RES (N6-acetyllysine (By similarity).);MOD_RES (N6-acetyllysine; alternate (By similarity).);MOD_RES (N6-succinyllysine; alternate (By similarity).);MOD_RES (N6-succinyllysine (By similarity).);MOD_RES (S-nitrosocysteine (By similarity).…				1
Q07820	GGAGLGAGSGGATRPGGR	YES	Induced myeloid leukemia cell differentiation protein Mcl-1	MCL1;Induced myeloid leukemia cell differentiation protein Mcl-1;Bcl-2-like protein 3 Short=Bcl2-L-3 ;Bcl-2-related protein EAT/mcl1 ;mcl1/EAT;MCL1;	(Human)	1	NAVIGLNLYC	GGAGLGAGSG	17	350					unknown;Subtiligase Based Positive Selection		CROSSLNK (Glycyl lysine isopeptide (Lys-Gly) (interchain with G-Cter in ubiquitin).);MUTAGEN (K->R: Reduced ubiquitination.)	CHAIN (Induced myeloid leukemia cell differentiation protein Mcl-1.)	TRANSMEM (Helical; (Potential).);MOTIF (BH3.);MOTIF (BH1.);MOTIF (BH2.);MOD_RES (Phosphoserine.);MOD_RES (Phosphoserine; by GSK3-alpha and GSK3- beta.);MOD_RES (Phosphothreonine; by MAPK.);REGION (PEST-like.);CROSSLNK (Glycyl lysine isopeptide (Lys-Gly) (interchain with G-Cter in ubiquitin).);MUTAGEN (K->R: Reduced ubiquitination.);MUTAGEN (D->A: Abolishes formation of 28 and 17 kDa cleavage prod…			-332
P35527	GGGGGGGLGSGGSIR	YES	Keratin, type I cytoskeletal 9	KRT9;Keratin, type I cytoskeletal 9;Cytokeratin-9 Short=CK-9 ;Keratin-9 Short=K9;K1C9;	(Human)	17	QFSSSYLSRS	GGGGGGGLGS	15	623								CHAIN (Keratin, type I cytoskeletal 9.);REGION (Head.)	COMPBIAS (Poly-Gly.);REGION (Rod.);REGION (Coil 1A.);REGION (Linker 1.);REGION (Coil 1B.);REGION (Linker 12.);REGION (Coil 2.);REGION (Tail.);MUTAGEN (R->QHA: Leads to aggregate formation.)
P13639	GGGQIIPTAR	YES	Elongation factor 2	EEF2;Elongation factor 2;EF2;	(Human)	19	VTLHADAIHR	GGGQIIPTAR	717	858					Subtiligase Based Positive Selection		MOD_RES (Phosphothreonine.);MOD_RES (N6-succinyllysine (By similarity).);MOD_RES (N6-acetyllysine.);MOD_RES (N6-acetyllysine; alternate.);MOD_RES (N6-succinyllysine; alternate (By similarity).);MOD_RES (N6-acetyllysine (By similarity).);MOD_RES (Phosphoserine.);MOD_RES (Diphthamide (By similarity).);NP_BIND (GTP (By similarity).);INIT_MET (Removed.)	CHAIN (Elongation factor 2.)
Q8WY21	GGSCCPSPHPSSAPR	YES	VPS10 domain-containing receptor SorCS1	SORCS1;VPS10 domain-containing receptor SorCS1;SORC1;	(Human)	10	LILCAPGVCG	GGSCCPSPHP	34	1168	X	X					SIGNAL (Potential.)		DOMAIN (PKD.);CHAIN (VPS10 domain-containing receptor SorCS1.);TOPO_DOM (Lumenal (Potential).);TOPO_DOM (Cytoplasmic (Potential).);CARBOHYD (O-linked (GalNAc...).);CARBOHYD (N-linked (GlcNAc...) (Potential).);TRANSMEM (Helical; (Potential).);REPEAT (BNR 1.);REPEAT (BNR 2.);REPEAT (BNR 3.);REPEAT (BNR 4.);REPEAT (BNR 5.)	0		-1087
P35908	GGSGGGGSISGGGYGSGGGSGGR	YES	Keratin, type II cytoskeletal 2 epidermal	KRT2;Keratin, type II cytoskeletal 2 epidermal;Cytokeratin-2e Short=CK-2e ;Epithelial keratin-2e ;Keratin-2 epidermis ;Keratin-2e Short=K2e ;Type-II keratin Kb2;K22E;	(Human)	12	GSGGRQSGSR	GGSGGGGSIS	550	639							MOD_RES (Phosphoserine.);REGION (Head.);REGION (Rod.);REGION (Coil 1A.);REGION (Linker 1.);REGION (Coil 1B.);REGION (Linker 12.);REGION (Coil 2.);SITE (Stutter.)	CHAIN (Keratin, type II cytoskeletal 2 epidermal.);REGION (Tail.)
P35527	GGSGGSYGGGGSGGGYGGGSGSR	YES	Keratin, type I cytoskeletal 9	KRT9;Keratin, type I cytoskeletal 9;Cytokeratin-9 Short=CK-9 ;Keratin-9 Short=K9;K1C9;	(Human)	17	SGGSYGRGSR	GGSGGSYGGG	491	623							COMPBIAS (Poly-Gly.);REGION (Head.);REGION (Rod.);REGION (Coil 1A.);REGION (Linker 1.);REGION (Coil 1B.);REGION (Linker 12.);REGION (Coil 2.);MUTAGEN (R->QHA: Leads to aggregate formation.)	CHAIN (Keratin, type I cytoskeletal 9.);REGION (Tail.)
Q13438	GGVGSLNLEELSEMR	YES	Protein OS-9	OS9;Protein OS-9;Amplified in osteosarcoma 9;OS9;	(Human)	12	LGLLLPASLT	GGVGSLNLEE	26	667	X	X			Subtiligase Based Positive Selection		SIGNAL (Potential.)		COMPBIAS (Asp/Glu-rich (acidic).);DISULFID ();DOMAIN (PRKCSH.);CHAIN (Protein OS-9.);MUTAGEN (R->A: Loss of glycan-binding activity and partial inhibition of ERAD of the misfolded glycoprotein NHK (PubMed:19346256). Reduced interaction with SEL1L (PubMed:18264092) not confirmed in (PubMed:19346256).);BINDING (Carbohydrate.);CARBOHYD (N-linked (GlcNAc...) (Potential).)	0
O75964	GIIGYDV	YES	ATP synthase subunit g, mitochondrial	ATP5L;ATP synthase subunit g, mitochondrial;ATP5L;	(Human)	11	FYVGEIIGKR	GIIGYDV	97	103							INIT_MET (Removed.);MOD_RES (N-acetylalanine.);MOD_RES (N6-acetyllysine (By similarity).);MOD_RES (N6-acetyllysine.)	CHAIN (ATP synthase subunit g, mitochondrial.)
P18124	GINGVSPKVR	YES	60S ribosomal protein L7	RPL7;60S ribosomal protein L7;RL7;	(Human)	8	PKLAFVIRIR	GINGVSPKVR	97	248							MOD_RES (N-acetylmethionine.);REGION (4 X 12 AA tandem repeats.);REPEAT (1.);REPEAT (2.);REPEAT (3.);REPEAT (4.)	CHAIN (60S ribosomal protein L7.)	MOD_RES (N6-acetyllysine.);MOD_RES (N6-succinyllysine (By similarity).);MOD_RES (Phosphotyrosine.)
P49411	GITINAAHVEYSTAAR	YES	Elongation factor Tu, mitochondrial	TUFM;Elongation factor Tu, mitochondrial;P43;EFTU;	(Human)	16	IDNAPEERAR	GITINAAHVE	105	452							MOD_RES (N6-acetyllysine.);NP_BIND (GTP (By similarity).);TRANSIT (Mitochondrion.)	CHAIN (Elongation factor Tu, mitochondrial.)	MOD_RES (N6-acetyllysine.);NP_BIND (GTP (By similarity).)				61
Q14257	GKAEELHYPLGER	YES	Reticulocalbin-2	RCN2;Reticulocalbin-2;Calcium-binding protein ERC-55 ;E6-binding protein Short=E6BP;RCN2;	(Human)	15	LLLCAAAAGA	GKAEELHYPL	23	317	X	X			unknown;Subtiligase Based Positive Selection		SIGNAL (By similarity.)		DOMAIN (EF-hand 1.);DOMAIN (EF-hand 2.);DOMAIN (EF-hand 3.);DOMAIN (EF-hand 4.);DOMAIN (EF-hand 5.);DOMAIN (EF-hand 6.);MOTIF (Prevents secretion from ER (Potential).);CHAIN (Reticulocalbin-2.);CA_BIND (1 (Potential).);CA_BIND (2 (Potential).);CA_BIND (3; possibly ancestral (Potential).);CA_BIND (4 (Potential).);CA_BIND (5 (Potential).);CA_BIND (6 (Potential).)	0
P25685	GKDYYQTLGLAR	YES	DnaJ homolog subfamily B member 1	DNAJB1;DnaJ homolog subfamily B member 1;DnaJ protein homolog 1 ;Heat shock 40 kDa protein 1 Short=HSP40 Short=Heat shock protein 40 ;Human DnaJ protein 1 Short=hDj-1;DNJB1;	(Human)	19	M	GKDYYQTLGL	2	340	X	X			Subtiligase Based Positive Selection;N-TAILS;unknown;COFRADIC		INIT_MET (Removed.)		CHAIN (DnaJ homolog subfamily B member 1.);DOMAIN (J.)
P36776	GKKEAEDELSAR	YES	Lon protease homolog, mitochondrial	LONP1;Lon protease homolog, mitochondrial;LONHs ;Lon protease-like protein Short=LONP ;Mitochondrial ATP-dependent protease Lon ;Serine protease 15;LONM;S16.002	(Human)	19	KHKPRRKSKR	GKKEAEDELS	242	959							TRANSIT (Mitochondrion (By similarity).)	CHAIN (Lon protease homolog, mitochondrial.);DOMAIN (Lon.)	NP_BIND (ATP (By similarity).);ACT_SITE (By similarity.);MUTAGEN (S->A: Lacks both ATPase and protease activity, but retains DNA binding activity.)				174
P48735	GKLDGNQDLIR	YES	Isocitrate dehydrogenase [NADP], mitochondrial	IDH2;Isocitrate dehydrogenase [NADP], mitochondrial;ICD-M ;IDP ;NADP(+)-specific ICDH ;Oxalosuccinate decarboxylase;IDHP;	(Human)	15	FAWTRGLEHR	GKLDGNQDLI	383	452							METAL (Magnesium or manganese (By similarity).);MOD_RES (N6-acetyllysine (By similarity).);MOD_RES (N6-acetyllysine.);MOD_RES (N6-acetyllysine; alternate (By similarity).);MOD_RES (N6-succinyllysine; alternate (By similarity).);MOD_RES (N6-acetyllysine; alternate.);REGION (Substrate binding (By similarity).);NP_BIND (NADP (By similarity).);TRANSIT (Mitochondrion (By similarity).);BINDING (Substra…	CHAIN (Isocitrate dehydrogenase [NADP], mitochondrial.)	MOD_RES (N6-acetyllysine; alternate (By similarity).);MOD_RES (N6-succinyllysine; alternate (By similarity).);MOD_RES (N6-acetyllysine (By similarity).);MOD_RES (N6-acetyllysine.);MUTAGEN (K->A: 44-fold loss in activity.);MUTAGEN (K->Q: 20-fold decrease in Vmax.);MUTAGEN (K->R: No appreciable difference in Km for isocitrate and NADP.)				343
Q96Q45	GKNPVRPPR	no
P04406	GKVKVGVN	YES	Glyceraldehyde-3-phosphate dehydrogenase	GAPDH;Glyceraldehyde-3-phosphate dehydrogenase;Peptidyl-cysteine S-nitrosylase GAPDH EC=2.6.99.-;G3P;	(Human)	12	M	GKVKVGVNGF	2	335	X	X		MAP2	COFRADIC;Subtiligase Based Positive Selection;N-TAILS		INIT_MET (Removed.)		CHAIN (Glyceraldehyde-3-phosphate dehydrogenase.);MOD_RES (N6,N6-dimethyllysine.);MOD_RES (Deamidated asparagine.);MOD_RES (Phosphotyrosine.);MOD_RES (N6-acetyllysine.);MOD_RES (Phosphothreonine.);MOD_RES (Phosphoserine.);MOD_RES (ADP-ribosylcysteine; by autocatalysis; in irreversibly inhibited form (By similarity).);MOD_RES (Cysteine persulfide (By similarity).);MOD_RES (S-nitrosocysteine; in re…
P04406	GKVKVGVNGF	YES	Glyceraldehyde-3-phosphate dehydrogenase	GAPDH;Glyceraldehyde-3-phosphate dehydrogenase;Peptidyl-cysteine S-nitrosylase GAPDH EC=2.6.99.-;G3P;	(Human)	12	M	GKVKVGVNGF	2	335	X	X		MAP2	COFRADIC;Subtiligase Based Positive Selection;N-TAILS		INIT_MET (Removed.)		CHAIN (Glyceraldehyde-3-phosphate dehydrogenase.);MOD_RES (N6,N6-dimethyllysine.);MOD_RES (Deamidated asparagine.);MOD_RES (Phosphotyrosine.);MOD_RES (N6-acetyllysine.);MOD_RES (Phosphothreonine.);MOD_RES (Phosphoserine.);MOD_RES (ADP-ribosylcysteine; by autocatalysis; in irreversibly inhibited form (By similarity).);MOD_RES (Cysteine persulfide (By similarity).);MOD_RES (S-nitrosocysteine; in re…
P04406	GKVKVGVNGFGR	YES	Glyceraldehyde-3-phosphate dehydrogenase	GAPDH;Glyceraldehyde-3-phosphate dehydrogenase;Peptidyl-cysteine S-nitrosylase GAPDH EC=2.6.99.-;G3P;	(Human)	12	M	GKVKVGVNGF	2	335	X	X		MAP2	COFRADIC;Subtiligase Based Positive Selection;N-TAILS		INIT_MET (Removed.)		CHAIN (Glyceraldehyde-3-phosphate dehydrogenase.);MOD_RES (N6,N6-dimethyllysine.);MOD_RES (Deamidated asparagine.);MOD_RES (Phosphotyrosine.);MOD_RES (N6-acetyllysine.);MOD_RES (Phosphothreonine.);MOD_RES (Phosphoserine.);MOD_RES (ADP-ribosylcysteine; by autocatalysis; in irreversibly inhibited form (By similarity).);MOD_RES (Cysteine persulfide (By similarity).);MOD_RES (S-nitrosocysteine; in re…
P23284	GKVLEGMEVVR	YES	Peptidyl-prolyl cis-trans isomerase B	PPIB;Peptidyl-prolyl cis-trans isomerase B;CYP-S1 ;Cyclophilin B ;Rotamase B ;S-cyclophilin Short=SCYLP;PPIB;	(Human)	15	AWLDGKHVVF	GKVLEGMEVV	170	216							SIGNAL ();MUTAGEN (K->A: Impairs interaction with CLGN and CANX.);CARBOHYD (N-linked (GlcNAc...) (Potential).)	DOMAIN (PPIase cyclophilin-type.);CHAIN (Peptidyl-prolyl cis-trans isomerase B.)	MOD_RES (N6-acetyllysine; alternate (By similarity).);MOD_RES (N6-succinyllysine; alternate (By similarity).);MOTIF (Prevents secretion from ER.)	136
Q9BXS9	GLADASGPR	YES	Solute carrier family 26 member 6	SLC26A6;Solute carrier family 26 member 6;Anion exchange transporter ;Pendrin-like protein 1 Short=Pendrin-L1;S26A6;	(Human)	3	M	GLADASGPRD	2	759	X	X			Subtiligase Based Positive Selection;unknown			CHAIN (Solute carrier family 26 member 6.);TOPO_DOM (Cytoplasmic (Potential).)	MOD_RES (Phosphoserine; by PKC (Probable).);MOD_RES (Phosphoserine.);DOMAIN (STAS.);MUTAGEN (DVD->NVN: Does not inhibit cell membrane localization. Inhibits interaction with CA2 and bicarbonate transport.);MUTAGEN (S->A: Does not inhibit interaction with CA2. Inhibits interaction with CA2 and bicarbonate transport in PMA-induced cells.);MUTAGEN (S->A: Does not inhibit interaction with CA2. Does n…			-504
P14625	GLFDEYGSKKSDY	YES	Endoplasmin	HSP90B1;Endoplasmin;94 kDa glucose-regulated protein Short=GRP-94 ;Heat shock protein 90 kDa beta member 1 ;Tumor rejection antigen 1 ;gp96 homolog;ENPL;	(Human)	12	ILFVPTSAPR	GLFDEYGSKK	396	803							DISULFID (Interchain (By similarity).);SIGNAL ();CARBOHYD (N-linked (GlcNAc...).);MOD_RES (Phosphoserine.);BINDING (ATP (By similarity).);BINDING (ATP; via amide nitrogen (By similarity).)	CHAIN (Endoplasmin.)	CARBOHYD (N-linked (GlcNAc...).);CARBOHYD (N-linked (GlcNAc...) (Potential).);MOTIF (Prevents secretion from ER.);MOD_RES (N6-succinyllysine (By similarity).);MOD_RES (N6-acetyllysine (By similarity).);BINDING (ATP (By similarity).)	374
Q13162	GLFIIDDKGILR	YES	Peroxiredoxin-4	PRDX4;Peroxiredoxin-4;Antioxidant enzyme AOE372 Short=AOE37-2 ;Peroxiredoxin IV Short=Prx-IV ;Thioredoxin peroxidase AO372 ;Thioredoxin-dependent peroxide reductase A0372;PRDX4;	(Human)	X	YLEDSGHTLR	GLFIIDDKGI	201	271							ACT_SITE (Cysteine sulfenic acid (-SOH) intermediate (By similarity).);DISULFID (Interchain (with C-245); in linked form (By similarity).);SIGNAL ()	DOMAIN (Thioredoxin.);CHAIN (Peroxiredoxin-4.)	DISULFID (Interchain (with C-124); in linked form (By similarity).)	163
Q9H8M5	GLGGPAPPEPDSGPQR	YES	Metal transporter CNNM2	CNNM2;Metal transporter CNNM2;Ancient conserved domain-containing protein 2 ;Cyclin-M2;CNNM2;	(Human)	10	ERRRHSPGER	GLGGPAPPEP	134	875							CARBOHYD (N-linked (GlcNAc...) (Potential).)	TOPO_DOM (Extracellular (Potential).);CHAIN (Metal transporter CNNM2.)	TOPO_DOM (Cytoplasmic (Potential).);TOPO_DOM (Extracellular (Potential).);DOMAIN (DUF21.);DOMAIN (CBS 1.);DOMAIN (CBS 2.);INTRAMEM (Helical; (Potential).);TRANSMEM (Helical; (Potential).)			-256
Q14697	GLLEFEHQR	YES	Neutral alpha-glucosidase AB	GANAB;Neutral alpha-glucosidase AB;Alpha-glucosidase 2 ;Glucosidase II subunit alpha;GANAB;	(Human)	11	RSLLLSVNAR	GLLEFEHQRA	174	944							SIGNAL (Potential.);CARBOHYD (N-linked (GlcNAc...).)	CHAIN (Neutral alpha-glucosidase AB.)	ACT_SITE (Nucleophile.);ACT_SITE (By similarity.);ACT_SITE (Proton donor (By similarity).);MUTAGEN (D->N: Loss of activity.)	145
O43292	GLLSDPVR	YES	Glycosylphosphatidylinositol anchor attachment 1 protein	GPAA1;Glycosylphosphatidylinositol anchor attachment 1 protein;GAA1 protein homolog Short=hGAA1;GPAA1;	(Human)	8	M	GLLSDPVRRR	2	621	X	X					INIT_MET (Removed.)		TOPO_DOM (Cytoplasmic (Potential).);TOPO_DOM (Lumenal (Potential).);CHAIN (Glycosylphosphatidylinositol anchor attachment 1 protein.);CARBOHYD (N-linked (GlcNAc...) (Potential).);TRANSMEM (Helical; (Potential).)			-619
O15240	GLQEAAEER	YES	Neurosecretory protein VGF	VGF;Neurosecretory protein VGF;Neuroendocrine regulatory peptide-1 Short=NERP-1 Contains: ;Neuroendocrine regulatory peptide-2 Short=NERP-2 Contains: ;Antimicrobial peptide VGF[554-577] Flags: Precursor;VGF;	(Human)	7	GARQRGLGGR	GLQEAAEERE	350	615							PEPTIDE (Neuroendocrine regulatory peptide-1.);PEPTIDE (Neuroendocrine regulatory peptide-2.);MOD_RES (Pyrrolidone carboxylic acid.);SIGNAL (Potential.)	CHAIN (Neurosecretory protein VGF.)	PEPTIDE (Antimicrobial peptide VGF[554-577].);MOD_RES (Proline amide.);COMPBIAS (Asp/Glu-rich (acidic).)	327
P55209	GLVETPTGYIESLPR	YES	Nucleosome assembly protein 1-like 1	NAP1L1;Nucleosome assembly protein 1-like 1;NAP-1-related protein Short=hNRP;NP1L1;	(Human)	12	ILAALQERLD	GLVETPTGYI	58	391				GRAM;GRAB	Subtiligase Based Positive Selection;unknown		COMPBIAS (Asp/Glu-rich (acidic).);MOD_RES (N-acetylalanine.);MOD_RES (Phosphoserine.);INIT_MET (Removed.)	CHAIN (Nucleosome assembly protein 1-like 1.)	COMPBIAS (Asp/Glu-rich (acidic).);MOTIF (Nuclear localization signal (Potential).);MOD_RES (Phosphothreonine.);MOD_RES (Phosphoserine.);MOD_RES (N6-acetyllysine.);MOD_RES (Cysteine methyl ester (Probable).);LIPID (S-farnesyl cysteine.);PROPEP (Removed in mature form (Probable).)		-334
P36957	GLVVPVIR	YES	Dihydrolipoyllysine-residue succinyltransferase component of 2-oxoglutarate dehydrogenase complex, mitochondrial	DLST;Dihydrolipoyllysine-residue succinyltransferase component of 2-oxoglutarate dehydrogenase complex, mitochondrial;2-oxoglutarate dehydrogenase complex component E2 Short=OGDC-E2 ;Dihydrolipoamide succinyltransferase component of 2-oxoglutarate dehydrogenase complex ;E2K;ODO2;	(Human)	14	DISVAVATPR	GLVVPVIRNV	326	453							MOD_RES (N6-lipoyllysine (Potential).);MOD_RES (N6-acetyllysine (By similarity).);TRANSIT (Mitochondrion.);DOMAIN (Lipoyl-binding.)	CHAIN (Dihydrolipoyllysine-residue succinyltransferase component of 2- oxoglutarate dehydrogenase complex, mitochondrial.)	ACT_SITE (Potential.)				258
Q96P11	GLYAAAAGVLAGVESR	YES	Putative methyltransferase NSUN5	NSUN5;Putative methyltransferase NSUN5;NOL1-related protein Short=NOL1R ;NOL1/NOP2/Sun domain family member 5 ;Williams-Beuren syndrome chromosomal region 20A protein;NSUN5;	(Human)	7	M	GLYAAAAGVL	2	429	X	X			COFRADIC;Subtiligase Based Positive Selection		INIT_MET (Removed.)		CHAIN (Putative methyltransferase NSUN5.);MOD_RES (N-acetylglycine.);MOD_RES (Phosphoserine.);REGION (S-adenosyl-L-methionine binding.);BINDING (S-adenosyl-L-methionine.);ACT_SITE (Nucleophile (By similarity).)
Q15084	GLYSSSDDVIELTPSNFNR	YES	Protein disulfide-isomerase A6	PDIA6;Protein disulfide-isomerase A6;Endoplasmic reticulum protein 5 Short=ER protein 5 Short=ERp5 ;Protein disulfide isomerase P5 ;Thioredoxin domain-containing protein 7;PDIA6;	(Human)	2	VSCTFFLAVN	GLYSSSDDVI	19	440	X	X			Subtiligase Based Positive Selection;N-TAILS			SIGNAL ()	MOD_RES (Phosphoserine.);ACT_SITE (Nucleophile (By similarity).);COMPBIAS (Asp/Glu-rich (acidic).);DISULFID (Redox-active (By similarity).);DOMAIN (Thioredoxin 1.);DOMAIN (Thioredoxin 2.);MOTIF (Prevents secretion from ER (Potential).);CHAIN (Protein disulfide-isomerase A6.);MUTAGEN (C->S: 50% decrease in enzyme activity; when associated with S-58. Abolishes enzyme activity; when associated with …	-1
P12236	GNLANVIR	YES	ADP/ATP translocase 3	SLC25A6;ADP/ATP translocase 3;ADP,ATP carrier protein 3 ;ADP,ATP carrier protein, isoform T2 Short=ANT 2 ;Adenine nucleotide translocator 3 Short=ANT 3 ;Solute carrier family 25 member 6;ADT3;	(Human)	X	KEQGVLSFWR	GNLANVIRYF	73	298							TRANSMEM (Helical; Name=1; (By similarity).);INIT_MET (Removed; alternate.);MOD_RES (N-acetylmethionine.);MOD_RES (N-acetylthreonine; in ADP/ATP translocase 3, N-terminally processed.)	REPEAT (Solcar 1.);CHAIN (ADP/ATP translocase 3.);CHAIN (ADP/ATP translocase 3, N-terminally processed.)	MOTIF (Substrate recognition (By similarity).);REPEAT (Solcar 2.);REPEAT (Solcar 3.);TRANSMEM (Helical; Name=2; (By similarity).);TRANSMEM (Helical; Name=3; (By similarity).);TRANSMEM (Helical; Name=4; (By similarity).);TRANSMEM (Helical; Name=5; (By similarity).);TRANSMEM (Helical; Name=6; (By similarity).);MOD_RES (N6-acetyllysine.);BINDING (Nucleotide (By similarity).)			33
P05141	GNLANVIR	YES	ADP/ATP translocase 2	SLC25A5;ADP/ATP translocase 2;ADP,ATP carrier protein 2 ;ADP,ATP carrier protein, fibroblast isoform ;Adenine nucleotide translocator 2 Short=ANT 2 ;Solute carrier family 25 member 5;ADT2;	(Human)	X	KEQGVLSFWR	GNLANVIRYF	73	298							TRANSMEM (Helical; Name=1; (By similarity).);INIT_MET (Removed; alternate.);MOD_RES (N-acetylmethionine.);MOD_RES (N-acetylthreonine; in ADP/ATP translocase 2, N-terminally processed.);MOD_RES (N6-malonyllysine.);MOD_RES (N6-succinyllysine (By similarity).);MOD_RES (N6,N6-dimethyllysine; alternate.);MOD_RES (N6-methyllysine; alternate.)	REPEAT (Solcar 1.);CHAIN (ADP/ATP translocase 2.);CHAIN (ADP/ATP translocase 2, N-terminally processed.)	MOTIF (Substrate recognition (By similarity).);REPEAT (Solcar 2.);REPEAT (Solcar 3.);TRANSMEM (Helical; Name=2; (By similarity).);TRANSMEM (Helical; Name=3; (By similarity).);TRANSMEM (Helical; Name=4; (By similarity).);TRANSMEM (Helical; Name=5; (By similarity).);TRANSMEM (Helical; Name=6; (By similarity).);MOD_RES (N6-malonyllysine.);MOD_RES (N6-acetyllysine; alternate.);MOD_RES (N6-succinyllys…			33
Q15758	GPAGDATVASEKESVM	YES	Neutral amino acid transporter B(0)	SLC1A5;Neutral amino acid transporter B(0);Baboon M7 virus receptor ;RD114/simian type D retrovirus receptor ;Sodium-dependent neutral amino acid transporter type 2 ;Solute carrier family 1 member 5;AAAT;	(Human)	19	EGNPLLKHYR	GPAGDATVAS	526	541					Subtiligase Based Positive Selection		TOPO_DOM (Cytoplasmic (Potential).);TOPO_DOM (Extracellular (Potential).);TRANSMEM (Helical; (Potential).);MOD_RES (N-acetylmethionine.);MOD_RES (Phosphoserine.);CARBOHYD (N-linked (GlcNAc...) (Potential).);CARBOHYD (N-linked (GlcNAc...).)	CHAIN (Neutral amino acid transporter B(0).)	MOD_RES (Phosphoserine.)			452
Q9HC07	GPDEDLSHR	YES	Transmembrane protein 165	TMEM165;Transmembrane protein 165;Transmembrane protein PT27 ;Transmembrane protein TPARL;TM165;	(Human)	4	LLWAPAAVRA	GPDEDLSHRN	34	324	X	X					SIGNAL (Potential.)		CHAIN (Transmembrane protein 165.);MUTAGEN (Y->S: Alters subcellular location.);MUTAGEN (L->G: No effect on subcellular location.);MUTAGEN (LL->GG: No effect on subcellular location.);COILED (Potential.);TOPO_DOM (Lumenal (Potential).);TOPO_DOM (Cytoplasmic (Potential).);TRANSMEM (Helical; (Potential).)	0		-287
Q9NQC3	GPLPAAPPVAPER	YES	Reticulon-4	RTN4;Reticulon-4;Foocen ;Neurite outgrowth inhibitor Short=Nogo protein ;Neuroendocrine-specific protein Short=NSP ;Neuroendocrine-specific protein C homolog ;RTN-x ;Reticulon-5;RTN4;	(Human)	2	GNDFVPPAPR	GPLPAAPPVA	92	1192							MOD_RES (N-acetylmethionine.);MOD_RES (Phosphoserine.);COMPBIAS (Poly-Glu.)	CHAIN (Reticulon-4.);TOPO_DOM (Cytoplasmic (Potential).)	MOD_RES (Phosphoserine.);MOD_RES (Phosphoserine (By similarity).);MOD_RES (N6-acetyllysine.);COMPBIAS (Poly-Pro.);DOMAIN (Reticulon.);TOPO_DOM (Lumenal (Potential).);TOPO_DOM (Cytoplasmic (Potential).);TRANSMEM (Helical; (Potential).)			-1063
Q96GW9	GPSTAA	YES	Methionine--tRNA ligase, mitochondrial	MARS2;Methionine--tRNA ligase, mitochondrial;Methionyl-tRNA synthetase 2 ;Mitochondrial methionyl-tRNA synthetase Short=MtMetRS;SYMM;	(Human)	2	DALCRHRRLR	GPSTAATRFS	80	593							MOTIF ("HIGH" region.);TRANSIT (Mitochondrion (Potential).)	CHAIN (Methionine--tRNA ligase, mitochondrial.)	MOTIF ("KMSKS" region.);BINDING (ATP (By similarity).)				50
P60468	GPTPSGTNVGSSGR	YES	Protein transport protein Sec61 subunit beta	SEC61B;Protein transport protein Sec61 subunit beta;SC61B;	(Human)	9	MP	GPTPSGTNVG	3	96		X			COFRADIC		MOD_RES (N-acetylproline.);INIT_MET (Removed.)	CHAIN (Protein transport protein Sec61 subunit beta.);TOPO_DOM (Cytoplasmic (Potential).)	MOD_RES (Phosphoserine.);MUTAGEN (C->S: Abolishes S-acylation.);TRANSMEM (Helical; (Potential).);LIPID (S-palmitoyl cysteine (Probable).)			-89
P07602	GPVLGLKECTR	YES	Prosaposin	PSAP;Prosaposin;Proactivator polypeptide;SAP;	(Human)	10	LASLLGAALA	GPVLGLKECT	17	524	X	X			unknown		SIGNAL ()		PROPEP ();DISULFID ();DOMAIN (Saposin A-type 1.);DOMAIN (Saposin B-type 1.);DOMAIN (Saposin B-type 2.);DOMAIN (Saposin B-type 3.);DOMAIN (Saposin B-type 4.);DOMAIN (Saposin A-type 2.);CHAIN (Prosaposin.);CHAIN (Saposin-A.);CHAIN (Saposin-B-Val.);CHAIN (Saposin-B.);CHAIN (Saposin-C.);CHAIN (Saposin-D.);MUTAGEN (I->C: Strongly decreases stimulation of cerebroside sulfate hydrolysis.);CARBOHYD (N-li…	0	-42
Q9P0K1	GQAGDASLMELEKR	YES	Disintegrin and metalloproteinase domain-containing protein 22	ADAM22;Disintegrin and metalloproteinase domain-containing protein 22;Metalloproteinase-disintegrin ADAM22-3 ;Metalloproteinase-like, disintegrin-like, and cysteine-rich protein 2;ADA22;M12.978	(Human)	7	VLGTCPPARC	GQAGDASLME	26	906	X	X			Subtiligase Based Positive Selection		SIGNAL (Potential.)		DISULFID ();COMPBIAS (Cys-rich.);TOPO_DOM (Extracellular (Potential).);TOPO_DOM (Cytoplasmic (Potential).);DOMAIN (Peptidase M12B.);DOMAIN (Disintegrin.);DOMAIN (EGF-like.);TRANSMEM (Helical; (Potential).);MOD_RES (Phosphoserine.);CHAIN (Disintegrin and metalloproteinase domain- containing protein 22.);MUTAGEN (S->A: Abolishes interactions with YWHAB and YWHAZ; when associated with A-857.);MUTAGE…	0	-197	-732
P06576	GQKVLDSGAPIKIPVGPETLGR	YES	ATP synthase subunit beta, mitochondrial	ATP5B;ATP synthase subunit beta, mitochondrial;ATPB;	(Human)	12	AMDGTEGLVR	GQKVLDSGAP	122	529							TRANSIT (Mitochondrion.)	CHAIN (ATP synthase subunit beta, mitochondrial.)	NP_BIND (ATP (By similarity).);MOD_RES (N6-acetyllysine; alternate (By similarity).);MOD_RES (N6-succinyllysine; alternate (By similarity).);MOD_RES (N6-acetyllysine; alternate.);MOD_RES (N6-acetyllysine.);MOD_RES (N6-acetyllysine (By similarity).);MOD_RES (Phosphoserine (By similarity).)				74
O15260	GQNDLMGTAEDFADQFLR	YES	Surfeit locus protein 4	SURF4;Surfeit locus protein 4;SURF4;	(Human)	9	M	GQNDLMGTAE	2	269	X	X			Subtiligase Based Positive Selection;N-TAILS;other;COFRADIC			CHAIN (Surfeit locus protein 4.)	MOTIF (Di-lysine motif.);MUTAGEN (KKK->SSS: Targeted to the Golgi.);TRANSMEM (Helical; (Potential).)			-83
Q9H0V9	GQTFEYLKR	YES	VIP36-like protein	LMAN2L;VIP36-like protein;Lectin mannose-binding 2-like Short=LMAN2-like protein;LMA2L;	(Human)	2	SGQGPQQVGA	GQTFEYLKRE	45	348	X	X			unknown;Subtiligase Based Positive Selection		SIGNAL (Potential.)		DISULFID (By similarity.);TOPO_DOM (Lumenal (Potential).);TOPO_DOM (Cytoplasmic (Potential).);CHAIN (VIP36-like protein.);CARBOHYD (N-linked (GlcNAc...) (high mannose).);METAL (Calcium (By similarity).);TRANSMEM (Helical; (Potential).);MOTIF (Endoplasmic reticulum retention signal.);REGION (Carbohydrate binding (By similarity).);BINDING (Carbohydrate (By similarity).);DOMAIN (L-type lectin-like.)…	0		-292
Q9NY59	GQTPNHN	YES	Sphingomyelin phosphodiesterase 3	SMPD3;Sphingomyelin phosphodiesterase 3;Neutral sphingomyelinase 2 Short=nSMase-2 Short=nSMase2 ;Neutral sphingomyelinase II;NSMA2;	(Human)	16	ARNGAGGGPR	GQTPNHNQQD	277	655							TOPO_DOM (Cytoplasmic (Potential).);INTRAMEM (Helical; (Potential).);LIPID (S-palmitoyl cysteine (By similarity).)	TOPO_DOM (Cytoplasmic (Potential).);CHAIN (Sphingomyelin phosphodiesterase 3.)	METAL (Magnesium (By similarity).);LIPID (S-palmitoyl cysteine (By similarity).);ACT_SITE (Proton acceptor (By similarity).);SITE (Important for substrate recognition (By similarity).)
P63261	GQVITIGNER	YES	Actin, cytoplasmic 2	ACTG1;Actin, cytoplasmic 2;Gamma-actin;ACTG;	(Human)	17	SLEKSYELPD	GQVITIGNER	245	375							INIT_MET (Removed; alternate.);MOD_RES (N-acetylmethionine.);MOD_RES (N-acetylglutamate; in Actin, cytoplasmic 2, N-terminally processed; partial.);MOD_RES (Methionine (R)-sulfoxide (By similarity).);MOD_RES (Tele-methylhistidine.);MOD_RES (N6-methyllysine.)	CHAIN (Actin, cytoplasmic 2.);CHAIN (Actin, cytoplasmic 2, N-terminally processed.)
O14949	GREFGNLTR	YES	Cytochrome b-c1 complex subunit 8	UQCRQ;Cytochrome b-c1 complex subunit 8;Complex III subunit 8 ;Complex III subunit VIII ;Ubiquinol-cytochrome c reductase complex 9.5 kDa protein ;Ubiquinol-cytochrome c reductase complex ubiquinone-binding protein QP-C;QCR8;	(Human)	5	M	GREFGNLTRM	2	82	X	X		MAP12			INIT_MET (Removed.)		MOD_RES (N6-acetyllysine; alternate (By similarity).);MOD_RES (N6-succinyllysine; alternate (By similarity).);CHAIN (Cytochrome b-c1 complex subunit 8.);CROSSLNK (Glycyl lysine isopeptide (Lys-Gly) (interchain with G-Cter in ubiquitin); alternate (By similarity).)
Q629K1	GRKDAATIKLPVDQYR	YES	Triple QxxK/R motif-containing protein	TRIQK;Triple QxxK/R motif-containing protein;Triple repetitive-sequence of QXXK/R protein homolog;TRIQK;	(Human)	8	M	GRKDAATIKL	2	86	X	X						CHAIN (Triple QxxK/R motif-containing protein.)	TRANSMEM (Helical; (Potential).)			-70
Q96JB1	GRPHR	YES	Dynein heavy chain 8, axonemal	DNAH8;Dynein heavy chain 8, axonemal;Axonemal beta dynein heavy chain 8 ;Ciliary dynein heavy chain 8;DYH8;	(Human)	6	TILMKAQTEC	GRPHREMRMN	2149	4490							MOD_RES (Phosphoserine.);REGION (AAA 1 (By similarity).);NP_BIND (ATP (Potential).)	CHAIN (Dynein heavy chain 8, axonemal.);REGION (AAA 2 (By similarity).)	COILED (Potential.);REGION (AAA 3 (By similarity).);REGION (AAA 4 (By similarity).);REGION (Stalk (By similarity).);REGION (AAA 5 (By similarity).);REGION (AAA 6 (By similarity).)
Q8N357	GRPLAEESEQER	YES	Solute carrier family 35 member F6	SLC35F6;Solute carrier family 35 member F6;ANT2-binding protein Short=ANT2BP ;Transport and Golgi organization 9 homolog;S35F6;	(Human)	2	HRPLLGRLSR	GRPLAEESEQ	347	371							SIGNAL (Potential.);DOMAIN (EamA.);CARBOHYD (N-linked (GlcNAc...) (Potential).);TRANSMEM (Helical; (Potential).)	CHAIN (Solute carrier family 35 member F6.)	MOD_RES (Phosphothreonine.)	328		278
Q9Y399	GSATALMIR	YES	28S ribosomal protein S2, mitochondrial	MRPS2;28S ribosomal protein S2, mitochondrial;RT02;	(Human)	9	RPARPSRRTL	GSATALMIRE	42	296					Subtiligase Based Positive Selection;unknown			CHAIN (28S ribosomal protein S2, mitochondrial.)
O00746	GSGGPSWTR	YES	Nucleoside diphosphate kinase, mitochondrial	NME4;Nucleoside diphosphate kinase, mitochondrial;Nucleoside diphosphate kinase D Short=NDPKD ;nm23-H4;NDKM;	(Human)	16	APGPSLLVRH	GSGGPSWTRE	29	187					Subtiligase Based Positive Selection;unknown			TRANSIT (Mitochondrion (Potential).)	CHAIN (Nucleoside diphosphate kinase, mitochondrial.);BINDING (ATP (By similarity).);ACT_SITE (Pros-phosphohistidine intermediate (By similarity).)				-5
Q9P2N4	GSPDAAAAVR	YES	A disintegrin and metalloproteinase with thrombospondin motifs 9	ADAMTS9;A disintegrin and metalloproteinase with thrombospondin motifs 9;ATS9;M12.021	(Human)	3	TLLVRDLAEM	GSPDAAAAVR	21	1935	X	X					SIGNAL (Potential.)	PROPEP ()	DISULFID (By similarity.);COMPBIAS (Poly-Ser.);COMPBIAS (Cys-rich.);MOTIF (Cysteine switch (By similarity).);DOMAIN (Peptidase M12B.);DOMAIN (Disintegrin.);DOMAIN (TSP type-1 1.);DOMAIN (TSP type-1 2.);DOMAIN (TSP type-1 3.);DOMAIN (TSP type-1 4.);DOMAIN (TSP type-1 5.);DOMAIN (TSP type-1 6.);DOMAIN (TSP type-1 7.);DOMAIN (TSP type-1 8.);DOMAIN (TSP type-1 9.);DOMAIN (TSP type-1 10.);DOMAIN (TSP …	2	-267
Q96AA3	GSQEVLGHAAR	YES	Protein RFT1 homolog	RFT1;Protein RFT1 homolog;RFT1;	(Human)	3	M	GSQEVLGHAA	2	541	X	X						CHAIN (Protein RFT1 homolog.)	TRANSMEM (Helical; (Potential).)			-61
Q13011	GSSAQEEASGVALGEAPDHSYESLR	YES	Delta(3,5)-Delta(2,4)-dienoyl-CoA isomerase, mitochondrial	ECH1;Delta(3,5)-Delta(2,4)-dienoyl-CoA isomerase, mitochondrial;ECH1;	(Human)	19	PGLSISLRLT	GSSAQEEASG	35	328	X	X			Subtiligase Based Positive Selection		TRANSIT (Mitochondrion (Potential).)	CHAIN (Delta(3,5)-Delta(2,4)-dienoyl-CoA isomerase, mitochondrial.)	MOTIF (Microbody targeting signal (Potential).);MOD_RES (N6-succinyllysine (By similarity).);MOD_RES (N6-acetyllysine.);BINDING (Substrate; via amide nitrogen (By similarity).);SITE (Important for catalytic activity (By similarity).)				1
P35908	GSSSGGGYSSGSSSYGSGGR	YES	Keratin, type II cytoskeletal 2 epidermal	KRT2;Keratin, type II cytoskeletal 2 epidermal;Cytokeratin-2e Short=CK-2e ;Epithelial keratin-2e ;Keratin-2 epidermis ;Keratin-2e Short=K2e ;Type-II keratin Kb2;K22E;	(Human)	12	KAAFGGSGGR	GSSSGGGYSS	525	639							MOD_RES (Phosphoserine.);REGION (Head.);REGION (Rod.);REGION (Coil 1A.);REGION (Linker 1.);REGION (Coil 1B.);REGION (Linker 12.);REGION (Coil 2.);SITE (Stutter.)	CHAIN (Keratin, type II cytoskeletal 2 epidermal.);REGION (Tail.)
Q15084	GSTAPVGGGAFPTIVER	YES	Protein disulfide-isomerase A6	PDIA6;Protein disulfide-isomerase A6;Endoplasmic reticulum protein 5 Short=ER protein 5 Short=ERp5 ;Protein disulfide isomerase P5 ;Thioredoxin domain-containing protein 7;PDIA6;	(Human)	2	EFLRELSFGR	GSTAPVGGGA	393	440							ACT_SITE (Nucleophile (By similarity).);DISULFID (Redox-active (By similarity).);SIGNAL ();DOMAIN (Thioredoxin 1.);DOMAIN (Thioredoxin 2.);MUTAGEN (C->S: 50% decrease in enzyme activity; when associated with S-58. Abolishes enzyme activity; when associated with S- 58; S-190 and S-193.);MUTAGEN (C->S: 50% decrease in enzyme activity; when associated with S-55. 90% decrease in enzyme activity; when…	CHAIN (Protein disulfide-isomerase A6.)	MOD_RES (Phosphoserine.);COMPBIAS (Asp/Glu-rich (acidic).);MOTIF (Prevents secretion from ER (Potential).)	373
Q7RTP0	GTAAAAAAAAAAAAAGEGAR	YES	Magnesium transporter NIPA1	NIPA1;Magnesium transporter NIPA1;Non-imprinted in Prader-Willi/Angelman syndrome region protein 1 ;Spastic paraplegia 6 protein;NIPA1;	(Human)	15	M	GTAAAAAAAA	2	329	X	X			unknown;Subtiligase Based Positive Selection			TOPO_DOM (Extracellular (Potential).);CHAIN (Magnesium transporter NIPA1.)	TOPO_DOM (Cytoplasmic (Potential).);TOPO_DOM (Extracellular (Potential).);TRANSMEM (Helical; (Potential).)			-86
O15260	GTAEDFADQFLR	YES	Surfeit locus protein 4	SURF4;Surfeit locus protein 4;SURF4;	(Human)	9	MGQNDLM	GTAEDFADQF	8	269								CHAIN (Surfeit locus protein 4.)	MOTIF (Di-lysine motif.);MUTAGEN (KKK->SSS: Targeted to the Golgi.);TRANSMEM (Helical; (Potential).)			-77
Q5JPH6	GTDAGVAVR	YES	Probable glutamate--tRNA ligase, mitochondrial	EARS2;Probable glutamate--tRNA ligase, mitochondrial;Glutamyl-tRNA synthetase Short=GluRS;SYEM;	(Human)	16	RPVGRREANL	GTDAGVAVRV	30	523					unknown;Subtiligase Based Positive Selection			TRANSIT (Mitochondrion (Potential).)	MOD_RES (N6-succinyllysine (By similarity).);MOD_RES (N6-acetyllysine.);NP_BIND (ATP (By similarity).);REGION (Glutamate binding (By similarity).);MOTIF ("HIGH" region.);MOTIF ("KMSKS" region.);CHAIN (Probable glutamate--tRNA ligase, mitochondrial.);BINDING (ATP (By similarity).);BINDING (Glutamate (By similarity).)				-12
P12532	GTGGVDTAATGGVFDISNLDR	YES	Creatine kinase U-type, mitochondrial	CKMT1B;Creatine kinase U-type, mitochondrial;Acidic-type mitochondrial creatine kinase Short=Mia-CK ;Ubiquitous mitochondrial creatine kinase Short=U-MtCK;KCRU;	(Human)	15	ILENLRLQKR	GTGGVDTAAT	354	417							REGION (Cardiolipin-binding (By similarity).);NP_BIND (ATP (By similarity).);TRANSIT (Mitochondrion.);BINDING (ATP (By similarity).);DOMAIN (Phosphagen kinase N-terminal.)	CHAIN (Creatine kinase U-type, mitochondrial.);NP_BIND (ATP (By similarity).);DOMAIN (Phosphagen kinase C-terminal.)	BINDING (ATP (By similarity).)				314
Q6PI78	GTHPKKEPMEALNTAQGAR	YES	Transmembrane protein 65	TMEM65;Transmembrane protein 65;TMM65;	(Human)	8	GGLPGGPRRL	GTHPKKEPME	55	240								CHAIN (Transmembrane protein 65.)	TRANSMEM (Helical; (Potential).)			-176
P08865	GTISR	YES	40S ribosomal protein SA	RPSA;40S ribosomal protein SA;37 kDa laminin receptor precursor Short=37LRP ;37/67 kDa laminin receptor Short=LRP/LR ;67 kDa laminin receptor Short=67LR ;Colon carcinoma laminin-binding protein ;Laminin receptor 1 Short=LamR ;Laminin-binding protein precursor p40 Short=LBP/p40 ;Multidrug resistance-associated protein MGr1-Ag ;NEM/1CHD4;RSSA;	(Human)	3	MLAREVLRMR	GTISREHPWE	187	295							MOD_RES (N-acetylserine.);MOD_RES (N6-acetyllysine (By similarity).);MOD_RES (Phosphotyrosine.);INIT_MET (Removed.);REGION (Interaction with PPP1R16B.);REGION (Laminin-binding.);SITE (Cleavage; by ST3; site 1 (By similarity).);SITE (Cleavage; by ST3; site 2 (By similarity).)	CHAIN (40S ribosomal protein SA.)	MOD_RES (Phosphothreonine.);REGION (Laminin-binding.);REPEAT ([DE]-W-[ST] 1.);REPEAT ([DE]-W-[ST] 2.);REPEAT ([DE]-W-[ST] 3.);REPEAT ([DE]-W-[ST] 4.);REPEAT ([DE]-W-[ST] 5.)
Q99643	GTTAKEEMER	YES	Succinate dehydrogenase cytochrome b560 subunit, mitochondrial	SDHC;Succinate dehydrogenase cytochrome b560 subunit, mitochondrial;Integral membrane protein CII-3 ;QPs-1 Short=QPs1 ;Succinate dehydrogenase complex subunit C ;Succinate-ubiquinone oxidoreductase cytochrome B large subunit Short=CYBL;C560;	(Human)	1	QLCIRNAVPL	GTTAKEEMER	31	169	X	X		MPPB			TRANSIT (Mitochondrion (By similarity).)	TOPO_DOM (Mitochondrial matrix (By similarity).);CHAIN (Succinate dehydrogenase cytochrome b560 subunit, mitochondrial.)	TOPO_DOM (Mitochondrial intermembrane (By similarity).);TOPO_DOM (Mitochondrial matrix (By similarity).);TRANSMEM (Helical; (By similarity).);METAL (Iron (heme axial ligand); shared with SDHD (By similarity).)			-62	1
Q8IZC6	GTVAPATPTKPQR	YES	Collagen alpha-1(XXVII) chain	COL27A1;Collagen alpha-1(XXVII) chain;CORA1;	(Human)	9	GSLPAGRGPR	GTVAPATPTK	290	1860							DOMAIN (Laminin G-like.);SIGNAL (Potential.);CARBOHYD (N-linked (GlcNAc...) (Potential).)	COMPBIAS (Pro-rich.);PROPEP (N-terminal propeptide.)	DISULFID (By similarity.);DISULFID (Interchain (with C-1285) (By similarity).);DISULFID (Interchain (with C-1268) (By similarity).);DOMAIN (Collagen-like 1.);DOMAIN (Collagen-like 2.);DOMAIN (Collagen-like 3.);DOMAIN (Collagen-like 4.);DOMAIN (Collagen-like 5.);DOMAIN (Collagen-like 6.);DOMAIN (Collagen-like 7.);DOMAIN (Collagen-like 8.);DOMAIN (Collagen-like 9.);DOMAIN (Collagen-like 10.);DOMAIN…	248	-335
P49411	GTVVTGTLER	YES	Elongation factor Tu, mitochondrial	TUFM;Elongation factor Tu, mitochondrial;P43;EFTU;	(Human)	16	VEAVYSVPGR	GTVVTGTLER	272	452							MOD_RES (N6-acetyllysine.);NP_BIND (GTP (By similarity).);TRANSIT (Mitochondrion.)	CHAIN (Elongation factor Tu, mitochondrial.)	MOD_RES (N6-acetyllysine.)				228
Q969Z4	GVEVAAGASSGGETR	YES	Tumor necrosis factor receptor superfamily member 19L	RELT;Tumor necrosis factor receptor superfamily member 19L;Receptor expressed in lymphoid tissues;TR19L;	(Human)	11	CDEWGRRARR	GVEVAAGASS	131	430							DISULFID (By similarity.);SIGNAL ();REPEAT (TNFR-Cys.)	CHAIN (Tumor necrosis factor receptor superfamily member 19L.);TOPO_DOM (Extracellular (Potential).)	TOPO_DOM (Cytoplasmic (Potential).);CARBOHYD (N-linked (GlcNAc...) (Potential).);TRANSMEM (Helical; (Potential).)	105		-53
Q9NX05	GVQGFQEFLEKR	YES	Constitutive coactivator of PPAR-gamma-like protein 2	FAM120C;Constitutive coactivator of PPAR-gamma-like protein 2;Protein FAM120C ;Tumor antigen BJ-HCC-21;F120C;	(Human)	X	M	GVQGFQEFLE	2	1096	X	X			Subtiligase Based Positive Selection;COFRADIC			CHAIN (Constitutive coactivator of PPAR-gamma- like protein 2.)
P62942	GVQVETISPGDGR	YES	Peptidyl-prolyl cis-trans isomerase FKBP1A	FKBP1A;Peptidyl-prolyl cis-trans isomerase FKBP1A;12 kDa FK506-binding protein Short=12 kDa FKBP Short=FKBP-12 ;Calstabin-1 ;FK506-binding protein 1A Short=FKBP-1A ;Immunophilin FKBP12 ;Rotamase;FKB1A;	(Human)	20	M	GVQVETISPG	2	108	X	X			unknown;COFRADIC;Subtiligase Based Positive Selection;N-TAILS		INIT_MET (Removed.)		CHAIN (Peptidyl-prolyl cis-trans isomerase FKBP1A.);MOD_RES (N-acetylglycine.);MOD_RES (Phosphoserine.);MOD_RES (N6-acetyllysine; alternate (By similarity).);MOD_RES (N6-succinyllysine; alternate (By similarity).);DOMAIN (PPIase FKBP-type.)
P14625	GVVDSDDLPLNVSR	YES	Endoplasmin	HSP90B1;Endoplasmin;94 kDa glucose-regulated protein Short=GRP-94 ;Heat shock protein 90 kDa beta member 1 ;Tumor rejection antigen 1 ;gp96 homolog;ENPL;	(Human)	12	MMPKYLNFVK	GVVDSDDLPL	435	803					Subtiligase Based Positive Selection		DISULFID (Interchain (By similarity).);SIGNAL ();CARBOHYD (N-linked (GlcNAc...).);MOD_RES (Phosphoserine.);MOD_RES (N6-succinyllysine (By similarity).);BINDING (ATP (By similarity).);BINDING (ATP; via amide nitrogen (By similarity).)	CHAIN (Endoplasmin.)	CARBOHYD (N-linked (GlcNAc...).);CARBOHYD (N-linked (GlcNAc...) (Potential).);MOTIF (Prevents secretion from ER.);MOD_RES (N6-acetyllysine (By similarity).);MOD_RES (N6-succinyllysine (By similarity).);BINDING (ATP (By similarity).)	413
Q12931	GVVDSEDIPLNLSR	YES	Heat shock protein 75 kDa, mitochondrial	TRAP1;Heat shock protein 75 kDa, mitochondrial;TNFR-associated protein 1 ;Tumor necrosis factor type 1 receptor-associated protein Short=TRAP-1;TRAP1;	(Human)	16	ILPKWLRFIR	GVVDSEDIPL	389	704					Subtiligase Based Positive Selection		MOD_RES (Phosphoserine (By similarity).);MOD_RES (Phosphothreonine (By similarity).);MOD_RES (N6-acetyllysine (By similarity).);MOD_RES (N6-acetyllysine.);TRANSIT (Mitochondrion (By similarity).);BINDING (ATP (By similarity).);BINDING (ATP; via amide nitrogen (By similarity).)	CHAIN (Heat shock protein 75 kDa, mitochondrial.)	MOD_RES (N6-acetyllysine.);MOD_RES (N6-acetyllysine (By similarity).);MOD_RES (Phosphothreonine.);BINDING (ATP (By similarity).)				329
P08238	GVVDSEDLPLNISR	YES	Heat shock protein HSP 90-beta	HSP90AB1;Heat shock protein HSP 90-beta;Heat shock 84 kDa Short=HSP 84 Short=HSP84;HS90B;	(Human)	6	LIPEYLNFIR	GVVDSEDLPL	379	724					Subtiligase Based Positive Selection		MOD_RES (N6-succinyllysine (By similarity).);MOD_RES (Phosphoserine.);MOD_RES (Phosphothreonine.);MOD_RES (Phosphotyrosine (By similarity).);BINDING (ATP (By similarity).);BINDING (ATP.);BINDING (ATP; via amide nitrogen (By similarity).);INIT_MET (Removed.)	CHAIN (Heat shock protein HSP 90-beta.)	CARBOHYD (O-linked (GlcNAc) (By similarity).);CARBOHYD (O-linked (GlcNAc); alternate (By similarity).);MOTIF (TPR repeat-binding.);MOD_RES (N6-malonyllysine.);MOD_RES (N6-acetyllysine.);MOD_RES (Phosphoserine; alternate.);MOD_RES (Phosphotyrosine.);MOD_RES (N6-succinyllysine (By similarity).);MOD_RES (Phosphoserine.);MOD_RES (S-nitrosocysteine (Probable).);MOD_RES (N6-acetyllysine (By similarity)…
Q16891	GVYSEETLR	YES	Mitochondrial inner membrane protein	IMMT;Mitochondrial inner membrane protein;Cell proliferation-inducing gene 4/52 protein ;Mitofilin ;p87/89;IMMT;	(Human)	2	AAIPPESLTR	GVYSEETLRA	624	758							TOPO_DOM (Mitochondrial matrix (Potential).);TRANSMEM (Helical; (Potential).);MOD_RES (N6-acetyllysine.)	TOPO_DOM (Mitochondrial intermembrane (Potential).);CHAIN (Mitochondrial inner membrane protein.)				559
O60716	GYELLFQPEVVR	YES	Catenin delta-1	CTNND1;Catenin delta-1;Cadherin-associated Src substrate Short=CAS ;p120 catenin Short=p120(ctn) ;p120(cas);CTND1;	(Human)	11	DFPKRTSPAR	GYELLFQPEV	655	968							MOTIF (Nuclear localization signal (By similarity).);SITE (Essential for interaction with cadherins.);REPEAT (ARM 1.);REPEAT (ARM 2.);REPEAT (ARM 3.);REPEAT (ARM 4.);REPEAT (ARM 5.);REPEAT (ARM 6.);MOD_RES (N-acetylmethionine.);MOD_RES (Phosphoserine.);MOD_RES (Phosphotyrosine; by FYN.);MOD_RES (Phosphotyrosine (By similarity).);MOD_RES (Phosphoserine (By similarity).);MOD_RES (Phosphoserine; by …	REPEAT (ARM 7.);CHAIN (Catenin delta-1.)	REPEAT (ARM 8.);REPEAT (ARM 9.);REPEAT (ARM 10.);MOD_RES (Phosphoserine.);MOD_RES (Phosphotyrosine (By similarity).);MOD_RES (Phosphoserine (By similarity).);MOD_RES (Phosphothreonine.)
P63261	GYSFTTTAER	YES	Actin, cytoplasmic 2	ACTG1;Actin, cytoplasmic 2;Gamma-actin;ACTG;	(Human)	17	DYLMKILTER	GYSFTTTAER	197	375							INIT_MET (Removed; alternate.);MOD_RES (N-acetylmethionine.);MOD_RES (N-acetylglutamate; in Actin, cytoplasmic 2, N-terminally processed; partial.);MOD_RES (Methionine (R)-sulfoxide (By similarity).);MOD_RES (Tele-methylhistidine.);MOD_RES (N6-methyllysine.)	CHAIN (Actin, cytoplasmic 2.);CHAIN (Actin, cytoplasmic 2, N-terminally processed.)
Q9H5Q4	HCGLSDSSPQLWPEPDFR	YES	Dimethyladenosine transferase 2, mitochondrial	TFB2M;Dimethyladenosine transferase 2, mitochondrial;Hepatitis C virus NS5A-transactivated protein 5 Short=HCV NS5A-transactivated protein 5 ;Mitochondrial 12S rRNA dimethylase 2 ;Mitochondrial transcription factor B2 Short=h-mtTFB Short=h-mtTFB2 Short=hTFB2M Short=mtTFB2 ;S-adenosylmethionine-6-N', N'-adenosyl(rRNA) dimethyltransferase 2;TFB2M;	(Human)	1	ATRKHLPARN	HCGLSDSSPQ	41	396					Subtiligase Based Positive Selection		TRANSIT (Mitochondrion (Potential).)	CHAIN (Dimethyladenosine transferase 2, mitochondrial.)	MUTAGEN (G->A: Abolishes methyltransferase activity.);BINDING (S-adenosyl-L-methionine; via amide nitrogen (By similarity).);BINDING (S-adenosyl-L-methionine (By similarity).)				21
Q96S66	HDDDWIDPTDMLNYDAASGTMR	YES	Chloride channel CLIC-like protein 1	CLCC1;Chloride channel CLIC-like protein 1;Mid-1-related chloride channel protein 1;CLCC1;	(Human)	1	ECLLLVAGYA	HDDDWIDPTD	19	551	X	X					SIGNAL (Potential.)		TRANSMEM (Helical; (Potential).);MOD_RES (Phosphoserine.);MOD_RES (Phosphothreonine.);CHAIN (Chloride channel CLIC-like protein 1.)	0		-332
P04843	HFDETVNR	YES	Dolichyl-diphosphooligosaccharide--protein glycosyltransferase subunit 1	RPN1;Dolichyl-diphosphooligosaccharide--protein glycosyltransferase subunit 1;Dolichyl-diphosphooligosaccharide--protein glycosyltransferase 67 kDa subunit ;Ribophorin I Short=RPN-I ;Ribophorin-1;RPN1;	(Human)	3	LVNKRIGLYR	HFDETVNRYK	495	607							MOD_RES (N6-acetyllysine.);SIGNAL ();TOPO_DOM (Lumenal (Potential).);CARBOHYD (N-linked (GlcNAc...).);TRANSMEM (Helical; (Potential).)	CHAIN (Dolichyl-diphosphooligosaccharide-- protein glycosyltransferase subunit 1.);TOPO_DOM (Cytoplasmic (Potential).)	MOD_RES (N6-acetyllysine (By similarity).)	471		37
Q96HE7	HGEEQPPETAAQR	YES	ERO1-like protein alpha	ERO1L;ERO1-like protein alpha;Endoplasmic oxidoreductin-1-like protein ;Oxidoreductin-1-L-alpha;ERO1A;	(Human)	14	LGAVWLLSSG	HGEEQPPETA	22	468	X	X						SIGNAL ()	DISULFID ();DISULFID (Alternate.);DISULFID (Redox-active; alternate.);DISULFID (Redox-active.);CHAIN (ERO1-like protein alpha.);CARBOHYD (N-linked (GlcNAc...).);CARBOHYD (N-linked (GlcNAc...) (Potential).);MOD_RES (Phosphoserine.);BINDING (FAD.);MUTAGEN (C->A: Alters protein folding and stability. Loss of regulatory disulfide bond formation and increased activity towards P4HB; when associated wit…	-2
P38646	HIVKEFKR	YES	Stress-70 protein, mitochondrial	HSPA9;Stress-70 protein, mitochondrial;75 kDa glucose-regulated protein Short=GRP-75 ;Heat shock 70 kDa protein 9 ;Mortalin Short=MOT ;Peptide-binding protein 74 Short=PBP74;GRP75;	(Human)	5	GEDFDQALLR	HIVKEFKRET	285	679							MOD_RES (N6-acetyllysine (By similarity).);MOD_RES (N6-acetyllysine; alternate.);MOD_RES (N6-succinyllysine; alternate (By similarity).);MOD_RES (N6-acetyllysine.);MOD_RES (N6-acetyllysine; alternate (By similarity).);MOD_RES (N6-malonyllysine; alternate.);TRANSIT (Mitochondrion.)	CHAIN (Stress-70 protein, mitochondrial.)	MOD_RES (N6-acetyllysine.);MOD_RES (N6-acetyllysine; alternate.);MOD_RES (N6-succinyllysine; alternate (By similarity).);MOD_RES (N6-succinyllysine (By similarity).);MOD_RES (N6-acetyllysine; alternate (By similarity).);MOD_RES (N6-acetyllysine (By similarity).)				238
P36578	HKMINTDLSR	YES	60S ribosomal protein L4	RPL4;60S ribosomal protein L4;60S ribosomal protein L1;RL4;	(Human)	15	SLKSNYNLPM	HKMINTDLSR	282	427							MOD_RES (N-acetylalanine.);MOD_RES (N6-acetyllysine.);MOD_RES (N6-acetyllysine (By similarity).);INIT_MET (Removed.)	CHAIN (60S ribosomal protein L4.)	MOD_RES (Phosphoserine.);MOD_RES (Citrulline (By similarity).);MOD_RES (N6-acetyllysine.);MOD_RES (N6-acetyllysine (By similarity).);COMPBIAS (Lys-rich.)
Q96KK5	HLQLAIR	YES	Histone H2A type 1-H	HIST1H2AH;Histone H2A type 1-H;Histone H2A/s;H2A1H;	(Human)	6	DNKKTRIIPR	HLQLAIRNDE	83	128				GRAA			MOD_RES (N-acetylserine.);MOD_RES (Phosphoserine; by RPS6KA5.);MOD_RES (Citrulline; alternate.);MOD_RES (Symmetric dimethylarginine; by PRMT5; alternate (By similarity).);MOD_RES (N6-acetyllysine (By similarity).);MOD_RES (N6-crotonyl-L-lysine.);CROSSLNK (Glycyl lysine isopeptide (Lys-Gly) (interchain with G-Cter in ubiquitin).);MUTAGEN (S->A: Blocks the inhibition of transcription by RPS6KA5/MSK…	CHAIN (Histone H2A type 1-H.)	MOD_RES (N5-methylglutamine.);MOD_RES (N6-crotonyl-L-lysine.);MOD_RES (N6-crotonyl-L-lysine; alternate.);MOD_RES (Phosphothreonine; by VPRBP.);CROSSLNK (Glycyl lysine isopeptide (Lys-Gly) (interchain with G-Cter in ubiquitin); alternate.)
P06213	HLYPGEVCPGMDIR	YES	Insulin receptor	INSR;Insulin receptor;INSR;	(Human)	19	VAALLLGAAG	HLYPGEVCPG	28	1382	X	X					SIGNAL ()		DISULFID ();DISULFID (Interchain.);COMPBIAS (Leu-rich.);COMPBIAS (Cys-rich.);TOPO_DOM (Extracellular (Probable).);TOPO_DOM (Cytoplasmic (Probable).);CHAIN (Insulin receptor subunit alpha.);CHAIN (Insulin receptor subunit beta.);CARBOHYD (N-linked (GlcNAc...).);CARBOHYD (N-linked (GlcNAc...) (Potential).);TRANSMEM (Helical; (Potential).);MOD_RES (Phosphoserine.);MOD_RES (Phosphotyrosine.);MOD_RES …	0		-952
Q9BU61	HRLSPADDELYQR	YES	NADH dehydrogenase [ubiquinone] 1 alpha subcomplex assembly factor 3	NDUFAF3;NADH dehydrogenase [ubiquinone] 1 alpha subcomplex assembly factor 3;NDUF3;	(Human)	3	VELPWAPRRG	HRLSPADDEL	32	184								CHAIN (NADH dehydrogenase [ubiquinone] 1 alpha subcomplex assembly factor 3.)
P26440	HSLLPVDDAINGLSEEQR	YES	Isovaleryl-CoA dehydrogenase, mitochondrial	IVD;Isovaleryl-CoA dehydrogenase, mitochondrial;IVD;	(Human)	15	PLAGFVSQRA	HSLLPVDDAI	30	423	X	X			Subtiligase Based Positive Selection		TRANSIT (Mitochondrion.)		CHAIN (Isovaleryl-CoA dehydrogenase, mitochondrial.);MOD_RES (N6-acetyllysine; alternate (By similarity).);MOD_RES (N6-succinyllysine; alternate (By similarity).);MOD_RES (N6-acetyllysine; alternate.);MOD_RES (N6-acetyllysine (By similarity).);MOD_RES (N6-succinyllysine (By similarity).);REGION (Substrate binding.);NP_BIND (FAD.);BINDING (Substrate; via carbonyl oxygen.);BINDING (Substrate.);BIND…				0
P26992	HSPQEAPHVQYER	YES	Ciliary neurotrophic factor receptor subunit alpha	CNTFR;Ciliary neurotrophic factor receptor subunit alpha;CNTFR;	(Human)	9	AAAAVVYAQR	HSPQEAPHVQ	25	372	X	X					SIGNAL (Potential.)	CHAIN (Ciliary neurotrophic factor receptor subunit alpha.)	DISULFID (Potential.);MOTIF (WSXWS motif.);LIPID (GPI-anchor amidated serine (Potential).);DOMAIN (Ig-like C2-type.);DOMAIN (Fibronectin type-III 1.);DOMAIN (Fibronectin type-III 2.);CARBOHYD (N-linked (GlcNAc...) (Potential).);PROPEP (Removed in mature form (Potential).)	2	-348
Q5ST30	HSVSTQSEPHGSPISR	YES	Valine--tRNA ligase, mitochondrial	VARS2;Valine--tRNA ligase, mitochondrial;Valyl-tRNA synthetase Short=ValRS ;Valyl-tRNA synthetase-like;SYVM;	(Human)	6	LRHSRGLPRF	HSVSTQSEPH	26	1063	X	X			Subtiligase Based Positive Selection			TRANSIT (Mitochondrion (Potential).)	MOTIF ("HIGH" region.);MOTIF ("KMSKS" region.);CHAIN (Valine--tRNA ligase, mitochondrial.);BINDING (ATP (By similarity).)				-1
P29317	HVKLNVEER	YES	Ephrin type-A receptor 2	EPHA2;Ephrin type-A receptor 2;Epithelial cell kinase ;Tyrosine-protein kinase receptor ECK;EPHA2;	(Human)	1	ITVSSDFEAR	HVKLNVEERS	160	976							DISULFID ();SIGNAL (Potential.);MOD_RES (Phosphoserine.);MUTAGEN (R->E: Significantly reduced response to EFNA1.)	DISULFID ();TOPO_DOM (Extracellular (Potential).);CHAIN (Ephrin type-A receptor 2.);REGION (Mediates interaction with CLDN4.);DOMAIN (Eph LBD.)	COMPBIAS (Cys-rich.);TOPO_DOM (Cytoplasmic (Potential).);CARBOHYD (N-linked (GlcNAc...) (Potential).);CARBOHYD (N-linked (GlcNAc...).);TRANSMEM (Helical; (Potential).);MOTIF (PDZ-binding (Potential).);MOD_RES (Phosphoserine.);MOD_RES (Phosphotyrosine.);MOD_RES (Phosphothreonine.);MOD_RES (Phosphotyrosine; by autocatalysis (By similarity).);MOD_RES (Phosphotyrosine; by autocatalysis.);MOD_RES (Pho…	136		-399
O60716	HVSAQLER	YES	Catenin delta-1	CTNND1;Catenin delta-1;Cadherin-associated Src substrate Short=CAS ;p120 catenin Short=p120(ctn) ;p120(cas);CTND1;	(Human)	11	LTRALEEERR	HVSAQLERVR	36	968							MOD_RES (N-acetylmethionine.);MOD_RES (Phosphoserine.)	CHAIN (Catenin delta-1.);COILED (Potential.)	MOTIF (Nuclear localization signal (By similarity).);SITE (Essential for interaction with cadherins.);REPEAT (ARM 1.);REPEAT (ARM 2.);REPEAT (ARM 3.);REPEAT (ARM 4.);REPEAT (ARM 5.);REPEAT (ARM 6.);REPEAT (ARM 7.);REPEAT (ARM 8.);REPEAT (ARM 9.);REPEAT (ARM 10.);MOD_RES (Phosphoserine.);MOD_RES (Phosphotyrosine; by FYN.);MOD_RES (Phosphotyrosine (By similarity).);MOD_RES (Phosphoserine (By simila…
P14625	HVTDTGVGMTR	YES	Endoplasmin	HSP90B1;Endoplasmin;94 kDa glucose-regulated protein Short=GRP-94 ;Heat shock protein 90 kDa beta member 1 ;Tumor rejection antigen 1 ;gp96 homolog;ENPL;	(Human)	12	IKCDKEKNLL	HVTDTGVGMT	146	803							DISULFID (Interchain (By similarity).);SIGNAL ();CARBOHYD (N-linked (GlcNAc...).);BINDING (ATP (By similarity).)	CHAIN (Endoplasmin.)	CARBOHYD (N-linked (GlcNAc...).);CARBOHYD (N-linked (GlcNAc...) (Potential).);MOTIF (Prevents secretion from ER.);MOD_RES (Phosphoserine.);MOD_RES (N6-succinyllysine (By similarity).);MOD_RES (N6-acetyllysine (By similarity).);BINDING (ATP (By similarity).);BINDING (ATP; via amide nitrogen (By similarity).)	124
P00505	IAAAILNTPDLR	YES	Aspartate aminotransferase, mitochondrial	GOT2;Aspartate aminotransferase, mitochondrial;Fatty acid-binding protein Short=FABP-1 ;Glutamate oxaloacetate transaminase 2 ;Kynurenine aminotransferase 4 ;Kynurenine aminotransferase IV ;Kynurenine--oxoglutarate transaminase 4 ;Kynurenine--oxoglutarate transaminase IV ;Plasma membrane-associated fatty acid-binding protein Short=FABPpm ;Transaminase A;AATM;	(Human)	16	YSNPPLNGAR	IAAAILNTPD	326	430							MOD_RES (N6-acetyllysine (By similarity).);MOD_RES (N6-acetyllysine; alternate.);MOD_RES (N6-succinyllysine; alternate (By similarity).);MOD_RES (Nitrated tyrosine (By similarity).);MOD_RES (N6-acetyllysine; alternate (By similarity).);MOD_RES (N6-succinyllysine (By similarity).);MOD_RES (N6-acetyllysine.);MOD_RES (N6-(pyridoxal phosphate)lysine; alternate (By similarity).);BINDING (Substrate; vi…	CHAIN (Aspartate aminotransferase, mitochondrial.)	MOD_RES (N6-acetyllysine; alternate (By similarity).);MOD_RES (N6-succinyllysine; alternate (By similarity).);MOD_RES (N6-acetyllysine (By similarity).);MOD_RES (N6-acetyllysine; alternate.);BINDING (Substrate (By similarity).)				296
P18124	IALTDNALIAR	YES	60S ribosomal protein L7	RPL7;60S ribosomal protein L7;RL7;	(Human)	8	RGYGKINKKR	IALTDNALIA	167	248							MOD_RES (N-acetylmethionine.);MOD_RES (N6-acetyllysine.);MOD_RES (N6-succinyllysine (By similarity).);MOD_RES (Phosphotyrosine.);REGION (4 X 12 AA tandem repeats.);REPEAT (1.);REPEAT (2.);REPEAT (3.);REPEAT (4.)	CHAIN (60S ribosomal protein L7.)
Q9UJS0	IAPLEEGTLPFNLAEAQR	YES	Calcium-binding mitochondrial carrier protein Aralar2	SLC25A13;Calcium-binding mitochondrial carrier protein Aralar2;Citrin ;Mitochondrial aspartate glutamate carrier 2 ;Solute carrier family 25 member 13;CMC2;	(Human)	7	GRMTLADIER	IAPLEEGTLP	293	675							CA_BIND (1.);CA_BIND (2.);CA_BIND (3.);DOMAIN (EF-hand 1.);DOMAIN (EF-hand 2.);DOMAIN (EF-hand 3.);DOMAIN (EF-hand 4.);INIT_MET (Removed.);MOD_RES (N-acetylalanine.)	CHAIN (Calcium-binding mitochondrial carrier protein Aralar2.)	REPEAT (Solcar 1.);REPEAT (Solcar 2.);REPEAT (Solcar 3.);TRANSMEM (Helical; Name=1; (Potential).);TRANSMEM (Helical; Name=2; (Potential).);TRANSMEM (Helical; Name=3; (Potential).);TRANSMEM (Helical; Name=4; (Potential).);TRANSMEM (Helical; Name=5; (Potential).);TRANSMEM (Helical; Name=6; (Potential).);MOD_RES (N6-acetyllysine (By similarity).);MOD_RES (N6-acetyllysine; alternate (By similarity).)…			-308
P04899	IAQSDYIPTQQDVLR	YES	Guanine nucleotide-binding protein G(i) subunit alpha-2	GNAI2;Guanine nucleotide-binding protein G(i) subunit alpha-2;Adenylate cyclase-inhibiting G alpha protein;GNAI2;	(Human)	3	AAYYLNDLER	IAQSDYIPTQ	163	355							METAL (Magnesium (By similarity).);NP_BIND (GTP (By similarity).);LIPID (N-myristoyl glycine (Probable).);LIPID (S-palmitoyl cysteine (By similarity).);INIT_MET (Removed (Probable).)	CHAIN (Guanine nucleotide-binding protein G(i) subunit alpha-2.)	METAL (Magnesium (By similarity).);MOD_RES (ADP-ribosylarginine; by cholera toxin (By similarity).);MOD_RES (ADP-ribosylcysteine; by pertussis toxin (By similarity).);NP_BIND (GTP (By similarity).);BINDING (GTP; via amide nitrogen (By similarity).)
Q9NYK5	IATSSASQLSPTELTEMR	YES	39S ribosomal protein L39, mitochondrial	MRPL39;39S ribosomal protein L39, mitochondrial;39S ribosomal protein L5, mitochondrial Short=L5mt Short=MRP-L5;RM39;	(Human)	21	APGGGIKWRF	IATSSASQLS	27	338					Subtiligase Based Positive Selection;unknown			CHAIN (39S ribosomal protein L39, mitochondrial.)	MOD_RES (N6-acetyllysine.)
P62917	IDKPILKAGR	YES	60S ribosomal protein L8	RPL8;60S ribosomal protein L8;RL8;	(Human)	8	VVGVVAGGGR	IDKPILKAGR	175	257					Subtiligase Based Positive Selection		INIT_MET (Removed.)	CHAIN (60S ribosomal protein L8.)	MOD_RES ((3S)-3-hydroxyhistidine.);MUTAGEN (H->A,G: No incorporation into translating E.coli polysomes; ribosomes assembled normally. Significantly reduced translational activity.)
P19022	IDPVNGQITTIAVLDR	YES	Cadherin-2	CDH2;Cadherin-2;CDw325 ;Neural cadherin Short=N-cadherin ;CADH2;	(Human)	18	KLSDPANWLK	IDPVNGQITT	546	906							DOMAIN (Cadherin 1.);DOMAIN (Cadherin 2.);DOMAIN (Cadherin 3.);SIGNAL (Potential.);METAL (Calcium 1 (By similarity).);METAL (Calcium 2 (By similarity).);METAL (Calcium 3 (By similarity).);CARBOHYD (N-linked (GlcNAc...) (Potential).);CARBOHYD (N-linked (GlcNAc...).);PROPEP ()	TOPO_DOM (Extracellular (Potential).);DOMAIN (Cadherin 4.);CHAIN (Cadherin-2.)	COMPBIAS (Ser-rich.);TOPO_DOM (Cytoplasmic (Potential).);DOMAIN (Cadherin 5.);TRANSMEM (Helical; (Potential).);CARBOHYD (N-linked (GlcNAc...).);CARBOHYD (N-linked (GlcNAc...) (Potential).)	520	386	-200
P62263	IEDVTPIPSDSTR	YES	40S ribosomal protein S14	RPS14;40S ribosomal protein S14;RS14;	(Human)	5	LARSGMKIGR	IEDVTPIPSD	129	151				MEP1B			INIT_MET (Removed.)	CHAIN (40S ribosomal protein S14.)	MOD_RES (Phosphothreonine.)
Q00341	IEGDPQGVQQAKR	YES	Vigilin	HDLBP;Vigilin;High density lipoprotein-binding protein Short=HDL-binding protein;VIGLN;	(Human)	2	PDSEKSNLIR	IEGDPQGVQQ	483	1268							DOMAIN (KH 1.);DOMAIN (KH 2.);DOMAIN (KH 3.);DOMAIN (KH 4.);MOD_RES (N-acetylserine.);MOD_RES (Phosphoserine.);MOD_RES (Phosphothreonine (Potential).);MOD_RES (Phosphotyrosine.);INIT_MET (Removed.)	DOMAIN (KH 5.);CHAIN (Vigilin.)	DOMAIN (KH 6.);DOMAIN (KH 7.);DOMAIN (KH 8.);DOMAIN (KH 9.);DOMAIN (KH 10.);DOMAIN (KH 11.);DOMAIN (KH 12.);DOMAIN (KH 13.);DOMAIN (KH 14.);MOD_RES (N6-acetyllysine (By similarity).)
P11021	IEIESFYEGEDFSETLTR	YES	78 kDa glucose-regulated protein	HSPA5;78 kDa glucose-regulated protein;Endoplasmic reticulum lumenal Ca(2+)-binding protein grp78 ;Heat shock 70 kDa protein 5 ;Immunoglobulin heavy chain-binding protein Short=BiP;GRP78;	(Human)	9	RALSSQHQAR	IEIESFYEGE	307	654							SIGNAL ();MOD_RES (N6-acetyllysine (By similarity).);MOD_RES (Nitrated tyrosine (By similarity).);NP_BIND (ATP.);BINDING (ATP.)	CHAIN (78 kDa glucose-regulated protein.)	MOTIF (Prevents secretion from ER.);MOD_RES (N6-acetyllysine (By similarity).);MOD_RES (N6-succinyllysine (By similarity).);MOD_RES (Phosphothreonine.);MOD_RES (N6,N6,N6-trimethyllysine; by METTL21A; in vitro.);NP_BIND (ATP.);MUTAGEN (K->R: Complete loss of in vitro methylation by METTL21A.)	288
P07237	IFIDSDHTDNQR	YES	Protein disulfide-isomerase	P4HB;Protein disulfide-isomerase;Cellular thyroid hormone-binding protein ;Prolyl 4-hydroxylase subunit beta ;p55;PDIA1;	(Human)	17	AESFKGKILF	IFIDSDHTDN	289	508							MOD_RES (N6-acetyllysine (By similarity).);MOD_RES (N6-succinyllysine (By similarity).);ACT_SITE (Nucleophile.);DISULFID (Redox-active.);SIGNAL ();DOMAIN (Thioredoxin 1.);SITE (Contributes to redox potential value.);SITE (Lowers pKa of C-terminal Cys of first active site.)	CHAIN (Protein disulfide-isomerase.)	ACT_SITE (Nucleophile (By similarity).);DISULFID (Redox-active (By similarity).);DOMAIN (Thioredoxin 2.);MOTIF (Prevents secretion from ER.);SITE (Contributes to redox potential value (By similarity).);SITE (Lowers pKa of C-terminal Cys of second active site (By similarity).)	271
P35232	IFTSIGEDYDER	YES	Prohibitin	PHB;Prohibitin;PHB;	(Human)	17	FRPVASQLPR	IFTSIGEDYD	106	272								CHAIN (Prohibitin.)	MOD_RES (N6-acetyllysine (By similarity).);MOD_RES (N6-acetyllysine; alternate.);MOD_RES (N6-succinyllysine; alternate (By similarity).);MOD_RES (Phosphotyrosine (By similarity).);COILED (Potential.)
P00505	IGASFLQR	YES	Aspartate aminotransferase, mitochondrial	GOT2;Aspartate aminotransferase, mitochondrial;Fatty acid-binding protein Short=FABP-1 ;Glutamate oxaloacetate transaminase 2 ;Kynurenine aminotransferase 4 ;Kynurenine aminotransferase IV ;Kynurenine--oxoglutarate transaminase 4 ;Kynurenine--oxoglutarate transaminase IV ;Plasma membrane-associated fatty acid-binding protein Short=FABPpm ;Transaminase A;AATM;	(Human)	16	QTISGTGALR	IGASFLQRFF	140	430							MOD_RES (N6-acetyllysine (By similarity).);MOD_RES (N6-acetyllysine; alternate.);MOD_RES (N6-succinyllysine; alternate (By similarity).);MOD_RES (Nitrated tyrosine (By similarity).);MOD_RES (N6-acetyllysine; alternate (By similarity).);BINDING (Substrate; via amide nitrogen (By similarity).);TRANSIT (Mitochondrion.)	CHAIN (Aspartate aminotransferase, mitochondrial.)	MOD_RES (N6-acetyllysine; alternate.);MOD_RES (N6-succinyllysine; alternate (By similarity).);MOD_RES (N6-acetyllysine; alternate (By similarity).);MOD_RES (N6-succinyllysine (By similarity).);MOD_RES (N6-acetyllysine.);MOD_RES (N6-(pyridoxal phosphate)lysine; alternate (By similarity).);MOD_RES (N6-acetyllysine (By similarity).);BINDING (Substrate (By similarity).)				110
Q99623	IGGVQQDTILAEGLHFR	YES	Prohibitin-2	PHB2;Prohibitin-2;B-cell receptor-associated protein BAP37 ;D-prohibitin ;Repressor of estrogen receptor activity;PHB2;	(Human)	12	GGHRAIFFNR	IGGVQQDTIL	55	299							MOD_RES (N-acetylalanine.);INIT_MET (Removed.);REGION (Necessary for transcriptional repression.)	CHAIN (Prohibitin-2.)	MOD_RES (Phosphotyrosine.);MOD_RES (N6-acetyllysine (By similarity).);MOD_RES (N6-acetyllysine.);REGION (Necessary for transcriptional repression.);COILED (Potential.)
P11021	IINEPTAAAIAY	YES	78 kDa glucose-regulated protein	HSPA5;78 kDa glucose-regulated protein;Endoplasmic reticulum lumenal Ca(2+)-binding protein grp78 ;Heat shock 70 kDa protein 5 ;Immunoglobulin heavy chain-binding protein Short=BiP;GRP78;	(Human)	9	GTIAGLNVMR	IINEPTAAAI	198	654							SIGNAL ();MOD_RES (N6-acetyllysine (By similarity).);MOD_RES (Nitrated tyrosine (By similarity).);NP_BIND (ATP.);BINDING (ATP.)	CHAIN (78 kDa glucose-regulated protein.)	MOTIF (Prevents secretion from ER.);MOD_RES (N6-acetyllysine (By similarity).);MOD_RES (N6-succinyllysine (By similarity).);MOD_RES (Phosphothreonine.);MOD_RES (N6,N6,N6-trimethyllysine; by METTL21A; in vitro.);NP_BIND (ATP.);MUTAGEN (K->R: Complete loss of in vitro methylation by METTL21A.)	179
P11021	IINEPTAAAIAYGLDKR	YES	78 kDa glucose-regulated protein	HSPA5;78 kDa glucose-regulated protein;Endoplasmic reticulum lumenal Ca(2+)-binding protein grp78 ;Heat shock 70 kDa protein 5 ;Immunoglobulin heavy chain-binding protein Short=BiP;GRP78;	(Human)	9	GTIAGLNVMR	IINEPTAAAI	198	654							SIGNAL ();MOD_RES (N6-acetyllysine (By similarity).);MOD_RES (Nitrated tyrosine (By similarity).);NP_BIND (ATP.);BINDING (ATP.)	CHAIN (78 kDa glucose-regulated protein.)	MOTIF (Prevents secretion from ER.);MOD_RES (N6-acetyllysine (By similarity).);MOD_RES (N6-succinyllysine (By similarity).);MOD_RES (Phosphothreonine.);MOD_RES (N6,N6,N6-trimethyllysine; by METTL21A; in vitro.);NP_BIND (ATP.);MUTAGEN (K->R: Complete loss of in vitro methylation by METTL21A.)	179
P17066	IINEPTAAAIAYGLDRR	YES	Heat shock 70 kDa protein 6	HSPA6;Heat shock 70 kDa protein 6;Heat shock 70 kDa protein B';HSP76;	(Human)	1	GAIAGLNVLR	IINEPTAAAI	174	643							NP_BIND (ATP.);BINDING (ATP.)	CHAIN (Heat shock 70 kDa protein 6.)	MOD_RES (N6,N6,N6-trimethyllysine; by METTL21A; in vitro.);NP_BIND (ATP.);MUTAGEN (K->R: Complete loss of in vitro methylation by METTL21A.)
P25705	IIYDDLSKQAVAYR	YES	ATP synthase subunit alpha, mitochondrial	ATP5A1;ATP synthase subunit alpha, mitochondrial;ATPA;	(Human)	18	YFRDNGKHAL	IIYDDLSKQA	309	553							NP_BIND (ATP (By similarity).);MOD_RES (Pyrrolidone carboxylic acid (By similarity).);MOD_RES (Phosphoserine (By similarity).);MOD_RES (N6-acetyllysine (By similarity).);MOD_RES (N6-acetyllysine; alternate.);MOD_RES (N6-succinyllysine; alternate (By similarity).);MOD_RES (Phosphoserine.);MOD_RES (N6-acetyllysine; alternate (By similarity).);TRANSIT (Mitochondrion.)	CHAIN (ATP synthase subunit alpha, mitochondrial.)	SITE (Required for activity (By similarity).);MOD_RES (N6-acetyllysine; alternate (By similarity).);MOD_RES (N6-succinyllysine; alternate (By similarity).);MOD_RES (N6-acetyllysine.);MOD_RES (N6-acetyllysine; alternate.);MOD_RES (N6-acetyllysine (By similarity).)				265
P63261	IKIIAPPER	YES	Actin, cytoplasmic 2	ACTG1;Actin, cytoplasmic 2;Gamma-actin;ACTG;	(Human)	17	ITALAPSTMK	IKIIAPPERK	327	375							INIT_MET (Removed; alternate.);MOD_RES (N-acetylmethionine.);MOD_RES (N-acetylglutamate; in Actin, cytoplasmic 2, N-terminally processed; partial.);MOD_RES (Methionine (R)-sulfoxide (By similarity).);MOD_RES (Tele-methylhistidine.);MOD_RES (N6-methyllysine.)	CHAIN (Actin, cytoplasmic 2.);CHAIN (Actin, cytoplasmic 2, N-terminally processed.)
P14625	IKLGVIEDHSNR	YES	Endoplasmin	HSP90B1;Endoplasmin;94 kDa glucose-regulated protein Short=GRP-94 ;Heat shock protein 90 kDa beta member 1 ;Tumor rejection antigen 1 ;gp96 homolog;ENPL;	(Human)	12	DTFWKEFGTN	IKLGVIEDHS	492	803							DISULFID (Interchain (By similarity).);SIGNAL ();CARBOHYD (N-linked (GlcNAc...).);CARBOHYD (N-linked (GlcNAc...) (Potential).);MOD_RES (Phosphoserine.);MOD_RES (N6-succinyllysine (By similarity).);MOD_RES (N6-acetyllysine (By similarity).);BINDING (ATP (By similarity).);BINDING (ATP; via amide nitrogen (By similarity).)	CHAIN (Endoplasmin.)	CARBOHYD (N-linked (GlcNAc...) (Potential).);MOTIF (Prevents secretion from ER.);MOD_RES (N6-succinyllysine (By similarity).)	470
P54289	IKPVFIEDANFGR	YES	Voltage-dependent calcium channel subunit alpha-2/delta-1	CACNA2D1;Voltage-dependent calcium channel subunit alpha-2/delta-1;Voltage-gated calcium channel subunit alpha-2/delta-1;CA2D1;	(Human)	7	KNDSEPGSQR	IKPVFIEDAN	145	1103							SIGNAL (Potential.);CARBOHYD (N-linked (GlcNAc...) (Potential).)	TOPO_DOM (Extracellular (Potential).);CHAIN (Voltage-dependent calcium channel subunit alpha-2/delta-1.);CHAIN (Voltage-dependent calcium channel subunit alpha-2-1 (By similarity).)	DISULFID (Interchain (between alpha-2-1 and delta-1 chains).);MOTIF (MIDAS-like motif.);TOPO_DOM (Cytoplasmic (Potential).);DOMAIN (VWFA.);DOMAIN (Cache.);TRANSMEM (Helical; (Potential).);CHAIN (Voltage-dependent calcium channel subunit delta-1 (By similarity).);METAL (Divalent metal cation (By similarity).);CARBOHYD (N-linked (GlcNAc...) (Potential).)	120		-950
Q15120	IKTNR	no
Q15084	ILDTGAAGR	YES	Protein disulfide-isomerase A6	PDIA6;Protein disulfide-isomerase A6;Endoplasmic reticulum protein 5 Short=ER protein 5 Short=ERp5 ;Protein disulfide isomerase P5 ;Thioredoxin domain-containing protein 7;PDIA6;	(Human)	2	QLCVVAVLPH	ILDTGAAGRN	305	440							ACT_SITE (Nucleophile (By similarity).);DISULFID (Redox-active (By similarity).);SIGNAL ();DOMAIN (Thioredoxin 1.);DOMAIN (Thioredoxin 2.);MUTAGEN (C->S: 50% decrease in enzyme activity; when associated with S-58. Abolishes enzyme activity; when associated with S- 58; S-190 and S-193.);MUTAGEN (C->S: 50% decrease in enzyme activity; when associated with S-55. 90% decrease in enzyme activity; when…	CHAIN (Protein disulfide-isomerase A6.)	MOD_RES (Phosphoserine.);COMPBIAS (Asp/Glu-rich (acidic).);MOTIF (Prevents secretion from ER (Potential).)	285
P07237	ILEFFGLKKEECPAVR	YES	Protein disulfide-isomerase	P4HB;Protein disulfide-isomerase;Cellular thyroid hormone-binding protein ;Prolyl 4-hydroxylase subunit beta ;p55;PDIA1;	(Human)	17	IDSDHTDNQR	ILEFFGLKKE	301	508							MOD_RES (N6-acetyllysine (By similarity).);MOD_RES (N6-succinyllysine (By similarity).);ACT_SITE (Nucleophile.);DISULFID (Redox-active.);SIGNAL ();DOMAIN (Thioredoxin 1.);SITE (Contributes to redox potential value.);SITE (Lowers pKa of C-terminal Cys of first active site.)	CHAIN (Protein disulfide-isomerase.)	ACT_SITE (Nucleophile (By similarity).);DISULFID (Redox-active (By similarity).);DOMAIN (Thioredoxin 2.);MOTIF (Prevents secretion from ER.);SITE (Contributes to redox potential value (By similarity).);SITE (Lowers pKa of C-terminal Cys of second active site (By similarity).)	283
P25705	ILGADTSVDLEETGR	YES	ATP synthase subunit alpha, mitochondrial	ATP5A1;ATP synthase subunit alpha, mitochondrial;ATPA;	(Human)	18	AEMSSILEER	ILGADTSVDL	59	553							MOD_RES (Pyrrolidone carboxylic acid (By similarity).);TRANSIT (Mitochondrion.)	CHAIN (ATP synthase subunit alpha, mitochondrial.)	NP_BIND (ATP (By similarity).);SITE (Required for activity (By similarity).);MOD_RES (Phosphoserine (By similarity).);MOD_RES (N6-acetyllysine (By similarity).);MOD_RES (N6-acetyllysine; alternate.);MOD_RES (N6-succinyllysine; alternate (By similarity).);MOD_RES (Phosphoserine.);MOD_RES (N6-acetyllysine; alternate (By similarity).);MOD_RES (N6-acetyllysine.)				15
P26641	ILGLLDAY	YES	Elongation factor 1-gamma	EEF1G;Elongation factor 1-gamma;eEF-1B gamma;EF1G;	(Human)	11	TENAKEEVRR	ILGLLDAYLK	138	437							MOD_RES (N-acetylalanine.);DOMAIN (GST N-terminal.);INIT_MET (Removed.)	CHAIN (Elongation factor 1-gamma.);DOMAIN (GST C-terminal.)	MOD_RES (N6-acetyllysine.);MOD_RES (N6-acetyllysine (By similarity).);MOD_RES (N6-acetyllysine; alternate.);MOD_RES (N6-malonyllysine; alternate.);DOMAIN (EF-1-gamma C-terminal.)
P36578	ILKSPEIQR	YES	60S ribosomal protein L4	RPL4;60S ribosomal protein L4;60S ribosomal protein L1;RL4;	(Human)	15	HKMINTDLSR	ILKSPEIQRA	292	427							MOD_RES (N-acetylalanine.);MOD_RES (N6-acetyllysine.);MOD_RES (N6-acetyllysine (By similarity).);INIT_MET (Removed.)	CHAIN (60S ribosomal protein L4.)	MOD_RES (Phosphoserine.);MOD_RES (Citrulline (By similarity).);MOD_RES (N6-acetyllysine.);MOD_RES (N6-acetyllysine (By similarity).);COMPBIAS (Lys-rich.)
P06576	IMDPNIVGSEHYDVAR	YES	ATP synthase subunit beta, mitochondrial	ATP5B;ATP synthase subunit beta, mitochondrial;ATPB;	(Human)	12	AVDPLDSTSR	IMDPNIVGSE	407	529							NP_BIND (ATP (By similarity).);MOD_RES (N6-acetyllysine; alternate (By similarity).);MOD_RES (N6-succinyllysine; alternate (By similarity).);MOD_RES (N6-acetyllysine; alternate.);MOD_RES (N6-acetyllysine.);TRANSIT (Mitochondrion.)	CHAIN (ATP synthase subunit beta, mitochondrial.)	MOD_RES (N6-acetyllysine.);MOD_RES (N6-acetyllysine (By similarity).);MOD_RES (N6-acetyllysine; alternate (By similarity).);MOD_RES (N6-succinyllysine; alternate (By similarity).);MOD_RES (Phosphoserine (By similarity).)				359
P11177	IMEGPAFNFLDAPAVR	YES	Pyruvate dehydrogenase E1 component subunit beta, mitochondrial	PDHB;Pyruvate dehydrogenase E1 component subunit beta, mitochondrial;ODPB;	(Human)	3	FGVGAEICAR	IMEGPAFNFL	309	359							MOD_RES (Phosphotyrosine (By similarity).);TRANSIT (Mitochondrion.);BINDING (Thiamine pyrophosphate.)	CHAIN (Pyruvate dehydrogenase E1 component subunit beta, mitochondrial.)	MOD_RES (N6-acetyllysine (By similarity).)				278
P06576	IMNVIGEPIDER	YES	ATP synthase subunit beta, mitochondrial	ATP5B;ATP synthase subunit beta, mitochondrial;ATPB;	(Human)	12	IPVGPETLGR	IMNVIGEPID	144	529					Subtiligase Based Positive Selection		MOD_RES (N6-acetyllysine; alternate (By similarity).);MOD_RES (N6-succinyllysine; alternate (By similarity).);MOD_RES (N6-acetyllysine; alternate.);TRANSIT (Mitochondrion.)	CHAIN (ATP synthase subunit beta, mitochondrial.)	NP_BIND (ATP (By similarity).);MOD_RES (N6-acetyllysine; alternate (By similarity).);MOD_RES (N6-succinyllysine; alternate (By similarity).);MOD_RES (N6-acetyllysine.);MOD_RES (N6-acetyllysine (By similarity).);MOD_RES (Phosphoserine (By similarity).)				96
Q15365	INISEGNCPER	YES	Poly(rC)-binding protein 1	PCBP1;Poly(rC)-binding protein 1;Alpha-CP1 ;Heterogeneous nuclear ribonucleoprotein E1 Short=hnRNP E1 ;Nucleic acid-binding protein SUB2.3;PCBP1;	(Human)	2	KRIREESGAR	INISEGNCPE	47	356							MOD_RES (N-acetylmethionine.)	DOMAIN (KH 1.);CHAIN (Poly(rC)-binding protein 1.)	MOD_RES (Phosphoserine.);DOMAIN (KH 2.);DOMAIN (KH 3.)
O75439	IPIPELEAR	YES	Mitochondrial-processing peptidase subunit beta	PMPCB;Mitochondrial-processing peptidase subunit beta;Beta-MPP ;P-52;MPPB;M16.003	(Human)	7	GRQMLCYNRR	IPIPELEARI	433	489							METAL (Zinc (By similarity).);TRANSIT (Mitochondrion.);ACT_SITE (Proton acceptor (By similarity).)	CHAIN (Mitochondrial-processing peptidase subunit beta.)					387
P06576	IPSAVGYQPTLATDMGTMQER	YES	ATP synthase subunit beta, mitochondrial	ATP5B;ATP synthase subunit beta, mitochondrial;ATPB;	(Human)	12	GSEVSALLGR	IPSAVGYQPT	325	529							NP_BIND (ATP (By similarity).);MOD_RES (N6-acetyllysine; alternate (By similarity).);MOD_RES (N6-succinyllysine; alternate (By similarity).);MOD_RES (N6-acetyllysine; alternate.);MOD_RES (N6-acetyllysine.);TRANSIT (Mitochondrion.)	CHAIN (ATP synthase subunit beta, mitochondrial.)	MOD_RES (N6-acetyllysine.);MOD_RES (N6-acetyllysine (By similarity).);MOD_RES (N6-acetyllysine; alternate (By similarity).);MOD_RES (N6-succinyllysine; alternate (By similarity).);MOD_RES (Phosphoserine (By similarity).)				277
P40926	IQEAGTEVVKAK	YES	Malate dehydrogenase, mitochondrial	MDH2;Malate dehydrogenase, mitochondrial;MDHM;	(Human)	7	QDQLTALTGR	IQEAGTEVVK	230	338							MOD_RES (N6-acetyllysine; alternate (By similarity).);MOD_RES (N6-succinyllysine; alternate (By similarity).);MOD_RES (N6-acetyllysine.);MOD_RES (N6-acetyllysine; alternate.);MOD_RES (N6-succinyllysine (By similarity).);NP_BIND (NAD.);TRANSIT (Mitochondrion (By similarity).);BINDING (NAD.);BINDING (Substrate.);ACT_SITE (Proton acceptor (By similarity).);MUTAGEN (K->R: No activation of enzyme acti…	CHAIN (Malate dehydrogenase, mitochondrial.)	MOD_RES (N6-acetyllysine; alternate (By similarity).);MOD_RES (N6-malonyllysine; alternate (By similarity).);MOD_RES (N6-succinyllysine; alternate (By similarity).);MOD_RES (N6-succinyllysine (By similarity).);MOD_RES (N6-acetyllysine; alternate.);MOD_RES (N6-malonyllysine; alternate.);BINDING (NAD.);MUTAGEN (K->R: No activation of enzyme activity on treatment with TSA or NAM; when associated wit…				205
P32004	IQIPEELMEPPVITEQSPR	no
P32004	IQIPEEYEGHHVMEPPVITEQSPR	YES	Neural cell adhesion molecule L1	L1CAM;Neural cell adhesion molecule L1;L1CAM;	(Human)	X	PLLLCSPCLL	IQIPEEYEGH	20	1257	X	X					SIGNAL ()		DISULFID (By similarity.);TOPO_DOM (Extracellular (Potential).);TOPO_DOM (Cytoplasmic (Potential).);CHAIN (Neural cell adhesion molecule L1.);CARBOHYD (N-linked (GlcNAc...) (Potential).);CARBOHYD (N-linked (GlcNAc...).);TRANSMEM (Helical; (Potential).);MOTIF (Cell attachment site (Potential).);MOD_RES (Phosphoserine.);MOD_RES (Phosphoserine; by CaMK2.);DOMAIN (Ig-like C2-type 1.);DOMAIN (Ig-like …	0		-1124
Q00325	IQTQPGYANTLR	YES	Phosphate carrier protein, mitochondrial	SLC25A3;Phosphate carrier protein, mitochondrial;Phosphate transport protein Short=PTP ;Solute carrier family 25 member 3;MPCP;	(Human)	12	LAPMEAAKVR	IQTQPGYANT	190	362							TOPO_DOM (Mitochondrial intermembrane (Potential).);TOPO_DOM (Mitochondrial matrix (Potential).);TRANSMEM (Helical; Name=1; (Potential).);TRANSMEM (Helical; Name=2; (Potential).);TRANSMEM (Helical; Name=3; (Potential).);MOD_RES (N6-acetyllysine.);REPEAT (Solcar 1.);TRANSIT (Mitochondrion (By similarity).)	TOPO_DOM (Mitochondrial matrix (Potential).);CHAIN (Phosphate carrier protein, mitochondrial.);REPEAT (Solcar 2.)	TOPO_DOM (Mitochondrial intermembrane (Potential).);TOPO_DOM (Mitochondrial matrix (Potential).);TRANSMEM (Helical; Name=4; (Potential).);TRANSMEM (Helical; Name=5; (Potential).);TRANSMEM (Helical; Name=6; (Potential).);MOD_RES (Phosphotyrosine.);MOD_RES (N6-acetyllysine (By similarity).);REPEAT (Solcar 3.)			103	140
P13645	IRLENEIQTYR	YES	Keratin, type I cytoskeletal 10	KRT10;Keratin, type I cytoskeletal 10;Cytokeratin-10 Short=CK-10 ;Keratin-10 Short=K10;K1C10;	(Human)	17	TEYQQLLDIK	IRLENEIQTY	440	584							MOD_RES (Phosphoserine.);REGION (Head.);REGION (Coil 1A.);REGION (Linker 1.);REGION (Coil 1B.);REGION (Linker 12.)	COMPBIAS (Gly-rich.);CHAIN (Keratin, type I cytoskeletal 10.);REGION (Rod.);REGION (Coil 2.)	COMPBIAS (Ser-rich.);REGION (Tail.)
Q7L2E3	ISAVSVAQR	YES	Putative ATP-dependent RNA helicase DHX30	DHX30;Putative ATP-dependent RNA helicase DHX30;DEAH box protein 30;DHX30;	(Human)	3	CNVIITQPRR	ISAVSVAQRV	494	1194							COMPBIAS (Poly-Glu.);NP_BIND (ATP (By similarity).);DOMAIN (DRBM.)	CHAIN (Putative ATP-dependent RNA helicase DHX30.);DOMAIN (Helicase ATP-binding.)	MOTIF (DEAH box.);DOMAIN (Helicase C-terminal.)
P51659	ISDEDWDIIHR	YES	Peroxisomal multifunctional enzyme type 2	HSD17B4;Peroxisomal multifunctional enzyme type 2;17-beta-hydroxysteroid dehydrogenase 4 Short=17-beta-HSD 4 ;D-bifunctional protein Short=DBP ;Multifunctional protein 2 Short=MPF-2;DHB4;	(Human)	5	GILRDRSFAR	ISDEDWDIIH	111	736							MOD_RES (N6-acetyllysine; alternate (By similarity).);MOD_RES (N6-succinyllysine; alternate (By similarity).);MOD_RES (N6-succinyllysine (By similarity).);NP_BIND (NAD (By similarity).);NP_BIND (NAD.);BINDING (NAD; via amide nitrogen.);BINDING (NAD.);BINDING (NAD; via carbonyl oxygen.);MUTAGEN (G->S: No dehydrogenase activity.)	CHAIN (Peroxisomal multifunctional enzyme type 2.);CHAIN ((3R)-hydroxyacyl-CoA dehydrogenase.);REGION ((3R)-hydroxyacyl-CoA dehydrogenase.)	CHAIN (Enoyl-CoA hydratase 2.);MOTIF (Microbody targeting signal (Potential).);MOD_RES (N6-succinyllysine (By similarity).);MOD_RES (Phosphoserine.);MOD_RES (N6-acetyllysine.);REGION (Enoyl-CoA hydratase 2.);REGION ((3R)-3-hydroxydecanoyl-CoA binding (By similarity).);NP_BIND (NAD.);BINDING (Substrate (By similarity).);BINDING ((3R)-3-hydroxydecanoyl-CoA (By similarity).);BINDING ((3R)-3-hydroxyd…
P49755	ISFHLPINSR	YES	Transmembrane emp24 domain-containing protein 10	TMED10;Transmembrane emp24 domain-containing protein 10;21 kDa transmembrane-trafficking protein ;S31III125 Short=S31I125 ;Tmp-21-I ;Transmembrane protein Tmp21 ;p23 ;p24 family protein delta-1 Short=p24delta1 ;p24delta;TMEDA;	(Human)	14	FLLGPRLVLA	ISFHLPINSR	32	219	X	X			Subtiligase Based Positive Selection;unknown		SIGNAL ()	REGION (Required for interaction with STX17.)	MOD_RES (Omega-N-methylated arginine (By similarity).);REGION (Required for TMED10 and TMED2 cis-Golgi network localization.);REGION (Interaction with COPG1.);REGION (Interaction with ARF1.);DOMAIN (GOLD.);MOTIF (COPI vesicle coat-binding.);MOTIF (COPII vesicle coat-binding.);CHAIN (Transmembrane emp24 domain-containing protein 10.);MUTAGEN (FF->AA: Disrupts interaction with COPG1 and association…	0		-175
P62805	ISGLIYEETR	YES	Histone H4	HIST4H4;Histone H4;H4;	(Human)	1,12,6	RLARRGGVKR	ISGLIYEETR	47	103							DNA_BIND ();MOD_RES (N-acetylserine.);MOD_RES (Phosphoserine.);MOD_RES (Asymmetric dimethylarginine; by PRMT1; alternate.);MOD_RES (Citrulline; alternate.);MOD_RES (Omega-N-methylarginine; by PRMT1; alternate.);MOD_RES (Symmetric dimethylarginine; by PRMT5 and PRMT7; alternate (By similarity).);MOD_RES (N6-acetyllysine; alternate.);MOD_RES (N6-crotonyl-L-lysine; alternate.);MOD_RES (N6-crotonyl-L…	CHAIN (Histone H4.)	MOD_RES (Phosphoserine; by PAK2.);MOD_RES (Phosphotyrosine.);MOD_RES (Phosphotyrosine (By similarity).);MOD_RES (N6-acetyllysine; alternate.);MOD_RES (N6-succinyllysine; alternate (By similarity).);CROSSLNK (Glycyl lysine isopeptide (Lys-Gly) (interchain with G-Cter in ubiquitin); alternate.)
Q9NVI7	ITVLEALR	YES	ATPase family AAA domain-containing protein 3A	ATAD3A;ATPase family AAA domain-containing protein 3A;ATD3A;	(Human)	1	KPSLVRETSR	ITVLEALRHP	339	634							TOPO_DOM (Mitochondrial intermembrane (Potential).);TRANSMEM (Helical; (Potential).);INIT_MET (Removed.);MOD_RES (N-acetylserine.);COILED (Potential.);REGION (Required for interaction with the inner surface of the mitochondrial outer membrane.)	TOPO_DOM (Mitochondrial matrix (Potential).);CHAIN (ATPase family AAA domain-containing protein 3A.);REGION (S100B-binding.)	NP_BIND (ATP (Potential).);MOD_RES (N6-acetyllysine.);MUTAGEN (V->S: Loss of S100B-binding; when associated with S-345.);MUTAGEN (L->S: Loss of S100B-binding; when associated with S-341.);MUTAGEN (Missing: Decrease in S100B-binding.);MUTAGEN (K->E: No effect on homooligomerization. Immediate fragmentation of the mitochondrial network.);MUTAGEN (D->Q: No effect on homooligomerization. Immediate fr…			26
Q5T9A4	ITVLEALR	YES	ATPase family AAA domain-containing protein 3B	ATAD3B;ATPase family AAA domain-containing protein 3B;AAA-TOB3;ATD3B;	(Human)	1	KPSLVRETSR	ITVLEALRHP	291	648							COMPBIAS (Poly-Pro.);TOPO_DOM (Mitochondrial intermembrane (Potential).);INTRAMEM (Helical; (Potential).);INIT_MET (Removed.);MOD_RES (N-acetylserine.);COILED (Potential.)	TOPO_DOM (Mitochondrial intermembrane (Potential).);CHAIN (ATPase family AAA domain-containing protein 3B.)	NP_BIND (ATP (Potential).);MOD_RES (N6-acetyllysine.)
P35221	IVAECNAVR	YES	Catenin alpha-1	CTNNA1;Catenin alpha-1;Alpha E-catenin ;Cadherin-associated protein ;Renal carcinoma antigen NY-REN-13;CTNA1;	(Human)	5	SCTRDDRRER	IVAECNAVRQ	333	906							INIT_MET (Removed.);MOD_RES (N-acetylthreonine.);REGION (Involved in homodimerization.);REGION (Interaction with JUP and CTNNB1.)	CHAIN (Catenin alpha-1.);REGION (Interaction with alpha-actinin.)	MOD_RES (Phosphothreonine.);MOD_RES (Phosphoserine.)
P04075	IVAPGKGIL	YES	Fructose-bisphosphate aldolase A	ALDOA;Fructose-bisphosphate aldolase A;Lung cancer antigen NY-LU-1 ;Muscle-type aldolase;ALDOA;	(Human)	16	KKELSDIAHR	IVAPGKGILA	23	364					N-TAILS		INIT_MET (Removed.)	CHAIN (Fructose-bisphosphate aldolase A.)	SITE (Necessary for preference for fructose 1,6-bisphosphate over fructose 1- phosphate.);MOD_RES (Phosphoserine.);MOD_RES (N6-acetyllysine.);MOD_RES (N6-malonyllysine.);ACT_SITE (Proton acceptor (By similarity).);ACT_SITE (Schiff-base intermediate with dihydroxyacetone-P.);BINDING (Substrate.)
P04075	IVAPGKGILAADESTGSIAKR	YES	Fructose-bisphosphate aldolase A	ALDOA;Fructose-bisphosphate aldolase A;Lung cancer antigen NY-LU-1 ;Muscle-type aldolase;ALDOA;	(Human)	16	KKELSDIAHR	IVAPGKGILA	23	364					N-TAILS		INIT_MET (Removed.)	CHAIN (Fructose-bisphosphate aldolase A.)	SITE (Necessary for preference for fructose 1,6-bisphosphate over fructose 1- phosphate.);MOD_RES (Phosphoserine.);MOD_RES (N6-acetyllysine.);MOD_RES (N6-malonyllysine.);ACT_SITE (Proton acceptor (By similarity).);ACT_SITE (Schiff-base intermediate with dihydroxyacetone-P.);BINDING (Substrate.)
P57678	IVEALR	YES	Gem-associated protein 4	GEMIN4;Gem-associated protein 4;Component of gems 4 ;p97;GEMI4;	(Human)	17	KSDWERVGRP	IVEALREISS	46	1058							MOD_RES (N-acetylmethionine.)	CHAIN (Gem-associated protein 4.)	MOD_RES (Phosphoserine.);REGION (Leucine-zipper (Potential).)
P06576	IVGSEHYDVAR	YES	ATP synthase subunit beta, mitochondrial	ATP5B;ATP synthase subunit beta, mitochondrial;ATPB;	(Human)	12	DSTSRIMDPN	IVGSEHYDVA	412	529				CATS			NP_BIND (ATP (By similarity).);MOD_RES (N6-acetyllysine; alternate (By similarity).);MOD_RES (N6-succinyllysine; alternate (By similarity).);MOD_RES (N6-acetyllysine; alternate.);MOD_RES (N6-acetyllysine.);TRANSIT (Mitochondrion.)	CHAIN (ATP synthase subunit beta, mitochondrial.)	MOD_RES (N6-acetyllysine.);MOD_RES (N6-acetyllysine (By similarity).);MOD_RES (N6-acetyllysine; alternate (By similarity).);MOD_RES (N6-succinyllysine; alternate (By similarity).);MOD_RES (Phosphoserine (By similarity).)				364
P62491	IVSQKQMSDR	YES	Ras-related protein Rab-11A	RAB11A;Ras-related protein Rab-11A;YL8;RB11A;	(Human)	15	FQTILTEIYR	IVSQKQMSDR	175	216							MOD_RES (N-acetylglycine.);INIT_MET (Removed.);NP_BIND (GTP.);MOTIF (Effector region (By similarity).);MUTAGEN (S->N: Dominant-negative mutant. Induces increased number of binucleated cells, indicating defects in cytokinesis. Inhibits the transport of NPC1L1 to the plama membrane. Disrupts the trafficking of CDH1 to the plasma membrane and promotes accumulation of );MUTAGEN (Q->L: Constitutively …	CHAIN (Ras-related protein Rab-11A.)	MOD_RES (Cysteine methyl ester (Potential).);PROPEP (Removed in mature form (Potential).);LIPID (S-geranylgeranyl cysteine.)		-42
P07954	IYELAAGGTAVGTGLNTR	YES	Fumarate hydratase, mitochondrial	FH;Fumarate hydratase, mitochondrial;FUMH;	(Human)	1	MTRIKAAMPR	IYELAAGGTA	269	510							MOD_RES (N6-acetyllysine; alternate (By similarity).);MOD_RES (N6-succinyllysine; alternate (By similarity).);MOD_RES (N6-acetyllysine; alternate.);MOD_RES (N6-acetyllysine.);MOD_RES (N6-acetyllysine (By similarity).);REGION (B site (By similarity).);REGION (Substrate binding (By similarity).);TRANSIT (Mitochondrion (By similarity).);BINDING (Substrate (By similarity).)	CHAIN (Fumarate hydratase, mitochondrial.)	MOD_RES (N6-acetyllysine; alternate.);MOD_RES (N6-succinyllysine; alternate (By similarity).);MOD_RES (N6-succinyllysine (By similarity).);MOD_RES (N6-acetyllysine (By similarity).)				224
P25705	IYVAIGQKRSTVAQLVKR	YES	ATP synthase subunit alpha, mitochondrial	ATP5A1;ATP synthase subunit alpha, mitochondrial;ATPA;	(Human)	18	GSDEKKKLYC	IYVAIGQKRS	245	553							NP_BIND (ATP (By similarity).);MOD_RES (Pyrrolidone carboxylic acid (By similarity).);MOD_RES (Phosphoserine (By similarity).);MOD_RES (N6-acetyllysine (By similarity).);MOD_RES (N6-acetyllysine; alternate.);MOD_RES (N6-succinyllysine; alternate (By similarity).);MOD_RES (Phosphoserine.);MOD_RES (N6-acetyllysine; alternate (By similarity).);TRANSIT (Mitochondrion.)	CHAIN (ATP synthase subunit alpha, mitochondrial.)	SITE (Required for activity (By similarity).);MOD_RES (N6-acetyllysine; alternate.);MOD_RES (N6-succinyllysine; alternate (By similarity).);MOD_RES (N6-acetyllysine; alternate (By similarity).);MOD_RES (N6-acetyllysine.);MOD_RES (N6-acetyllysine (By similarity).)				201
P62873	KACADATLSQITNNIDPVGR	YES	Guanine nucleotide-binding protein G(I)/G(S)/G(T) subunit beta-1	GNB1;Guanine nucleotide-binding protein G(I)/G(S)/G(T) subunit beta-1;Transducin beta chain 1;GBB1;	(Human)	1	QLKNQIRDAR	KACADATLSQ	23	340							MOD_RES (N-acetylserine.);INIT_MET (Removed.)	CHAIN (Guanine nucleotide-binding protein G(I)/G(S)/G(T) subunit beta-1.)	MOD_RES (Phosphohistidine (By similarity).);REPEAT (WD 1.);REPEAT (WD 2.);REPEAT (WD 3.);REPEAT (WD 4.);REPEAT (WD 5.);REPEAT (WD 6.);REPEAT (WD 7.);MUTAGEN (T->A: Abolishes interaction with PTH1R and signaling in response to PTH1R agonist; when associated with A-337 and A-339.);MUTAGEN (K->A: Abolishes interaction with PTH1R and signaling in response to PTH1R agonist; when associated with A-47 a…
P62879	KACGDSTLTQITAGLDPVGR	YES	Guanine nucleotide-binding protein G(I)/G(S)/G(T) subunit beta-2	GNB2;Guanine nucleotide-binding protein G(I)/G(S)/G(T) subunit beta-2;G protein subunit beta-2 ;Transducin beta chain 2;GBB2;	(Human)	7	QLRNQIRDAR	KACGDSTLTQ	23	340							MOD_RES (N-acetylserine.);INIT_MET (Removed.)	CHAIN (Guanine nucleotide-binding protein G(I)/G(S)/G(T) subunit beta-2.)	MOD_RES (Phosphotyrosine (By similarity).);REPEAT (WD 1.);REPEAT (WD 2.);REPEAT (WD 3.);REPEAT (WD 4.);REPEAT (WD 5.);REPEAT (WD 6.);REPEAT (WD 7.)
P62269	KADIDLTKR	YES	40S ribosomal protein S18	RPS18;40S ribosomal protein S18;Ke-3 Short=Ke3;RS18;	(Human)	6	GRRYAHVVLR	KADIDLTKRA	47	152				GRAA	unknown		MOD_RES (N-acetylserine.);INIT_MET (Removed.)	CHAIN (40S ribosomal protein S18.)	MOD_RES (N6-acetyllysine.)
P27824	KAPVPTGEVYFADSFDR	YES	Calnexin	CANX;Calnexin;IP90 ;Major histocompatibility complex class I antigen-binding protein p88 ;p90;CALX;	(Human)	5	APPSSPKVTY	KAPVPTGEVY	61	592							SIGNAL (Potential.)	TOPO_DOM (Lumenal (Potential).);CHAIN (Calnexin.)	DISULFID (By similarity.);LIPID (S-palmitoyl cysteine.);TOPO_DOM (Cytoplasmic (Potential).);REPEAT (1-1.);REPEAT (1-2.);REPEAT (1-3.);REPEAT (1-4.);REPEAT (2-1.);REPEAT (2-2.);REPEAT (2-3.);REPEAT (2-4.);TRANSMEM (Helical; (Potential).);MOD_RES (N6-acetyllysine.);MOD_RES (Phosphoserine.);MOD_RES (Phosphothreonine.);MOD_RES (Phosphoserine; by MAPK3.);BINDING (Carbohydrate (By similarity).);METAL (…	40		-442
P46782	KAQCPIVER	YES	40S ribosomal protein S5	RPS5;40S ribosomal protein S5;40S ribosomal protein S5, N-terminally processed;RS5;	(Human)	19	AGRYAAKRFR	KAQCPIVERL	63	204							MOD_RES (N-acetylmethionine; in 40S ribosomal protein S5; alternate.);MOD_RES (N-acetylthreonine; in 40S ribosomal protein S5, N-terminally processed.);MOD_RES (N6-acetyllysine.);INIT_MET (Removed; alternate.)	CHAIN (40S ribosomal protein S5.);CHAIN (40S ribosomal protein S5, N-terminally processed.)
P26640	KAVLVALKER	YES	Valine--tRNA ligase	VARS;Valine--tRNA ligase;Protein G7a ;Valyl-tRNA synthetase Short=ValRS;SYVC;	(Human)	6	FLGLPRFEAR	KAVLVALKER	638	1264							MOD_RES (N-acetylserine.);INIT_MET (Removed.);DOMAIN (GST C-terminal.);MOTIF ("HIGH" region.)	CHAIN (Valine--tRNA ligase.)	MOD_RES (N6-acetyllysine.);MOTIF ("KMSKS" region.);BINDING (ATP (By similarity).)
Q00341	KDIVAR	YES	Vigilin	HDLBP;Vigilin;High density lipoprotein-binding protein Short=HDL-binding protein;VIGLN;	(Human)	2	GKLDAVMKAR	KDIVARLQTQ	141	1268							MOD_RES (N-acetylserine.);MOD_RES (Phosphoserine.);INIT_MET (Removed.)	CHAIN (Vigilin.)	DOMAIN (KH 1.);DOMAIN (KH 2.);DOMAIN (KH 3.);DOMAIN (KH 4.);DOMAIN (KH 5.);DOMAIN (KH 6.);DOMAIN (KH 7.);DOMAIN (KH 8.);DOMAIN (KH 9.);DOMAIN (KH 10.);DOMAIN (KH 11.);DOMAIN (KH 12.);DOMAIN (KH 13.);DOMAIN (KH 14.);MOD_RES (Phosphothreonine (Potential).);MOD_RES (Phosphotyrosine.);MOD_RES (N6-acetyllysine (By similarity).)
P14625	KEAESSPFVER	YES	Endoplasmin	HSP90B1;Endoplasmin;94 kDa glucose-regulated protein Short=GRP-94 ;Heat shock protein 90 kDa beta member 1 ;Tumor rejection antigen 1 ;gp96 homolog;ENPL;	(Human)	12	KIYFMAGSSR	KEAESSPFVE	547	803							DISULFID (Interchain (By similarity).);SIGNAL ();CARBOHYD (N-linked (GlcNAc...).);CARBOHYD (N-linked (GlcNAc...) (Potential).);MOD_RES (Phosphoserine.);MOD_RES (N6-succinyllysine (By similarity).);MOD_RES (N6-acetyllysine (By similarity).);BINDING (ATP (By similarity).);BINDING (ATP; via amide nitrogen (By similarity).)	CHAIN (Endoplasmin.)	MOTIF (Prevents secretion from ER.);MOD_RES (N6-succinyllysine (By similarity).)	525
P55809	KEGDGEAKSAKPGDDVR	YES	Succinyl-CoA:3-ketoacid coenzyme A transferase 1, mitochondrial	OXCT1;Succinyl-CoA:3-ketoacid coenzyme A transferase 1, mitochondrial;3-oxoacid CoA-transferase 1 ;Somatic-type succinyl-CoA:3-oxoacid CoA-transferase Short=SCOT-s;SCOT1;	(Human)	5	EKRIERLSIR	KEGDGEAKSA	286	520							MOD_RES (Phosphoserine.);MOD_RES (N6-succinyllysine (By similarity).);TRANSIT (Mitochondrion.)	CHAIN (Succinyl-CoA:3-ketoacid coenzyme A transferase 1, mitochondrial.)	MOD_RES (N6-succinyllysine (By similarity).);ACT_SITE (5-glutamyl coenzyme A thioester intermediate (By similarity).)				246
P30084	KEGMTAFVEKR	YES	Enoyl-CoA hydratase, mitochondrial	ECHS1;Enoyl-CoA hydratase, mitochondrial;Enoyl-CoA hydratase 1 ;Short-chain enoyl-CoA hydratase Short=SCEH;ECHM;	(Human)	10	FYSTFATDDR	KEGMTAFVEK	273	290							MOD_RES (N6-acetyllysine; alternate (By similarity).);MOD_RES (N6-succinyllysine; alternate (By similarity).);MOD_RES (N6-acetyllysine.);MOD_RES (N6-succinyllysine (By similarity).);MOD_RES (N6-acetyllysine (By similarity).);REGION (Substrate binding.);TRANSIT (Mitochondrion.);BINDING (Substrate; via amide nitrogen.);SITE (Important for catalytic activity (By similarity).)	CHAIN (Enoyl-CoA hydratase, mitochondrial.)					245
P12236	KGADIMYTGTVDCWR	YES	ADP/ATP translocase 3	SLC25A6;ADP/ATP translocase 3;ADP,ATP carrier protein 3 ;ADP,ATP carrier protein, isoform T2 Short=ANT 2 ;Adenine nucleotide translocator 3 Short=ANT 3 ;Solute carrier family 25 member 6;ADT3;	(Human)	X	RRRMMMQSGR	KGADIMYTGT	245	298							MOTIF (Substrate recognition (By similarity).);REPEAT (Solcar 1.);REPEAT (Solcar 2.);TRANSMEM (Helical; Name=1; (By similarity).);TRANSMEM (Helical; Name=2; (By similarity).);TRANSMEM (Helical; Name=3; (By similarity).);TRANSMEM (Helical; Name=4; (By similarity).);TRANSMEM (Helical; Name=5; (By similarity).);INIT_MET (Removed; alternate.);MOD_RES (N-acetylmethionine.);MOD_RES (N-acetylthreonine; …	REPEAT (Solcar 3.);CHAIN (ADP/ATP translocase 3.);CHAIN (ADP/ATP translocase 3, N-terminally processed.)	TRANSMEM (Helical; Name=6; (By similarity).);MOD_RES (N6-acetyllysine.)			205
P62266	KGHAVGDIPGVR	YES	40S ribosomal protein S23	RPS23;40S ribosomal protein S23;RS23;	(Human)	5	DEVLVAGFGR	KGHAVGDIPG	108	143							MOD_RES (N6-succinyllysine (By similarity).);MOD_RES (3-hydroxyproline.);INIT_MET (Removed.)	CHAIN (40S ribosomal protein S23.)	MOD_RES (N6-acetyllysine.)
P05141	KGTDIMYTGTLDCWR	YES	ADP/ATP translocase 2	SLC25A5;ADP/ATP translocase 2;ADP,ATP carrier protein 2 ;ADP,ATP carrier protein, fibroblast isoform ;Adenine nucleotide translocator 2 Short=ANT 2 ;Solute carrier family 25 member 5;ADT2;	(Human)	X	RRRMMMQSGR	KGTDIMYTGT	245	298							MOTIF (Substrate recognition (By similarity).);REPEAT (Solcar 1.);REPEAT (Solcar 2.);TRANSMEM (Helical; Name=1; (By similarity).);TRANSMEM (Helical; Name=2; (By similarity).);TRANSMEM (Helical; Name=3; (By similarity).);TRANSMEM (Helical; Name=4; (By similarity).);TRANSMEM (Helical; Name=5; (By similarity).);INIT_MET (Removed; alternate.);MOD_RES (N-acetylmethionine.);MOD_RES (N-acetylthreonine; …	REPEAT (Solcar 3.);CHAIN (ADP/ATP translocase 2.);CHAIN (ADP/ATP translocase 2, N-terminally processed.)	TRANSMEM (Helical; Name=6; (By similarity).);MOD_RES (N6-acetyllysine; alternate (By similarity).);MOD_RES (N6-succinyllysine; alternate (By similarity).)			205
P27824	KIPNPDFFEDLEPFR	YES	Calnexin	CANX;Calnexin;IP90 ;Major histocompatibility complex class I antigen-binding protein p88 ;p90;CALX;	(Human)	5	PSYQGIWKPR	KIPNPDFFED	401	592							DISULFID (By similarity.);REPEAT (1-1.);REPEAT (1-2.);REPEAT (1-3.);REPEAT (1-4.);REPEAT (2-1.);REPEAT (2-2.);REPEAT (2-3.);MOD_RES (N6-acetyllysine.);SIGNAL (Potential.);BINDING (Carbohydrate (By similarity).);METAL (Calcium; via carbonyl oxygen (By similarity).);REGION (4 X approximate repeats.);REGION (Interaction with PPIB (By similarity).)	TOPO_DOM (Lumenal (Potential).);REPEAT (2-4.);CHAIN (Calnexin.);REGION (P domain (Extended arm) (By similarity).);REGION (4 X approximate repeats.)	LIPID (S-palmitoyl cysteine.);TOPO_DOM (Cytoplasmic (Potential).);TRANSMEM (Helical; (Potential).);MOD_RES (Phosphoserine.);MOD_RES (Phosphothreonine.);MOD_RES (Phosphoserine; by MAPK3.);METAL (Calcium (By similarity).);REGION (Sufficient to mediate interaction with SGIP1 (By similarity).)	380		-102
O15240	KKNAPPEPVPPPR	YES	Neurosecretory protein VGF	VGF;Neurosecretory protein VGF;Neuroendocrine regulatory peptide-1 Short=NERP-1 Contains: ;Neuroendocrine regulatory peptide-2 Short=NERP-2 Contains: ;Antimicrobial peptide VGF[554-577] Flags: Precursor;VGF;	(Human)	7	IEEVEEKRKR	KKNAPPEPVP	483	615							PEPTIDE (Neuroendocrine regulatory peptide-1.);PEPTIDE (Neuroendocrine regulatory peptide-2.);MOD_RES (Pyrrolidone carboxylic acid.);COMPBIAS (Asp/Glu-rich (acidic).);SIGNAL (Potential.)	CHAIN (Neurosecretory protein VGF.)	PEPTIDE (Antimicrobial peptide VGF[554-577].);MOD_RES (Proline amide.)	460
P36578	KLDELYGTWR	YES	60S ribosomal protein L4	RPL4;60S ribosomal protein L4;60S ribosomal protein L1;RL4;	(Human)	15	FCIWTESAFR	KLDELYGTWR	259	427							MOD_RES (N-acetylalanine.);MOD_RES (N6-acetyllysine.);INIT_MET (Removed.)	CHAIN (60S ribosomal protein L4.)	MOD_RES (N6-acetyllysine (By similarity).);MOD_RES (Phosphoserine.);MOD_RES (Citrulline (By similarity).);MOD_RES (N6-acetyllysine.);COMPBIAS (Lys-rich.)
P26641	KLDPGSEETQTLVR	YES	Elongation factor 1-gamma	EEF1G;Elongation factor 1-gamma;eEF-1B gamma;EF1G;	(Human)	11	QVDYESYTWR	KLDPGSEETQ	401	437							MOD_RES (N-acetylalanine.);MOD_RES (N6-acetyllysine.);MOD_RES (N6-acetyllysine (By similarity).);DOMAIN (GST N-terminal.);DOMAIN (GST C-terminal.);INIT_MET (Removed.)	CHAIN (Elongation factor 1-gamma.);DOMAIN (EF-1-gamma C-terminal.)	MOD_RES (N6-acetyllysine (By similarity).);MOD_RES (N6-acetyllysine; alternate.);MOD_RES (N6-malonyllysine; alternate.)
P35232	KLEAAEDIAYQLSR	YES	Prohibitin	PHB;Prohibitin;PHB;	(Human)	17	TAGDGLIELR	KLEAAEDIAY	240	272							MOD_RES (N6-acetyllysine (By similarity).);MOD_RES (N6-acetyllysine; alternate.);MOD_RES (N6-succinyllysine; alternate (By similarity).);COILED (Potential.)	CHAIN (Prohibitin.)	MOD_RES (Phosphotyrosine (By similarity).)
P84098	KLIKDGLIIR	YES	60S ribosomal protein L19	RPL19;60S ribosomal protein L19;RL19;	(Human)	17	ANANSRQQIR	KLIKDGLIIR	43	196				GRAM			MOD_RES (Citrulline (By similarity).);MOD_RES (Phosphoserine.)	CHAIN (60S ribosomal protein L19.)	MOD_RES (Phosphothreonine.)
P02461	KNPAR	YES	Collagen alpha-1(III) chain	COL3A1;Collagen alpha-1(III) chain;CO3A1;	(Human)	2	ESLISPDGSR	KNPARNCRDL	1256	1466							DISULFID (Interchain.);DOMAIN (VWFC.);MOD_RES (5-hydroxylysine; alternate.);MOD_RES (5-hydroxylysine.);MOD_RES (5-hydroxylysine; partial.);SIGNAL ();CHAIN (Collagen alpha-1(III) chain.);CARBOHYD (O-linked (Gal...); alternate.);REGION (Nonhelical region (N-terminal).);REGION (Triple-helical region.);REGION (Nonhelical region (C-terminal).);PROPEP (N-terminal propeptide.)	DOMAIN (Fibrillar collagen NC1.);PROPEP (C-terminal propeptide.)	DISULFID ();DISULFID (Interchain (with C-1285).);DISULFID (Interchain (with C-1268).);METAL (Calcium.);METAL (Calcium; via carbonyl oxygen.)	1232	1102
O95819	KNPHS	no
P27824	KPKAEEDEILNR	YES	Calnexin	CANX;Calnexin;IP90 ;Major histocompatibility complex class I antigen-binding protein p88 ;p90;CALX;	(Human)	5	GTVSQEEEDR	KPKAEEDEIL	571	592							DISULFID (By similarity.);LIPID (S-palmitoyl cysteine.);TOPO_DOM (Lumenal (Potential).);REPEAT (1-1.);REPEAT (1-2.);REPEAT (1-3.);REPEAT (1-4.);REPEAT (2-1.);REPEAT (2-2.);REPEAT (2-3.);REPEAT (2-4.);TRANSMEM (Helical; (Potential).);MOD_RES (N6-acetyllysine.);MOD_RES (Phosphoserine.);MOD_RES (Phosphothreonine.);MOD_RES (Phosphoserine; by MAPK3.);SIGNAL (Potential.);BINDING (Carbohydrate (By simil…	TOPO_DOM (Cytoplasmic (Potential).);CHAIN (Calnexin.);REGION (Sufficient to mediate interaction with SGIP1 (By similarity).)	MOD_RES (Phosphoserine.)	550		68
Q5T9A4	KQEESVQKQEAMR	YES	ATPase family AAA domain-containing protein 3B	ATAD3B;ATPase family AAA domain-containing protein 3B;AAA-TOB3;ATD3B;	(Human)	1	QQLLNEENLR	KQEESVQKQE	158	648							COMPBIAS (Poly-Pro.);INIT_MET (Removed.);MOD_RES (N-acetylserine.)	TOPO_DOM (Mitochondrial intermembrane (Potential).);CHAIN (ATPase family AAA domain-containing protein 3B.);COILED (Potential.)	NP_BIND (ATP (Potential).);TOPO_DOM (Mitochondrial intermembrane (Potential).);INTRAMEM (Helical; (Potential).);MOD_RES (N6-acetyllysine.)
P60866	KTPCGEGSKTWDR	YES	40S ribosomal protein S20	RPS20;40S ribosomal protein S20;RS20;	(Human)	8	PTKTLRITTR	KTPCGEGSKT	67	119							MOD_RES (N-acetylalanine.);MOD_RES (N6-succinyllysine; alternate (By similarity).);MOD_RES (Phosphothreonine.);MOD_RES (N6-acetyllysine (By similarity).);INIT_MET (Removed.);CROSSLNK (Glycyl lysine isopeptide (Lys-Gly) (interchain with G-Cter in ubiquitin); alternate.)	CHAIN (40S ribosomal protein S20.)	MOD_RES (N6-acetyllysine (By similarity).)
Q8IV32	KTTSKGPKCLTRKGPGAGPR	YES	Coiled-coil domain-containing protein 71	CCDC71;Coiled-coil domain-containing protein 71;CCD71;	(Human)	3	PGNPRPKAPR	KTTSKGPKCL	230	467								CHAIN (Coiled-coil domain-containing protein 71.)	COILED (Potential.)
Q02543	KVEEIAASKCR	YES	60S ribosomal protein L18a	RPL18A;60S ribosomal protein L18a;RL18A;	(Human)	19	RARAHSIQIM	KVEEIAASKC	128	176							MOD_RES (Phosphotyrosine.);MOD_RES (Phosphoserine.);MOD_RES (N6-succinyllysine (By similarity).)	CHAIN (60S ribosomal protein L18a.)
P10809	KVGGTSDVEVNEKKDR	YES	60 kDa heat shock protein, mitochondrial	HSPD1;60 kDa heat shock protein, mitochondrial;60 kDa chaperonin ;Chaperonin 60 Short=CPN60 ;Heat shock protein 60 Short=HSP-60 Short=Hsp60 ;HuCHA60 ;Mitochondrial matrix protein P1 ;P60 lymphocyte protein;CH60;	(Human)	2	AKLSDGVAVL	KVGGTSDVEV	405	573				CATS;CATL1	Subtiligase Based Positive Selection		MOD_RES (N6-succinyllysine (By similarity).);MOD_RES (Phosphoserine.);MOD_RES (N6-acetyllysine (By similarity).);MOD_RES (N6-acetyllysine; alternate.);MOD_RES (N6-succinyllysine; alternate (By similarity).);MOD_RES (N6-acetyllysine.);MOD_RES (N6-acetyllysine; alternate (By similarity).);MOD_RES (N6-malonyllysine; alternate.);TRANSIT (Mitochondrion.)	CHAIN (60 kDa heat shock protein, mitochondrial.)	MOD_RES (Phosphoserine (By similarity).);MOD_RES (N6-acetyllysine.);MOD_RES (N6-acetyllysine; alternate (By similarity).);MOD_RES (N6-succinyllysine; alternate (By similarity).)				378
P62917	KVGLIAAR	YES	60S ribosomal protein L8	RPL8;60S ribosomal protein L8;RL8;	(Human)	8	TIRRDAPAGR	KVGLIAARRT	234	257							MOD_RES ((3S)-3-hydroxyhistidine.);INIT_MET (Removed.);MUTAGEN (H->A,G: No incorporation into translating E.coli polysomes; ribosomes assembled normally. Significantly reduced translational activity.)	CHAIN (60S ribosomal protein L8.)
P09172	KVVTVLVR	YES	Dopamine beta-hydroxylase	DBH;Dopamine beta-hydroxylase;Dopamine beta-monooxygenase;DOPO;	(Human)	9	SQLHTHLTGR	KVVTVLVRDG	419	617							DISULFID (By similarity.);TOPO_DOM (Cytoplasmic (Potential).);CARBOHYD (N-linked (GlcNAc...) (Potential).);CARBOHYD (N-linked (GlcNAc...) (complex).);METAL (Copper A (By similarity).);METAL (Copper B (By similarity).);TRANSMEM (Helical; Signal-anchor for type II membrane protein; (Potential).);ACT_SITE (Potential.);DOMAIN (DOMON.)	DISULFID (By similarity.);TOPO_DOM (Intragranular (Potential).);CHAIN (Dopamine beta-hydroxylase.);CHAIN (Soluble dopamine beta-hydroxylase.)	DISULFID (By similarity.);DISULFID (Interchain (By similarity).);METAL (Copper B (By similarity).)			381
P35908	KYEDEINKR	YES	Keratin, type II cytoskeletal 2 epidermal	KRT2;Keratin, type II cytoskeletal 2 epidermal;Cytokeratin-2e Short=CK-2e ;Epithelial keratin-2e ;Keratin-2 epidermis ;Keratin-2e Short=K2e ;Type-II keratin Kb2;K22E;	(Human)	12	MQDLVEDYKK	KYEDEINKRT	267	639							MOD_RES (Phosphoserine.);REGION (Head.);REGION (Coil 1A.);REGION (Linker 1.)	CHAIN (Keratin, type II cytoskeletal 2 epidermal.);REGION (Rod.);REGION (Coil 1B.)	REGION (Linker 12.);REGION (Coil 2.);REGION (Tail.);SITE (Stutter.)
P55084	LAAAFAVSR	YES	Trifunctional enzyme subunit beta, mitochondrial	HADHB;Trifunctional enzyme subunit beta, mitochondrial;TP-beta Includes: RecName: Full=3-ketoacyl-CoA thiolase EC=2.3.1.16 ;Acetyl-CoA acyltransferase ;Beta-ketothiolase;ECHB;	(Human)	2	SETMGHSADR	LAAAFAVSRL	230	474							MOD_RES (N6-acetyllysine; alternate.);MOD_RES (N6-succinyllysine; alternate (By similarity).);MOD_RES (N6-succinyllysine (By similarity).);TRANSIT (Mitochondrion.);ACT_SITE (Acyl-thioester intermediate (By similarity).)	CHAIN (Trifunctional enzyme subunit beta, mitochondrial.)	MOD_RES (N6-succinyllysine (By similarity).);MOD_RES (N6-acetyllysine; alternate (By similarity).);MOD_RES (N6-succinyllysine; alternate (By similarity).);MOD_RES (N6-acetyllysine (By similarity).);ACT_SITE (Proton acceptor (By similarity).)				196
P05783	LAADDFR	YES	Keratin, type I cytoskeletal 18	KRT18;Keratin, type I cytoskeletal 18;Cell proliferation-inducing gene 46 protein ;Cytokeratin-18 Short=CK-18 ;Keratin-18 Short=K18;K1C18;	(Human)	12	RIVLQIDNAR	LAADDFRVKY	159	430							CARBOHYD (O-linked (GlcNAc); alternate.);CARBOHYD (O-linked (GlcNAc).);MOD_RES (N-acetylserine.);MOD_RES (Phosphoserine.);MOD_RES (Phosphoserine; alternate (By similarity).);MOD_RES (Phosphoserine; alternate.);MOD_RES (Phosphoserine; by CDK1.);MOD_RES (Phosphotyrosine.);MOD_RES (Phosphoserine; by MAPKAPK2 and MAPKAPK3 (Probable).);MOD_RES (Phosphoserine; by CAMK, PKC/PRKCE and AURKA.);MOD_RES (Ph…	CHAIN (Keratin, type I cytoskeletal 18.);REGION (Necessary for interaction with PNN.);REGION (Rod.);REGION (Coil 1B.)	MOD_RES (Phosphoserine.);MOD_RES (Phosphothreonine.);MOD_RES (Phosphoserine (By similarity).);MOD_RES (N6-acetyllysine.);REGION (Linker 12.);REGION (Interaction with DNAJB6.);REGION (Coil 2.);REGION (Tail.);MUTAGEN (D->E: Prevents cleavage by caspase-6 during apoptosis. Induces aggregates of keratin filaments in an altered organization.);SITE (Cleavage; by caspase-3, caspase-6 or caspase-7.);SITE…
Q2M2I5	LAADDFR	YES	Keratin, type I cytoskeletal 24	KRT24;Keratin, type I cytoskeletal 24;Cytokeratin-24 Short=CK-24 ;Keratin-24 Short=K24 ;Type I keratin-24;K1C24;	(Human)	17	GIILHIDNAR	LAADDFRLKY	225	525							COMPBIAS (Gly-rich.);REGION (Head.);REGION (Coil 1A.);REGION (Linker 1.)	CHAIN (Keratin, type I cytoskeletal 24.);REGION (Rod.);REGION (Coil 1B.)	REGION (Linker 12.);REGION (Coil 2.);REGION (Tail.)
P13645	LAADDFR	YES	Keratin, type I cytoskeletal 10	KRT10;Keratin, type I cytoskeletal 10;Cytokeratin-10 Short=CK-10 ;Keratin-10 Short=K10;K1C10;	(Human)	17	NILLQIDNAR	LAADDFRLKY	229	584							MOD_RES (Phosphoserine.);REGION (Head.);REGION (Coil 1A.);REGION (Linker 1.)	COMPBIAS (Gly-rich.);CHAIN (Keratin, type I cytoskeletal 10.);REGION (Rod.);REGION (Coil 1B.)	COMPBIAS (Ser-rich.);REGION (Linker 12.);REGION (Coil 2.);REGION (Tail.)
P05141	LAADVGKAGAER	YES	ADP/ATP translocase 2	SLC25A5;ADP/ATP translocase 2;ADP,ATP carrier protein 2 ;ADP,ATP carrier protein, fibroblast isoform ;Adenine nucleotide translocator 2 Short=ANT 2 ;Solute carrier family 25 member 5;ADT2;	(Human)	X	VYPLDFARTR	LAADVGKAGA	141	298					Subtiligase Based Positive Selection		REPEAT (Solcar 1.);TRANSMEM (Helical; Name=1; (By similarity).);TRANSMEM (Helical; Name=2; (By similarity).);INIT_MET (Removed; alternate.);MOD_RES (N-acetylmethionine.);MOD_RES (N-acetylthreonine; in ADP/ATP translocase 2, N-terminally processed.);MOD_RES (N6-malonyllysine.);MOD_RES (N6-succinyllysine (By similarity).);MOD_RES (N6,N6-dimethyllysine; alternate.);MOD_RES (N6-methyllysine; alternat…	REPEAT (Solcar 2.);TRANSMEM (Helical; Name=3; (By similarity).);CHAIN (ADP/ATP translocase 2.);CHAIN (ADP/ATP translocase 2, N-terminally processed.)	MOTIF (Substrate recognition (By similarity).);REPEAT (Solcar 3.);TRANSMEM (Helical; Name=4; (By similarity).);TRANSMEM (Helical; Name=5; (By similarity).);TRANSMEM (Helical; Name=6; (By similarity).);MOD_RES (N6-acetyllysine; alternate (By similarity).);MOD_RES (N6-malonyllysine; alternate.);MOD_RES (N6-succinyllysine; alternate (By similarity).);MOD_RES (N6-acetyllysine.);MOD_RES (N6-acetyllysi…			101
P12235	LAADVGKGAAQR	YES	ADP/ATP translocase 1	SLC25A4;ADP/ATP translocase 1;ADP,ATP carrier protein 1 ;ADP,ATP carrier protein, heart/skeletal muscle isoform T1 ;Adenine nucleotide translocator 1 Short=ANT 1 ;Solute carrier family 25 member 4;ADT1;	(Human)	4	VYPLDFARTR	LAADVGKGAA	141	298							CROSSLNK (Glycyl lysine isopeptide (Lys-Gly) (interchain with G-Cter in ubiquitin) (By similarity).);REPEAT (Solcar 1.);TRANSMEM (Helical; Name=1; (By similarity).);TRANSMEM (Helical; Name=2; (By similarity).);INIT_MET (Removed.);MOD_RES (N-acetylglycine.);BINDING (Nucleotide (By similarity).)	REPEAT (Solcar 2.);TRANSMEM (Helical; Name=3; (By similarity).);CHAIN (ADP/ATP translocase 1.)	MOTIF (Substrate recognition (By similarity).);REPEAT (Solcar 3.);TRANSMEM (Helical; Name=4; (By similarity).);TRANSMEM (Helical; Name=5; (By similarity).);TRANSMEM (Helical; Name=6; (By similarity).);MOD_RES (N6-succinyllysine (By similarity).);MOD_RES (S-nitrosocysteine (By similarity).)			101
P12236	LAADVGKSGTER	YES	ADP/ATP translocase 3	SLC25A6;ADP/ATP translocase 3;ADP,ATP carrier protein 3 ;ADP,ATP carrier protein, isoform T2 Short=ANT 2 ;Adenine nucleotide translocator 3 Short=ANT 3 ;Solute carrier family 25 member 6;ADT3;	(Human)	X	VYPLDFARTR	LAADVGKSGT	141	298							REPEAT (Solcar 1.);TRANSMEM (Helical; Name=1; (By similarity).);TRANSMEM (Helical; Name=2; (By similarity).);INIT_MET (Removed; alternate.);MOD_RES (N-acetylmethionine.);MOD_RES (N-acetylthreonine; in ADP/ATP translocase 3, N-terminally processed.);MOD_RES (N6-acetyllysine.);BINDING (Nucleotide (By similarity).)	REPEAT (Solcar 2.);TRANSMEM (Helical; Name=3; (By similarity).);CHAIN (ADP/ATP translocase 3.);CHAIN (ADP/ATP translocase 3, N-terminally processed.)	MOTIF (Substrate recognition (By similarity).);REPEAT (Solcar 3.);TRANSMEM (Helical; Name=4; (By similarity).);TRANSMEM (Helical; Name=5; (By similarity).);TRANSMEM (Helical; Name=6; (By similarity).);MOD_RES (N6-acetyllysine.)			101
Q15084	LAAVDATVNQVLASR	YES	Protein disulfide-isomerase A6	PDIA6;Protein disulfide-isomerase A6;Endoplasmic reticulum protein 5 Short=ER protein 5 Short=ERp5 ;Protein disulfide isomerase P5 ;Thioredoxin domain-containing protein 7;PDIA6;	(Human)	2	VKEQTKGKVK	LAAVDATVNQ	217	440							ACT_SITE (Nucleophile (By similarity).);DISULFID (Redox-active (By similarity).);SIGNAL ();DOMAIN (Thioredoxin 1.);MUTAGEN (C->S: 50% decrease in enzyme activity; when associated with S-58. Abolishes enzyme activity; when associated with S- 58; S-190 and S-193.);MUTAGEN (C->S: 50% decrease in enzyme activity; when associated with S-55. 90% decrease in enzyme activity; when associated with S-193. …	DOMAIN (Thioredoxin 2.);CHAIN (Protein disulfide-isomerase A6.)	MOD_RES (Phosphoserine.);COMPBIAS (Asp/Glu-rich (acidic).);MOTIF (Prevents secretion from ER (Potential).);SITE (Lowers pKa of C-terminal Cys of second active site (By similarity).)	197
Q9Y4L1	LAGLFNEQR	YES	Hypoxia up-regulated protein 1	HYOU1;Hypoxia up-regulated protein 1;150 kDa oxygen-regulated protein Short=ORP-150 ;170 kDa glucose-regulated protein Short=GRP-170;HYOU1;	(Human)	11	LEMELRLRER	LAGLFNEQRK	283	999							SIGNAL (By similarity.);CARBOHYD (N-linked (GlcNAc...).);CARBOHYD (N-linked (GlcNAc...) (Potential).)	CHAIN (Hypoxia up-regulated protein 1.)	COMPBIAS (Poly-Glu.);COMPBIAS (Poly-Pro.);CARBOHYD (N-linked (GlcNAc...).);CARBOHYD (N-linked (GlcNAc...) (Potential).);MOTIF (Prevents secretion from ER (Potential).);MOD_RES (N6-acetyllysine (By similarity).)	250
P07237	LAKVDATEESDLAQQYGVR	YES	Protein disulfide-isomerase	P4HB;Protein disulfide-isomerase;Cellular thyroid hormone-binding protein ;Prolyl 4-hydroxylase subunit beta ;p55;PDIA1;	(Human)	17	KLKAEGSEIR	LAKVDATEES	79	508							ACT_SITE (Nucleophile.);DISULFID (Redox-active.);SIGNAL ();SITE (Contributes to redox potential value.)	DOMAIN (Thioredoxin 1.);CHAIN (Protein disulfide-isomerase.)	MOD_RES (N6-acetyllysine (By similarity).);MOD_RES (N6-succinyllysine (By similarity).);ACT_SITE (Nucleophile (By similarity).);DISULFID (Redox-active (By similarity).);DOMAIN (Thioredoxin 2.);MOTIF (Prevents secretion from ER.);SITE (Lowers pKa of C-terminal Cys of first active site.);SITE (Contributes to redox potential value (By similarity).);SITE (Lowers pKa of C-terminal Cys of second active…	61
P34897	LANLR	YES	Serine hydroxymethyltransferase, mitochondrial	SHMT2;Serine hydroxymethyltransferase, mitochondrial;Glycine hydroxymethyltransferase ;Serine methylase;GLYM;	(Human)	12	LLKDSETSQR	LANLRQRVEQ	482	504							MOD_RES (N6-acetyllysine.);MOD_RES (N6-(pyridoxal phosphate)lysine (By similarity).);TRANSIT (Mitochondrion.)	CHAIN (Serine hydroxymethyltransferase, mitochondrial.)					452
P30101	LAPEYEAAATR	YES	Protein disulfide-isomerase A3	PDIA3;Protein disulfide-isomerase A3;58 kDa glucose-regulated protein ;58 kDa microsomal protein Short=p58 ;Disulfide isomerase ER-60 ;Endoplasmic reticulum resident protein 57 Short=ER protein 57 Short=ERp57 ;Endoplasmic reticulum resident protein 60 Short=ER protein 60 Short=ERp60;PDIA3;	(Human)	15	FAPWCGHCKR	LAPEYEAAAT	63	505							ACT_SITE (Nucleophile (By similarity).);DISULFID (Redox-active; alternate (By similarity).);DISULFID (Interchain (with C-115 in TAPBP); alternate.);SIGNAL ();MUTAGEN (C->A: No loss of activity. No loss of activity; when associated with A-406.);MUTAGEN (C->S: Activity changed to serine protease.);MUTAGEN (C->S: Activity changed to serine protease; when associated with S-409.);SITE (Contributes to …	DOMAIN (Thioredoxin 1.);CHAIN (Protein disulfide-isomerase A3.)	MOD_RES (N6-succinyllysine (By similarity).);MOD_RES (N6-acetyllysine (By similarity).);ACT_SITE (Nucleophile (By similarity).);DISULFID ();DISULFID (Redox-active (By similarity).);DOMAIN (Thioredoxin 2.);MOTIF (Prevents secretion from ER (By similarity).);MUTAGEN (C->A: No loss of activity. No loss of activity; when associated with A-57.);MUTAGEN (C->S: Activity changed to serine protease.);MUTA…	38
P62906	LASESLIKQIPR	YES	60S ribosomal protein L10a	RPL10A;60S ribosomal protein L10a;CSA-19 ;Neural precursor cell expressed developmentally down-regulated protein 6 Short=NEDD-6;RL10A;	(Human)	6	KKLAKKYDAF	LASESLIKQI	111	217							MOD_RES (N-acetylserine (Probable).);MOD_RES (Phosphotyrosine (By similarity).);MOD_RES (N6-acetyllysine (By similarity).);MOD_RES (N6-acetyllysine.);INIT_MET (Removed.)	CHAIN (60S ribosomal protein L10a.)	MOD_RES (N6-acetyllysine.)
P13645	LASYLDKVR	YES	Keratin, type I cytoskeletal 10	KRT10;Keratin, type I cytoskeletal 10;Cytokeratin-10 Short=CK-10 ;Keratin-10 Short=K10;K1C10;	(Human)	17	KVTMQNLNDR	LASYLDKVRA	157	584							MOD_RES (Phosphoserine.);REGION (Head.)	COMPBIAS (Gly-rich.);CHAIN (Keratin, type I cytoskeletal 10.);REGION (Rod.);REGION (Coil 1A.)	COMPBIAS (Ser-rich.);REGION (Linker 1.);REGION (Coil 1B.);REGION (Linker 12.);REGION (Coil 2.);REGION (Tail.)
P06576	LDATTVLSR	YES	ATP synthase subunit beta, mitochondrial	ATP5B;ATP synthase subunit beta, mitochondrial;ATPB;	(Human)	12	DPAPATTFAH	LDATTVLSRA	379	529							NP_BIND (ATP (By similarity).);MOD_RES (N6-acetyllysine; alternate (By similarity).);MOD_RES (N6-succinyllysine; alternate (By similarity).);MOD_RES (N6-acetyllysine; alternate.);MOD_RES (N6-acetyllysine.);TRANSIT (Mitochondrion.)	CHAIN (ATP synthase subunit beta, mitochondrial.)	MOD_RES (N6-acetyllysine.);MOD_RES (N6-acetyllysine (By similarity).);MOD_RES (N6-acetyllysine; alternate (By similarity).);MOD_RES (N6-succinyllysine; alternate (By similarity).);MOD_RES (Phosphoserine (By similarity).)				331
Q14697	LDLLEDR	YES	Neutral alpha-glucosidase AB	GANAB;Neutral alpha-glucosidase AB;Alpha-glucosidase 2 ;Glucosidase II subunit alpha;GANAB;	(Human)	11	KIILTARPFR	LDLLEDRSLL	158	944							SIGNAL (Potential.);CARBOHYD (N-linked (GlcNAc...).)	CHAIN (Neutral alpha-glucosidase AB.)	ACT_SITE (Nucleophile.);ACT_SITE (By similarity.);ACT_SITE (Proton donor (By similarity).);MUTAGEN (D->N: Loss of activity.)	129
P42704	LDSSAVLDTGKYVGLVR	YES	Leucine-rich PPR motif-containing protein, mitochondrial	LRPPRC;Leucine-rich PPR motif-containing protein, mitochondrial;130 kDa leucine-rich protein Short=LRP 130 ;GP130;LPPRC;	(Human)	2	ALNLKEEFDR	LDSSAVLDTG	740	1394					Subtiligase Based Positive Selection		MOD_RES (N6-acetyllysine.);MOD_RES (N6-acetyllysine (By similarity).);REPEAT (PPR 1.);REPEAT (PPR 2.);REPEAT (PPR 3.);REPEAT (PPR 4.);REPEAT (PPR 5.);REPEAT (PPR 6.);REPEAT (PPR 7.);REPEAT (PPR 8.);REPEAT (PPR 9.);TRANSIT (Mitochondrion (Potential).)	CHAIN (Leucine-rich PPR motif-containing protein, mitochondrial.);REPEAT (PPR 10.)	MOD_RES (N6-acetyllysine.);REGION (RNA-binding.);REPEAT (PPR 11.);REPEAT (PPR 12.);REPEAT (PPR 13.);REPEAT (PPR 14.);REPEAT (PPR 15.);REPEAT (PPR 16.);REPEAT (PPR 17.);REPEAT (PPR 18.);REPEAT (PPR 19.);REPEAT (PPR 20.)				680
P62241	LDVGNFSWGSECCTR	YES	40S ribosomal protein S8	RPS8;40S ribosomal protein S8;RS8;	(Human)	1	GGNKKYRALR	LDVGNFSWGS	60	208						X	MOD_RES (N6-acetyllysine (By similarity).);INIT_MET (Removed.)	CHAIN (40S ribosomal protein S8.)	MOD_RES (N6-acetyllysine (By similarity).)
Q8NE01	LELAR	YES	Metal transporter CNNM3	CNNM3;Metal transporter CNNM3;Ancient conserved domain-containing protein 3 ;Cyclin-M3;CNNM3;	(Human)	2	ARPGRLRERV	LELARGGGDP	291	707							DOMAIN (DUF21.);TRANSMEM (Helical; (Potential).);CARBOHYD (N-linked (GlcNAc...) (Potential).)	CHAIN (Metal transporter CNNM3.)	DOMAIN (CBS 1.);DOMAIN (CBS 2.);MOD_RES (Phosphoserine.);MOD_RES (Phosphoserine (By similarity).)			9
P13645	LENEIQTYR	YES	Keratin, type I cytoskeletal 10	KRT10;Keratin, type I cytoskeletal 10;Cytokeratin-10 Short=CK-10 ;Keratin-10 Short=K10;K1C10;	(Human)	17	YQQLLDIKIR	LENEIQTYRS	442	584							MOD_RES (Phosphoserine.);REGION (Head.);REGION (Coil 1A.);REGION (Linker 1.);REGION (Coil 1B.);REGION (Linker 12.)	COMPBIAS (Gly-rich.);CHAIN (Keratin, type I cytoskeletal 10.);REGION (Rod.);REGION (Coil 2.)	COMPBIAS (Ser-rich.);REGION (Tail.)
Q9P035	LESEGSPETLTNLR	YES	Very-long-chain (3R)-3-hydroxyacyl-[acyl-carrier protein] dehydratase 3	PTPLAD1;Very-long-chain (3R)-3-hydroxyacyl-[acyl-carrier protein] dehydratase 3;3-hydroxyacyl-CoA dehydratase 3 Short=HACD3 ;Butyrate-induced protein 1 Short=B-ind1 Short=hB-ind1 ;Protein tyrosine phosphatase-like protein PTPLAD1 ;Protein-tyrosine phosphatase-like A domain-containing protein 1;HACD3;	(Human)	15	KEEERLNKLR	LESEGSPETL	133	362							MOD_RES (Phosphoserine.);DOMAIN (CS.)	TOPO_DOM (Cytoplasmic (Potential).);CHAIN (Very-long-chain (3R)-3-hydroxyacyl-[acyl- carrier protein] dehydratase 3.);COILED (Potential.)	COMPBIAS (Poly-Arg.);COMPBIAS (Poly-Lys.);TOPO_DOM (Lumenal (Potential).);TOPO_DOM (Cytoplasmic (Potential).);TRANSMEM (Helical; (Potential).);ACT_SITE (By similarity.)			-211
P35221	LESIISGAALMADSSCTR	YES	Catenin alpha-1	CTNNA1;Catenin alpha-1;Alpha E-catenin ;Cadherin-associated protein ;Renal carcinoma antigen NY-REN-13;CTNA1;	(Human)	5	ERFRPSLEER	LESIISGAAL	309	906							INIT_MET (Removed.);MOD_RES (N-acetylthreonine.);REGION (Involved in homodimerization.);REGION (Interaction with JUP and CTNNB1.)	CHAIN (Catenin alpha-1.)	MOD_RES (Phosphothreonine.);MOD_RES (Phosphoserine.);REGION (Interaction with alpha-actinin.)
P05783	LESKIR	YES	Keratin, type I cytoskeletal 18	KRT18;Keratin, type I cytoskeletal 18;Cell proliferation-inducing gene 46 protein ;Cytokeratin-18 Short=CK-18 ;Keratin-18 Short=K18;K1C18;	(Human)	12	VRSLETENRR	LESKIREHLE	108	430							CARBOHYD (O-linked (GlcNAc); alternate.);CARBOHYD (O-linked (GlcNAc).);MOD_RES (N-acetylserine.);MOD_RES (Phosphoserine.);MOD_RES (Phosphoserine; alternate (By similarity).);MOD_RES (Phosphoserine; alternate.);MOD_RES (Phosphoserine; by CDK1.);MOD_RES (Phosphotyrosine.);MOD_RES (Phosphoserine; by MAPKAPK2 and MAPKAPK3 (Probable).);MOD_RES (Phosphoserine; by CAMK, PKC/PRKCE and AURKA.);MOD_RES (Ph…	CHAIN (Keratin, type I cytoskeletal 18.);REGION (Necessary for interaction with PNN.);REGION (Interaction with TRADD.);REGION (Rod.);REGION (Coil 1A.)	MOD_RES (N6-acetyllysine.);MOD_RES (Phosphoserine.);MOD_RES (Phosphothreonine.);MOD_RES (Phosphoserine (By similarity).);REGION (Linker 1.);REGION (Coil 1B.);REGION (Linker 12.);REGION (Interaction with DNAJB6.);REGION (Coil 2.);REGION (Tail.);MUTAGEN (D->E: Prevents cleavage by caspase-6 during apoptosis. Induces aggregates of keratin filaments in an altered organization.);SITE (Cleavage; by cas…
P05067	LEVPTDGNAGLLAEPQIAMFCGR	YES	Amyloid beta A4 protein	APP;Amyloid beta A4 protein;ABPP ;APPI Short=APP ;Alzheimer disease amyloid protein ;Cerebral vascular amyloid peptide Short=CVAP ;PreA4 ;Protease nexin-II Short=PN-II;A4;I02.015	(Human)	21	LLLAAWTARA	LEVPTDGNAG	18	770	X	X					SIGNAL ()		DISULFID ();COMPBIAS (Asp/Glu-rich (acidic).);COMPBIAS (Poly-Thr.);MOTIF (Basolateral sorting signal.);MOTIF (NPXY motif; contains endocytosis signal.);TOPO_DOM (Extracellular (Potential).);TOPO_DOM (Cytoplasmic (Potential).);PEPTIDE (P3(42).);PEPTIDE (P3(40).);SITE (Required for Cu(2+) reduction.);SITE (Reactive bond.);SITE (Cleavage; by beta-secretase.);SITE (Cleavage; by caspase-6; when associ…	0		-706
P23368	LFTPDVIR	YES	NAD-dependent malic enzyme, mitochondrial	ME2;NAD-dependent malic enzyme, mitochondrial;Malic enzyme 2;MAOM;	(Human)	18	TIIGVAGAGR	LFTPDVIRAM	398	584							METAL (Divalent metal cation.);MOD_RES (N6-acetyllysine.);NP_BIND (NAD.);TRANSIT (Mitochondrion.);BINDING (Allosteric activator.);BINDING (Substrate.);BINDING (NAD.);ACT_SITE (Proton donor.);ACT_SITE (Proton acceptor.);MUTAGEN (R->S: Abolishes activation by fumarate.);MUTAGEN (R->T: Abolishes activation by fumarate.);SITE (Important for activity (By similarity).)	CHAIN (NAD-dependent malic enzyme, mitochondrial.)	BINDING (Substrate.)				379
P34897	LGAPALTSR	YES	Serine hydroxymethyltransferase, mitochondrial	SHMT2;Serine hydroxymethyltransferase, mitochondrial;Glycine hydroxymethyltransferase ;Serine methylase;GLYM;	(Human)	12	RSAITPGGLR	LGAPALTSRQ	426	504							MOD_RES (N6-acetyllysine.);MOD_RES (N6-(pyridoxal phosphate)lysine (By similarity).);TRANSIT (Mitochondrion.)	CHAIN (Serine hydroxymethyltransferase, mitochondrial.)	MOD_RES (N6-acetyllysine.)				396
Q92504	LGGHDDLHDDLQEDFHGHSHR	YES	Zinc transporter SLC39A7	SLC39A7;Zinc transporter SLC39A7;Histidine-rich membrane protein Ke4 ;Really interesting new gene 5 protein ;Solute carrier family 39 member 7 ;Zrt-, Irt-like protein 7 Short=ZIP7;S39A7;	(Human)	6	WATLGLLVAG	LGGHDDLHDD	28	469								CHAIN (Zinc transporter SLC39A7.);TRANSMEM (Helical; (Potential).)	MOD_RES (Phosphoserine; by CK2.);COMPBIAS (His-rich.);MUTAGEN (S->A: Loss of phosphorylation in response to Zn(2+) treatment and of cytosolic Zn(2+) release; when associated with A- 276.);MUTAGEN (S->A: Loss of phosphorylation in response to Zn(2+) treatment and of cytosolic Zn(2+) release; when associated with A- 275.);TRANSMEM (Helical; (Potential).);CROSSLNK (Glycyl lysine isopeptide (Lys-Gly)…			-409
Q99623	LGLDYEER	YES	Prohibitin-2	PHB2;Prohibitin-2;B-cell receptor-associated protein BAP37 ;D-prohibitin ;Repressor of estrogen receptor activity;PHB2;	(Human)	12	AQELPSMYQR	LGLDYEERVL	124	299							MOD_RES (N-acetylalanine.);INIT_MET (Removed.);REGION (Necessary for transcriptional repression.)	CHAIN (Prohibitin-2.)	MOD_RES (Phosphotyrosine.);MOD_RES (N6-acetyllysine (By similarity).);MOD_RES (N6-acetyllysine.);REGION (Necessary for transcriptional repression.);COILED (Potential.)
Q9Y399	LGSATALMIR	YES	28S ribosomal protein S2, mitochondrial	MRPS2;28S ribosomal protein S2, mitochondrial;RT02;	(Human)	9	PRPARPSRRT	LGSATALMIR	41	296					Subtiligase Based Positive Selection;unknown			CHAIN (28S ribosomal protein S2, mitochondrial.)
O95302	LGSDAELQIER	YES	Peptidyl-prolyl cis-trans isomerase FKBP9	FKBP9;Peptidyl-prolyl cis-trans isomerase FKBP9;63 kDa FK506-binding protein Short=63 kDa FKBP Short=FKBP-63 ;FK506-binding protein 9 Short=FKBP-9 ;Rotamase;FKBP9;	(Human)	7	VTGQAAPVAG	LGSDAELQIE	30	570							SIGNAL (Potential.)	CHAIN (Peptidyl-prolyl cis-trans isomerase FKBP9.)	CARBOHYD (N-linked (GlcNAc...).);CARBOHYD (N-linked (GlcNAc...) (Potential).);MOTIF (Prevents secretion from ER (Potential).);DOMAIN (PPIase FKBP-type 1.);DOMAIN (PPIase FKBP-type 2.);DOMAIN (PPIase FKBP-type 3.);DOMAIN (PPIase FKBP-type 4.);DOMAIN (EF-hand 1.);DOMAIN (EF-hand 2.);CA_BIND (1 (Potential).);CA_BIND (2 (Potential).)	5
Q6PI78	LGTHPKKEPMEALNTAQGAR	YES	Transmembrane protein 65	TMEM65;Transmembrane protein 65;TMM65;	(Human)	8	PGGLPGGPRR	LGTHPKKEPM	54	240								CHAIN (Transmembrane protein 65.)	TRANSMEM (Helical; (Potential).)			-177
Q99643	LGTTAKEEMER	YES	Succinate dehydrogenase cytochrome b560 subunit, mitochondrial	SDHC;Succinate dehydrogenase cytochrome b560 subunit, mitochondrial;Integral membrane protein CII-3 ;QPs-1 Short=QPs1 ;Succinate dehydrogenase complex subunit C ;Succinate-ubiquinone oxidoreductase cytochrome B large subunit Short=CYBL;C560;	(Human)	1	PQLCIRNAVP	LGTTAKEEME	30	169	X	X		MPPB			TRANSIT (Mitochondrion (By similarity).)		TOPO_DOM (Mitochondrial matrix (By similarity).);TOPO_DOM (Mitochondrial intermembrane (By similarity).);TRANSMEM (Helical; (By similarity).);CHAIN (Succinate dehydrogenase cytochrome b560 subunit, mitochondrial.);METAL (Iron (heme axial ligand); shared with SDHD (By similarity).)			-63	0
Q16795	LHHALMPHGKGGR	YES	NADH dehydrogenase [ubiquinone] 1 alpha subcomplex subunit 9, mitochondrial	NDUFA9;NADH dehydrogenase [ubiquinone] 1 alpha subcomplex subunit 9, mitochondrial;Complex I-39kD Short=CI-39kD ;NADH-ubiquinone oxidoreductase 39 kDa subunit;NDUA9;	(Human)	12	SVCHGPPCRQ	LHHALMPHGK	36	377	X	X					TRANSIT (Mitochondrion (By similarity).)		CHAIN (NADH dehydrogenase [ubiquinone] 1 alpha subcomplex subunit 9, mitochondrial.);MOD_RES (N6-succinyllysine (By similarity).);MOD_RES (N6-acetyllysine (By similarity).)				0
O14773	LHLGVTPSVIR	YES	Tripeptidyl-peptidase 1	TPP1;Tripeptidyl-peptidase 1;Cell growth-inhibiting gene 1 protein ;Lysosomal pepstatin-insensitive protease Short=LPIC ;Tripeptidyl aminopeptidase ;Tripeptidyl-peptidase I Short=TPP-I;TPP1;S53.003	(Human)	11	PEPQVTGTVG	LHLGVTPSVI	196	563	X	X		TPP1	unknown;Subtiligase Based Positive Selection		PROPEP (Removed in mature form.);DISULFID ();SIGNAL ()		ACT_SITE (Charge relay system.);DISULFID ();METAL (Calcium.);METAL (Calcium; via carbonyl oxygen.);DOMAIN (Peptidase S53.);CHAIN (Tripeptidyl-peptidase 1.);MUTAGEN (H->A: No effect.);MUTAGEN (D->A: Inactive. Impaired processing.);MUTAGEN (S->A: Inactive. Impaired processing.);CARBOHYD (N-linked (GlcNAc...).)	176	0
Q96EH3	LHSEPGLEER	YES	Mitochondrial assembly of ribosomal large subunit protein 1	MALSU1;Mitochondrial assembly of ribosomal large subunit protein 1;MASU1;	(Human)	7	ACQTPNFVRG	LHSEPGLEER	61	234					unknown;Subtiligase Based Positive Selection			CHAIN (Mitochondrial assembly of ribosomal large subunit protein 1.)
Q9NP92	LHTAANAAATATETTCQDVAATPVAR	YES	28S ribosomal protein S30, mitochondrial	MRPS30;28S ribosomal protein S30, mitochondrial;Programmed cell death protein 9;RT30;	(Human)		RPLLRGPRLS	LHTAANAAAT	18	439					Subtiligase Based Positive Selection			CHAIN (28S ribosomal protein S30, mitochondrial.)
Q9BW92	LHTAVVSTPPR	YES	Threonine--tRNA ligase, mitochondrial	TARS2;Threonine--tRNA ligase, mitochondrial;Threonyl-tRNA synthetase Short=ThrRS ;Threonyl-tRNA synthetase-like 1;SYTM;	(Human)	1	LRLQGLQACR	LHTAVVSTPP	20	718					unknown;Subtiligase Based Positive Selection		TRANSIT (Mitochondrion (Potential).)	CHAIN (Threonine--tRNA ligase, mitochondrial.)	MOD_RES (Phosphoserine.)				19
Q07021	LHTDGDKAFVDFLSDEIKEER	YES	Complement component 1 Q subcomponent-binding protein, mitochondrial	C1QBP;Complement component 1 Q subcomponent-binding protein, mitochondrial;ASF/SF2-associated protein p32 ;Glycoprotein gC1qBP Short=C1qBP ;Hyaluronan-binding protein 1 ;Mitochondrial matrix protein p32 ;gC1q-R protein ;p33;C1QBP;	(Human)	17	PCACGCGCGS	LHTDGDKAFV	74	282	X	X			Subtiligase Based Positive Selection;unknown		TRANSIT (Mitochondrion.)		MOD_RES (N6-acetyllysine.);MOD_RES (Phosphotyrosine.);MOD_RES (Phosphoserine.);CHAIN (Complement component 1 Q subcomponent- binding protein, mitochondrial.);MUTAGEN (G->D: Impairs HIV RNA splicing in mouse cells.);REGION (C1q binding.);REGION (Interation with MAVS.)				0
P62987	LIFAGKQLEDGR	YES	Ubiquitin-60S ribosomal protein L40	UBA52;Ubiquitin-60S ribosomal protein L40;CEP52 ;Ubiquitin A-52 residue ribosomal protein fusion product 1;RL40;	(Human)	19	KEGIPPDQQR	LIFAGKQLED	43	128							MOD_RES (N6-acetyllysine; alternate (By similarity).);CROSSLNK (Glycyl lysine isopeptide (Lys-Gly) (interchain with G-Cter in ubiquitin); alternate.);CROSSLNK (Glycyl lysine isopeptide (Lys-Gly) (interchain with G-Cter in ubiquitin).);CROSSLNK (Glycyl lysine isopeptide (Lys-Gly) (interchain with G-Cter in ubiquitin) (Probable).);CROSSLNK (Glycyl lysine isopeptide (Lys-Gly) (interchain with G-Cter…	DOMAIN (Ubiquitin-like.);CHAIN (Ubiquitin.)	MOD_RES (N6-acetyllysine; alternate (By similarity).);MOD_RES (Phosphoserine (By similarity).);MOD_RES (N6-acetyllysine.);MOD_RES (N6,N6,N6-trimethyllysine (By similarity).);CHAIN (60S ribosomal protein L40.);MUTAGEN (K->R: No effect on HLTF-mediated polyubiquitination of PCNA.);MUTAGEN (K->R: Abolishes HLTF-mediated polyubiquitination of PCNA.);BINDING (Activating enzyme.);SITE (Essential for fu…
P11021	LIGDAAKNQLTSNPENTVFDAKR	YES	78 kDa glucose-regulated protein	HSPA5;78 kDa glucose-regulated protein;Endoplasmic reticulum lumenal Ca(2+)-binding protein grp78 ;Heat shock 70 kDa protein 5 ;Immunoglobulin heavy chain-binding protein Short=BiP;GRP78;	(Human)	9	YVAFTPEGER	LIGDAAKNQL	75	654							SIGNAL ();NP_BIND (ATP.)	CHAIN (78 kDa glucose-regulated protein.)	MOTIF (Prevents secretion from ER.);MOD_RES (N6-acetyllysine (By similarity).);MOD_RES (Nitrated tyrosine (By similarity).);MOD_RES (N6-succinyllysine (By similarity).);MOD_RES (Phosphothreonine.);MOD_RES (N6,N6,N6-trimethyllysine; by METTL21A; in vitro.);NP_BIND (ATP.);BINDING (ATP.);MUTAGEN (K->R: Complete loss of in vitro methylation by METTL21A.)	56
P34897	LIIAGTSAYAR	YES	Serine hydroxymethyltransferase, mitochondrial	SHMT2;Serine hydroxymethyltransferase, mitochondrial;Glycine hydroxymethyltransferase ;Serine methylase;GLYM;	(Human)	12	ALTARLFRPR	LIIAGTSAYA	220	504							MOD_RES (N6-acetyllysine.);TRANSIT (Mitochondrion.)	CHAIN (Serine hydroxymethyltransferase, mitochondrial.)	MOD_RES (N6-(pyridoxal phosphate)lysine (By similarity).);MOD_RES (N6-acetyllysine.)				190
P04075	LKAAQEEYVKR	YES	Fructose-bisphosphate aldolase A	ALDOA;Fructose-bisphosphate aldolase A;Lung cancer antigen NY-LU-1 ;Muscle-type aldolase;ALDOA;	(Human)	16	LKAWGGKKEN	LKAAQEEYVK	321	364							INIT_MET (Removed.);MOD_RES (Phosphoserine.);MOD_RES (N6-acetyllysine.);MOD_RES (N6-malonyllysine.);ACT_SITE (Proton acceptor (By similarity).);ACT_SITE (Schiff-base intermediate with dihydroxyacetone-P.);BINDING (Substrate.)	CHAIN (Fructose-bisphosphate aldolase A.)	SITE (Necessary for preference for fructose 1,6-bisphosphate over fructose 1- phosphate.);MOD_RES (N6-acetyllysine.)
P07237	LKAEGSEIR	YES	Protein disulfide-isomerase	P4HB;Protein disulfide-isomerase;Cellular thyroid hormone-binding protein ;Prolyl 4-hydroxylase subunit beta ;p55;PDIA1;	(Human)	17	APEYAKAAGK	LKAEGSEIRL	70	508							ACT_SITE (Nucleophile.);DISULFID (Redox-active.);SIGNAL ();SITE (Contributes to redox potential value.)	DOMAIN (Thioredoxin 1.);CHAIN (Protein disulfide-isomerase.)	MOD_RES (N6-acetyllysine (By similarity).);MOD_RES (N6-succinyllysine (By similarity).);ACT_SITE (Nucleophile (By similarity).);DISULFID (Redox-active (By similarity).);DOMAIN (Thioredoxin 2.);MOTIF (Prevents secretion from ER.);SITE (Lowers pKa of C-terminal Cys of first active site.);SITE (Contributes to redox potential value (By similarity).);SITE (Lowers pKa of C-terminal Cys of second active…	52
Q15084	LKGSFSEQGINEFLR	YES	Protein disulfide-isomerase A6	PDIA6;Protein disulfide-isomerase A6;Endoplasmic reticulum protein 5 Short=ER protein 5 Short=ERp5 ;Protein disulfide isomerase P5 ;Thioredoxin domain-containing protein 7;PDIA6;	(Human)	2	INARKMKFAL	LKGSFSEQGI	372	440					Subtiligase Based Positive Selection		ACT_SITE (Nucleophile (By similarity).);DISULFID (Redox-active (By similarity).);SIGNAL ();DOMAIN (Thioredoxin 1.);DOMAIN (Thioredoxin 2.);MUTAGEN (C->S: 50% decrease in enzyme activity; when associated with S-58. Abolishes enzyme activity; when associated with S- 58; S-190 and S-193.);MUTAGEN (C->S: 50% decrease in enzyme activity; when associated with S-55. 90% decrease in enzyme activity; when…	CHAIN (Protein disulfide-isomerase A6.)	MOD_RES (Phosphoserine.);COMPBIAS (Asp/Glu-rich (acidic).);MOTIF (Prevents secretion from ER (Potential).)	352
P05556	LKPEDITQIQPQQLVLR	YES	Integrin beta-1	ITGB1;Integrin beta-1;Fibronectin receptor subunit beta ;Glycoprotein IIa Short=GPIIA ;VLA-4 subunit beta ;ITB1;	(Human)	10	TNRSKGTAEK	LKPEDITQIQ	106	798							DISULFID ();SIGNAL ();CARBOHYD (N-linked (GlcNAc...) (Potential).)	DISULFID ();TOPO_DOM (Extracellular (Potential).);CHAIN (Integrin beta-1.)	DISULFID ();DISULFID (Probable.);DISULFID (By similarity.);TOPO_DOM (Cytoplasmic (Potential).);CARBOHYD (N-linked (GlcNAc...).);CARBOHYD (N-linked (GlcNAc...) (Potential).);CARBOHYD (N-linked (GlcNAc...); atypical.);METAL (Magnesium.);METAL (Calcium 1; via carbonyl oxygen.);METAL (Calcium 1.);METAL (Calcium 2.);METAL (Calcium 2; via carbonyl oxygen.);TRANSMEM (Helical; (Potential).);MOD_RES (Phos…	85		-646
P04843	LKTEGSDLCDR	YES	Dolichyl-diphosphooligosaccharide--protein glycosyltransferase subunit 1	RPN1;Dolichyl-diphosphooligosaccharide--protein glycosyltransferase subunit 1;Dolichyl-diphosphooligosaccharide--protein glycosyltransferase 67 kDa subunit ;Ribophorin I Short=RPN-I ;Ribophorin-1;RPN1;	(Human)	3	TSEIALLQSR	LKTEGSDLCD	537	607							MOD_RES (N6-acetyllysine.);SIGNAL ();TOPO_DOM (Lumenal (Potential).);CARBOHYD (N-linked (GlcNAc...).);TRANSMEM (Helical; (Potential).)	CHAIN (Dolichyl-diphosphooligosaccharide-- protein glycosyltransferase subunit 1.);TOPO_DOM (Cytoplasmic (Potential).)	MOD_RES (N6-acetyllysine (By similarity).)	513		79
Q9BPX3	LKTNR	YES	Condensin complex subunit 3	NCAPG;Condensin complex subunit 3;Chromosome-associated protein G ;Condensin subunit CAP-G Short=hCAP-G ;Melanoma antigen NY-MEL-3 ;Non-SMC condensin I complex subunit G ;XCAP-G homolog;CND3;	(Human)	4	KATQASKSTQ	LKTNRGQRKV	947	1015							COMPBIAS (Poly-Glu.);COMPBIAS (Poly-Thr.);REPEAT (HEAT 1.);REPEAT (HEAT 2.);REPEAT (HEAT 3.);REPEAT (HEAT 4.);REPEAT (HEAT 5.);REPEAT (HEAT 6.);REPEAT (HEAT 7.);REPEAT (HEAT 8.);REPEAT (HEAT 9.);REPEAT (HEAT 10.);MOD_RES (Phosphoserine.);MOD_RES (Phosphothreonine.)	CHAIN (Condensin complex subunit 3.)	MOD_RES (Phosphoserine.)
Q14697	LKVTEGGEPYR	YES	Neutral alpha-glucosidase AB	GANAB;Neutral alpha-glucosidase AB;Alpha-glucosidase 2 ;Glucosidase II subunit alpha;GANAB;	(Human)	11	GIPEHADNLR	LKVTEGGEPY	268	944							SIGNAL (Potential.);CARBOHYD (N-linked (GlcNAc...).)	CHAIN (Neutral alpha-glucosidase AB.)	ACT_SITE (Nucleophile.);ACT_SITE (By similarity.);ACT_SITE (Proton donor (By similarity).);MUTAGEN (D->N: Loss of activity.)	239
P13645	LKYENEVALR	YES	Keratin, type I cytoskeletal 10	KRT10;Keratin, type I cytoskeletal 10;Cytokeratin-10 Short=CK-10 ;Keratin-10 Short=K10;K1C10;	(Human)	17	NARLAADDFR	LKYENEVALR	236	584							MOD_RES (Phosphoserine.);REGION (Head.);REGION (Coil 1A.);REGION (Linker 1.)	COMPBIAS (Gly-rich.);CHAIN (Keratin, type I cytoskeletal 10.);REGION (Rod.);REGION (Coil 1B.)	COMPBIAS (Ser-rich.);REGION (Linker 12.);REGION (Coil 2.);REGION (Tail.)
P14314	LLCGKETMVTSTTEPSR	YES	Glucosidase 2 subunit beta	PRKCSH;Glucosidase 2 subunit beta;80K-H protein ;Glucosidase II subunit beta ;Protein kinase C substrate 60.1 kDa protein heavy chain Short=PKCSH;GLU2B;	(Human)	19	QGPNRSTTVR	LLCGKETMVT	483	528							COMPBIAS (Glu-rich (acidic).);SIGNAL ();CARBOHYD (N-linked (GlcNAc...) (Potential).);MOD_RES (Phosphoserine; by PKC (Potential).);MOD_RES (N6-succinyllysine (By similarity).);DOMAIN (EF-hand 1.);DOMAIN (EF-hand 2.);DOMAIN (PRKCSH.);CA_BIND (1 (Potential).)	CHAIN (Glucosidase 2 subunit beta.)	MOTIF (Prevents secretion from ER (Potential).)	468
P00403	LLDVDNR	YES	Cytochrome c oxidase subunit 2	MT-CO2;Cytochrome c oxidase subunit 2;Cytochrome c oxidase polypeptide II;COX2;	(Human)	Mitochondrion	PLFLEPGDLR	LLDVDNRVVL	135	227							TOPO_DOM (Mitochondrial intermembrane (Potential).);TOPO_DOM (Mitochondrial matrix (Potential).);TRANSMEM (Helical; (Potential).)	TOPO_DOM (Mitochondrial intermembrane (Potential).);CHAIN (Cytochrome c oxidase subunit 2.)	METAL (Copper A (Probable).)			52
O43790	LLEGEEQR	YES	Keratin, type II cuticular Hb6	KRT86;Keratin, type II cuticular Hb6;Hair keratin K2.11 ;Keratin-86 Short=K86 ;Type II hair keratin Hb6 ;Type-II keratin Kb26;KRT86;	(Human)	12	LDIEIATYRR	LLEGEEQRLC	409	486							REGION (Head.);REGION (Coil 1A.);REGION (Linker 1.);REGION (Coil 1B.);REGION (Linker 12.)	CHAIN (Keratin, type II cuticular Hb6.);REGION (Rod.);REGION (Coil 2.)	REGION (Tail.)
P62249	LLEPVLLLGKER	YES	40S ribosomal protein S16	RPS16;40S ribosomal protein S16;RS16;	(Human)	19	MIEPRTLQYK	LLEPVLLLGK	51	146			X				INIT_MET (Removed.)	CHAIN (40S ribosomal protein S16.)	MOD_RES (N6-acetyllysine.)
Q12931	LLHLR	YES	Heat shock protein 75 kDa, mitochondrial	TRAP1;Heat shock protein 75 kDa, mitochondrial;TNFR-associated protein 1 ;Tumor necrosis factor type 1 receptor-associated protein Short=TRAP-1;TRAP1;	(Human)	16	FCFEQFDELT	LLHLREFDKK	536	704							MOD_RES (Phosphoserine (By similarity).);MOD_RES (Phosphothreonine (By similarity).);MOD_RES (N6-acetyllysine (By similarity).);MOD_RES (N6-acetyllysine.);MOD_RES (Phosphothreonine.);TRANSIT (Mitochondrion (By similarity).);BINDING (ATP (By similarity).);BINDING (ATP; via amide nitrogen (By similarity).)	CHAIN (Heat shock protein 75 kDa, mitochondrial.)					476
O15240	LLQQGLAQVEAGR	YES	Neurosecretory protein VGF	VGF;Neurosecretory protein VGF;Neuroendocrine regulatory peptide-1 Short=NERP-1 Contains: ;Neuroendocrine regulatory peptide-2 Short=NERP-2 Contains: ;Antimicrobial peptide VGF[554-577] Flags: Precursor;VGF;	(Human)	7	LLGGSEAGER	LLQQGLAQVE	296	615							SIGNAL (Potential.)	PEPTIDE (Neuroendocrine regulatory peptide-1.);CHAIN (Neurosecretory protein VGF.)	PEPTIDE (Neuroendocrine regulatory peptide-2.);PEPTIDE (Antimicrobial peptide VGF[554-577].);MOD_RES (Pyrrolidone carboxylic acid.);MOD_RES (Proline amide.);COMPBIAS (Asp/Glu-rich (acidic).)	273
Q6ZRI8	LLQTLQLSKISFPIGQR	YES	Rho GTPase-activating protein 36	ARHGAP36;Rho GTPase-activating protein 36;RHG36;	(Human)	X	SLAELEDGAL	LLQTLQLSKI	202	547							COMPBIAS (Arg-rich.);SIGNAL (Potential.)	CHAIN (Rho GTPase-activating protein 36.)	DOMAIN (Rho-GAP.)	161
P14314	LLSGDTQTDATSFYDR	YES	Glucosidase 2 subunit beta	PRKCSH;Glucosidase 2 subunit beta;80K-H protein ;Glucosidase II subunit beta ;Protein kinase C substrate 60.1 kDa protein heavy chain Short=PKCSH;GLU2B;	(Human)	19	GALSEAEAQA	LLSGDTQTDA	256	528				GRAM	Subtiligase Based Positive Selection;unknown		SIGNAL ();CARBOHYD (N-linked (GlcNAc...) (Potential).);MOD_RES (Phosphoserine; by PKC (Potential).);MOD_RES (N6-succinyllysine (By similarity).);DOMAIN (EF-hand 1.);CA_BIND (1 (Potential).)	CHAIN (Glucosidase 2 subunit beta.);DOMAIN (EF-hand 2.)	COMPBIAS (Glu-rich (acidic).);CARBOHYD (N-linked (GlcNAc...) (Potential).);MOTIF (Prevents secretion from ER (Potential).);MOD_RES (Phosphoserine; by PKC (Potential).);DOMAIN (PRKCSH.)	241
Q92552	LLSSAYVDSHKWEAR	YES	28S ribosomal protein S27, mitochondrial	MRPS27;28S ribosomal protein S27, mitochondrial;RT27;	(Human)	5	PQLSPAGKRY	LLSSAYVDSH	29	414					Subtiligase Based Positive Selection			CHAIN (28S ribosomal protein S27, mitochondrial.)	COILED (Potential.);REPEAT (PPR 1.);REPEAT (PPR 2.)
Q96SJ8	LLTLDSEEVPEACCR	YES	Tetraspanin-18	TSPAN18;Tetraspanin-18;TSN18;	(Human)	11	EDFKFASVFR	LLTLDSEEVP	164	248							TRANSMEM (Helical; (Potential).);TOPO_DOM (Cytoplasmic (Potential).);TOPO_DOM (Extracellular (Potential).);CARBOHYD (N-linked (GlcNAc...) (Potential).)	TOPO_DOM (Extracellular (Potential).);CHAIN (Tetraspanin-18.)	TRANSMEM (Helical; (Potential).);TOPO_DOM (Cytoplasmic (Potential).)			93
P08865	LLVVTD	YES	40S ribosomal protein SA	RPSA;40S ribosomal protein SA;37 kDa laminin receptor precursor Short=37LRP ;37/67 kDa laminin receptor Short=LRP/LR ;67 kDa laminin receptor Short=67LR ;Colon carcinoma laminin-binding protein ;Laminin receptor 1 Short=LamR ;Laminin-binding protein precursor p40 Short=LBP/p40 ;Multidrug resistance-associated protein MGr1-Ag ;NEM/1CHD4;RSSA;	(Human)	3	QIQAAFREPR	LLVVTDPRAD	121	295							MOD_RES (N-acetylserine.);MOD_RES (N6-acetyllysine (By similarity).);INIT_MET (Removed.);REGION (Interaction with PPP1R16B.);SITE (Cleavage; by ST3; site 1 (By similarity).)	CHAIN (40S ribosomal protein SA.)	MOD_RES (Phosphotyrosine.);MOD_RES (Phosphothreonine.);REGION (Laminin-binding.);SITE (Cleavage; by ST3; site 2 (By similarity).);REPEAT ([DE]-W-[ST] 1.);REPEAT ([DE]-W-[ST] 2.);REPEAT ([DE]-W-[ST] 3.);REPEAT ([DE]-W-[ST] 4.);REPEAT ([DE]-W-[ST] 5.)
P08865	LLVVTDPR	YES	40S ribosomal protein SA	RPSA;40S ribosomal protein SA;37 kDa laminin receptor precursor Short=37LRP ;37/67 kDa laminin receptor Short=LRP/LR ;67 kDa laminin receptor Short=67LR ;Colon carcinoma laminin-binding protein ;Laminin receptor 1 Short=LamR ;Laminin-binding protein precursor p40 Short=LBP/p40 ;Multidrug resistance-associated protein MGr1-Ag ;NEM/1CHD4;RSSA;	(Human)	3	QIQAAFREPR	LLVVTDPRAD	121	295							MOD_RES (N-acetylserine.);MOD_RES (N6-acetyllysine (By similarity).);INIT_MET (Removed.);REGION (Interaction with PPP1R16B.);SITE (Cleavage; by ST3; site 1 (By similarity).)	CHAIN (40S ribosomal protein SA.)	MOD_RES (Phosphotyrosine.);MOD_RES (Phosphothreonine.);REGION (Laminin-binding.);SITE (Cleavage; by ST3; site 2 (By similarity).);REPEAT ([DE]-W-[ST] 1.);REPEAT ([DE]-W-[ST] 2.);REPEAT ([DE]-W-[ST] 3.);REPEAT ([DE]-W-[ST] 4.);REPEAT ([DE]-W-[ST] 5.)
Q9BUB7	LNTPSDKSEDGR	YES	Transmembrane protein 70, mitochondrial	TMEM70;Transmembrane protein 70, mitochondrial;TMM70;	(Human)	8	PVYWEGYVRF	LNTPSDKSED	82	260	X	X			Subtiligase Based Positive Selection		TRANSIT (Mitochondrion (Potential).)		CHAIN (Transmembrane protein 70, mitochondrial.);TRANSMEM (Helical; (Potential).)			-81	0
Q3T8J9	LPSPR	YES	GON-4-like protein	GON4L;GON-4-like protein;GON-4 homolog;GON4L;	(Human)	1	VSAGLAVGST	LPSPREVTVT	1956	2241							COMPBIAS (Poly-Lys.);COMPBIAS (Poly-Pro.);COMPBIAS (Asp-rich.);COMPBIAS (Glu-rich.);MOD_RES (Phosphoserine.);CROSSLNK (Glycyl lysine isopeptide (Lys-Gly) (interchain with G-Cter in ubiquitin).);DOMAIN (PAH 1.);DOMAIN (PAH 2.)	CHAIN (GON-4-like protein.)	DOMAIN (Myb-like.)
O75781	LQAIAEKRKR	YES	Paralemmin-1	PALM;Paralemmin-1;Paralemmin;PALM;	(Human)	19	AAETTSQQER	LQAIAEKRKR	15	387							MOD_RES (N-acetylmethionine.)	CHAIN (Paralemmin-1.);COILED (Potential.)	MOD_RES (Phosphoserine.);MOD_RES (Phosphothreonine.);MOD_RES (Phosphoserine (By similarity).);MOD_RES (Cysteine methyl ester (Potential).);PROPEP (Removed in mature form (Potential).);MUTAGEN (CKC->SKS: Inhibits axonal and dendritic filopodia formation and reduces axonal and dendritic branching.);LIPID (S-palmitoyl cysteine (Potential).);LIPID (S-farnesyl cysteine (Potential).)		-373
P08236	LQGGMLYPQESPSR	YES	Beta-glucuronidase	GUSB;Beta-glucuronidase;Beta-G1;BGLR;	(Human)	7	GPLLWGCALG	LQGGMLYPQE	23	651	X	X			Subtiligase Based Positive Selection;N-TAILS		SIGNAL ()		ACT_SITE (Proton donor.);CHAIN (Beta-glucuronidase.);CARBOHYD (N-linked (GlcNAc...).)	0
P04075	LQSIGTENTEENR	YES	Fructose-bisphosphate aldolase A	ALDOA;Fructose-bisphosphate aldolase A;Lung cancer antigen NY-LU-1 ;Muscle-type aldolase;ALDOA;	(Human)	16	DESTGSIAKR	LQSIGTENTE	44	364				CATS;CATB;CATL1;MEP1A	N-TAILS		INIT_MET (Removed.);MOD_RES (Phosphoserine.);MOD_RES (N6-acetyllysine.)	CHAIN (Fructose-bisphosphate aldolase A.)	SITE (Necessary for preference for fructose 1,6-bisphosphate over fructose 1- phosphate.);MOD_RES (Phosphoserine.);MOD_RES (N6-acetyllysine.);MOD_RES (N6-malonyllysine.);ACT_SITE (Proton acceptor (By similarity).);ACT_SITE (Schiff-base intermediate with dihydroxyacetone-P.);BINDING (Substrate.)
P04075	LQSIGTENTEENRR	YES	Fructose-bisphosphate aldolase A	ALDOA;Fructose-bisphosphate aldolase A;Lung cancer antigen NY-LU-1 ;Muscle-type aldolase;ALDOA;	(Human)	16	DESTGSIAKR	LQSIGTENTE	44	364				CATS;CATB;CATL1;MEP1A	N-TAILS		INIT_MET (Removed.);MOD_RES (Phosphoserine.);MOD_RES (N6-acetyllysine.)	CHAIN (Fructose-bisphosphate aldolase A.)	SITE (Necessary for preference for fructose 1,6-bisphosphate over fructose 1- phosphate.);MOD_RES (Phosphoserine.);MOD_RES (N6-acetyllysine.);MOD_RES (N6-malonyllysine.);ACT_SITE (Proton acceptor (By similarity).);ACT_SITE (Schiff-base intermediate with dihydroxyacetone-P.);BINDING (Substrate.)
Q9UJS0	LQVAGEITTGPR	YES	Calcium-binding mitochondrial carrier protein Aralar2	SLC25A13;Calcium-binding mitochondrial carrier protein Aralar2;Citrin ;Mitochondrial aspartate glutamate carrier 2 ;Solute carrier family 25 member 13;CMC2;	(Human)	7	TNPLEIVKIR	LQVAGEITTG	456	675							CA_BIND (1.);CA_BIND (2.);CA_BIND (3.);REPEAT (Solcar 1.);DOMAIN (EF-hand 1.);DOMAIN (EF-hand 2.);DOMAIN (EF-hand 3.);DOMAIN (EF-hand 4.);TRANSMEM (Helical; Name=1; (Potential).);TRANSMEM (Helical; Name=2; (Potential).);TRANSMEM (Helical; Name=3; (Potential).);INIT_MET (Removed.);MOD_RES (N-acetylalanine.);MOD_RES (N6-acetyllysine (By similarity).)	REPEAT (Solcar 2.);CHAIN (Calcium-binding mitochondrial carrier protein Aralar2.)	REPEAT (Solcar 3.);TRANSMEM (Helical; Name=4; (Potential).);TRANSMEM (Helical; Name=5; (Potential).);TRANSMEM (Helical; Name=6; (Potential).);MOD_RES (N6-acetyllysine; alternate (By similarity).);MOD_RES (N6-succinyllysine; alternate (By similarity).);MOD_RES (N6-succinyllysine (By similarity).);MOD_RES (N6-acetyllysine (By similarity).)			-145
P55145	LRPGDCEVCISYLGR	YES	Mesencephalic astrocyte-derived neurotrophic factor	MANF;Mesencephalic astrocyte-derived neurotrophic factor;Arginine-rich protein ;Protein ARMET;MANF;	(Human)	3	ALSVLPGSRA	LRPGDCEVCI	25	182	X	X					SIGNAL ()		DISULFID ();CHAIN (Mesencephalic astrocyte-derived neurotrophic factor.);MOD_RES (Phosphotyrosine (By similarity).)	0
P23786	LSAGSGPGQYLQR	YES	Carnitine O-palmitoyltransferase 2, mitochondrial	CPT2;Carnitine O-palmitoyltransferase 2, mitochondrial;Carnitine palmitoyltransferase II Short=CPT II;CPT2;	(Human)	1	AVGPGAPSRP	LSAGSGPGQY	25	658	X	X			Subtiligase Based Positive Selection;unknown			TRANSIT (Mitochondrion.)	TOPO_DOM (Mitochondrial matrix (By similarity).);INTRAMEM (Note=Mitochondrial inner membrane; (By similarity).);MOD_RES (N6-succinyllysine (By similarity).);MOD_RES (N6-acetyllysine (By similarity).);MOD_RES (N6-acetyllysine; alternate (By similarity).);MOD_RES (N6-succinyllysine; alternate (By similarity).);ACT_SITE (Proton acceptor (By similarity).);CHAIN (Carnitine O-palmitoyltransferase 2, mi…				-1
O43790	LSDAR	YES	Keratin, type II cuticular Hb6	KRT86;Keratin, type II cuticular Hb6;Hair keratin K2.11 ;Keratin-86 Short=K86 ;Type II hair keratin Hb6 ;Type-II keratin Kb26;KRT86;	(Human)	12	AQSEQQGEAA	LSDARCKLAE	361	486							REGION (Head.);REGION (Coil 1A.);REGION (Linker 1.);REGION (Coil 1B.);REGION (Linker 12.)	CHAIN (Keratin, type II cuticular Hb6.);REGION (Rod.);REGION (Coil 2.)	REGION (Tail.)
Q9NX63	LSENVIDR	YES	Coiled-coil-helix-coiled-coil-helix domain-containing protein 3, mitochondrial	CHCHD3;Coiled-coil-helix-coiled-coil-helix domain-containing protein 3, mitochondrial;CHCH3;	(Human)	7	ENITVVKGIR	LSENVIDRMK	28	227							LIPID (N-myristoyl glycine (By similarity).);INIT_MET (Removed (By similarity).)	CHAIN (Coiled-coil-helix-coiled-coil-helix domain-containing protein 3, mitochondrial.)	DOMAIN (CHCH.);MOD_RES (Phosphotyrosine.);MOD_RES (Phosphoserine.);MOD_RES (N6-acetyllysine.)
Q14697	LSFQHDPETSVLVLR	YES	Neutral alpha-glucosidase AB	GANAB;Neutral alpha-glucosidase AB;Alpha-glucosidase 2 ;Glucosidase II subunit alpha;GANAB;	(Human)	11	LQTKGSPESR	LSFQHDPETS	915	944							SIGNAL (Potential.);CARBOHYD (N-linked (GlcNAc...).);ACT_SITE (Nucleophile.);ACT_SITE (By similarity.);ACT_SITE (Proton donor (By similarity).);MUTAGEN (D->N: Loss of activity.)	CHAIN (Neutral alpha-glucosidase AB.)		886
Q8TB37	LSGAGSETLKQR	YES	Iron-sulfur protein NUBPL	NUBPL;Iron-sulfur protein NUBPL;IND1 homolog ;Nucleotide-binding protein-like ;huInd1;NUBPL;	(Human)	14	GSRAMVCGRQ	LSGAGSETLK	37	319	X	X						TRANSIT (Mitochondrion (Potential).)	CHAIN (Iron-sulfur protein NUBPL.);NP_BIND (ATP (Potential).);MUTAGEN (C->A: Defect in complex I assembly; when associated with A-247.);MUTAGEN (C->A: Defect in complex I assembly; when associated with A-244.)				-2
P09110	LSGAPQASAADVVVVHGR	YES	3-ketoacyl-CoA thiolase, peroxisomal	ACAA1;3-ketoacyl-CoA thiolase, peroxisomal;Acetyl-CoA acyltransferase ;Beta-ketothiolase ;Peroxisomal 3-oxoacyl-CoA thiolase;THIK;	(Human)	3	SGWMPQAAPC	LSGAPQASAA	27	424	X	X			Subtiligase Based Positive Selection;unknown		TRANSIT (Peroxisome.)		MOD_RES (Phosphothreonine.);ACT_SITE (Acyl-thioester intermediate (By similarity).);ACT_SITE (Proton acceptor (By similarity).);CHAIN (3-ketoacyl-CoA thiolase, peroxisomal.)				0
Q13586	LSHSHSEKATGTSSGANSEESTAAEFCR	YES	Stromal interaction molecule 1	STIM1;Stromal interaction molecule 1;STIM1;	(Human)	11	WGLLLHQGQS	LSHSHSEKAT	23	685	X	X					SIGNAL (Potential.)		MOD_RES (Phosphoserine.);MOD_RES (Phosphothreonine (By similarity).);MOD_RES (Phosphoserine (By similarity).);MOD_RES (Phosphothreonine.);COMPBIAS (Glu-rich.);COMPBIAS (Pro/Ser-rich.);COMPBIAS (Lys-rich.);REGION (SOAR/CAD.);DOMAIN (EF-hand.);DOMAIN (SAM.);MOTIF (Microtubule tip localization signal.);CHAIN (Stromal interaction molecule 1.);MUTAGEN (D->A,N: Increases Ca(2+) influx even when Ca(2+) …	0		-212
Q15772	LSIPR	YES	Striated muscle preferentially expressed protein kinase	SPEG;Striated muscle preferentially expressed protein kinase;Aortic preferentially expressed protein 1 Short=APEG-1;SPEG;	(Human)	2	IVSCKDGRQL	LSIPRAGKRH	2642	3267							MOD_RES (Phosphoserine (By similarity).);ACT_SITE (Proton acceptor (By similarity).);COMPBIAS (Pro-rich.);COMPBIAS (Poly-Ser.);COMPBIAS (Poly-Glu.);COMPBIAS (Arg-rich.);NP_BIND (ATP (By similarity).);DISULFID (By similarity.);DOMAIN (Ig-like 1.);DOMAIN (Ig-like 2.);DOMAIN (Ig-like 3.);DOMAIN (Ig-like 4.);DOMAIN (Ig-like 5.);DOMAIN (Ig-like 6.);DOMAIN (Fibronectin type-III 1.);DOMAIN (Ig-like 7.);…	DISULFID (By similarity.);DOMAIN (Ig-like 9.);CHAIN (Striated muscle preferentially expressed protein kinase.)	ACT_SITE (Proton acceptor (By similarity).);COMPBIAS (Pro-rich.);NP_BIND (ATP (By similarity).);DOMAIN (Fibronectin type-III 2.);DOMAIN (Protein kinase 2.);BINDING (ATP (By similarity).)
P11142	LSKEDIER	YES	Heat shock cognate 71 kDa protein	HSPA8;Heat shock cognate 71 kDa protein;Heat shock 70 kDa protein 8 ;Lipopolysaccharide-associated protein 1 Short=LAP-1 Short=LPS-associated protein 1;HSP7C;	(Human)	11	KITITNDKGR	LSKEDIERMV	510	646							MOD_RES (N-acetylserine.);MOD_RES (N6-acetyllysine (By similarity).);MOD_RES (Phosphoserine.);MOD_RES (N6-acetyllysine.);MOD_RES (N6-acetyllysine; alternate.);MOD_RES (N6-succinyllysine; alternate (By similarity).);REGION (Interaction with BAG1.);NP_BIND (ATP.);BINDING (ATP.);INIT_MET (Removed.)	CHAIN (Heat shock cognate 71 kDa protein.)	MOD_RES (N6-acetyllysine; alternate (By similarity).);MOD_RES (N6-succinyllysine; alternate (By similarity).);MOD_RES (N6-acetyllysine (By similarity).);MOD_RES (N6,N6,N6-trimethyllysine; by METTL21A.);MOD_RES (N6-acetyllysine.);MUTAGEN (K->R: Complete loss of in vitro methylation by METTL21A.)
Q99805	LSPPR	YES	Transmembrane 9 superfamily member 2	TM9SF2;Transmembrane 9 superfamily member 2;p76;TM9S2;	(Human)	13	MSARLPV	LSPPRWPRLL	8	663								SIGNAL (Potential.)	CHAIN (Transmembrane 9 superfamily member 2.);TOPO_DOM (Lumenal (Potential).);TOPO_DOM (Cytoplasmic (Potential).);TRANSMEM (Helical; (Potential).)	-21		-645
Q13405	LSQTQGPPDYPR	YES	39S ribosomal protein L49, mitochondrial	MRPL49;39S ribosomal protein L49, mitochondrial;Neighbor of FAU Short=NOF ;Protein NOF1;RM49;	(Human)	11	GVQRGCGLRL	LSQTQGPPDY	26	166					Subtiligase Based Positive Selection;unknown			CHAIN (39S ribosomal protein L49, mitochondrial.)
P42677	LTEGCSFR	YES	40S ribosomal protein S27	RPS27;40S ribosomal protein S27;Metallopan-stimulin 1 Short=MPS-1;RS27;	(Human)	1	LCQPTGGKAR	LTEGCSFRRK	73	84							MOD_RES (Phosphoserine.);INIT_MET (Removed.);ZN_FING (C4-type (Potential).)	CHAIN (40S ribosomal protein S27.)
P25705	LTELLKQGQYSPM	YES	ATP synthase subunit alpha, mitochondrial	ATP5A1;ATP synthase subunit alpha, mitochondrial;ATPA;	(Human)	18	TQQLLSRGVR	LTELLKQGQY	467	553							NP_BIND (ATP (By similarity).);SITE (Required for activity (By similarity).);MOD_RES (Pyrrolidone carboxylic acid (By similarity).);MOD_RES (Phosphoserine (By similarity).);MOD_RES (N6-acetyllysine (By similarity).);MOD_RES (N6-acetyllysine; alternate.);MOD_RES (N6-succinyllysine; alternate (By similarity).);MOD_RES (Phosphoserine.);MOD_RES (N6-acetyllysine; alternate (By similarity).);MOD_RES (N…	CHAIN (ATP synthase subunit alpha, mitochondrial.)	MOD_RES (N6-acetyllysine; alternate.);MOD_RES (N6-succinyllysine; alternate (By similarity).);MOD_RES (N6-acetyllysine; alternate (By similarity).);MOD_RES (N6-acetyllysine (By similarity).)				423
P14625	LTESPCALVASQYGWSGNMER	YES	Endoplasmin	HSP90B1;Endoplasmin;94 kDa glucose-regulated protein Short=GRP-94 ;Heat shock protein 90 kDa beta member 1 ;Tumor rejection antigen 1 ;gp96 homolog;ENPL;	(Human)	12	KIEKAVVSQR	LTESPCALVA	640	803							DISULFID (Interchain (By similarity).);SIGNAL ();CARBOHYD (N-linked (GlcNAc...).);CARBOHYD (N-linked (GlcNAc...) (Potential).);MOD_RES (Phosphoserine.);MOD_RES (N6-succinyllysine (By similarity).);MOD_RES (N6-acetyllysine (By similarity).);BINDING (ATP (By similarity).);BINDING (ATP; via amide nitrogen (By similarity).)	CHAIN (Endoplasmin.)	MOTIF (Prevents secretion from ER.)	618
Q13011	LTGSSAQEEASGVALGEAPDHSYESLR	YES	Delta(3,5)-Delta(2,4)-dienoyl-CoA isomerase, mitochondrial	ECH1;Delta(3,5)-Delta(2,4)-dienoyl-CoA isomerase, mitochondrial;ECH1;	(Human)	19	NYPGLSISLR	LTGSSAQEEA	33	328	X	X			Subtiligase Based Positive Selection			TRANSIT (Mitochondrion (Potential).)	CHAIN (Delta(3,5)-Delta(2,4)-dienoyl-CoA isomerase, mitochondrial.);MOTIF (Microbody targeting signal (Potential).);MOD_RES (N6-succinyllysine (By similarity).);MOD_RES (N6-acetyllysine.);BINDING (Substrate; via amide nitrogen (By similarity).);SITE (Important for catalytic activity (By similarity).)				-1
P11021	LTPEEIER	YES	78 kDa glucose-regulated protein	HSPA5;78 kDa glucose-regulated protein;Endoplasmic reticulum lumenal Ca(2+)-binding protein grp78 ;Heat shock 70 kDa protein 5 ;Immunoglobulin heavy chain-binding protein Short=BiP;GRP78;	(Human)	9	KITITNDQNR	LTPEEIERMV	533	654							SIGNAL ();MOD_RES (N6-acetyllysine (By similarity).);MOD_RES (Nitrated tyrosine (By similarity).);MOD_RES (N6-succinyllysine (By similarity).);MOD_RES (Phosphothreonine.);NP_BIND (ATP.);BINDING (ATP.)	CHAIN (78 kDa glucose-regulated protein.)	MOTIF (Prevents secretion from ER.);MOD_RES (N6,N6,N6-trimethyllysine; by METTL21A; in vitro.);MUTAGEN (K->R: Complete loss of in vitro methylation by METTL21A.)	514
P04844	LTPTHYLTKHDVER	YES	Dolichyl-diphosphooligosaccharide--protein glycosyltransferase subunit 2	RPN2;Dolichyl-diphosphooligosaccharide--protein glycosyltransferase subunit 2;Dolichyl-diphosphooligosaccharide--protein glycosyltransferase 63 kDa subunit ;RIBIIR ;Ribophorin II Short=RPN-II ;Ribophorin-2;RPN2;	(Human)	20	ALTIIASTWA	LTPTHYLTKH	23	631	X	X			Subtiligase Based Positive Selection		SIGNAL ()		CHAIN (Dolichyl-diphosphooligosaccharide-- protein glycosyltransferase subunit 2.);TOPO_DOM (Lumenal (Potential).);TOPO_DOM (Cytoplasmic (Potential).);CARBOHYD (N-linked (GlcNAc...).);TRANSMEM (Helical; (Potential).);CROSSLNK (Glycyl lysine isopeptide (Lys-Gly) (interchain with G-Cter in ubiquitin).)	0		-595
Q15019	LTVVDTPGYGDAINCR	YES	Septin-2	SEPT2;Septin-2;Neural precursor cell expressed developmentally down-regulated protein 5 Short=NEDD-5;SEPT2;	(Human)	2	EIEERGVKLR	LTVVDTPGYG	97	361							MOD_RES (Phosphotyrosine (By similarity).);NP_BIND (GTP.);BINDING (GTP (By similarity).)	CHAIN (Septin-2.)	MOD_RES (N6-acetyllysine.);MOD_RES (Phosphoserine.);NP_BIND (GTP.);REGION (Important for dimerization.);MUTAGEN (F->D: Loss of dimerization.);MUTAGEN (S->A: Loss of phosphorylation.);MUTAGEN (W->A: Loss of dimerization.);MUTAGEN (H->D: Loss of dimerization.);BINDING (GTP; via amide nitrogen (By similarity).);BINDING (GTP; via amide nitrogen and carbonyl oxygen.);BINDING (GTP.);SITE (Important for…
Q99714	LVAGEMGQNEPDQGGQR	YES	3-hydroxyacyl-CoA dehydrogenase type-2	HSD17B10;3-hydroxyacyl-CoA dehydrogenase type-2;17-beta-hydroxysteroid dehydrogenase 10 Short=17-beta-HSD 10 EC=1.1.1.51 ;3-hydroxy-2-methylbutyryl-CoA dehydrogenase EC=1.1.1.178 ;3-hydroxyacyl-CoA dehydrogenase type II ;Endoplasmic reticulum-associated amyloid beta-peptide-binding protein ;Mitochondrial ribonuclease P protein 2 Short=Mitochondrial RNase P protein 2 ;Short-chain type dehydrogenas…	(Human)	X	NLMGTFNVIR	LVAGEMGQNE	131	261							MOD_RES (N-acetylalanine (By similarity).);MOD_RES (N6-acetyllysine; alternate (By similarity).);MOD_RES (N6-succinyllysine; alternate (By similarity).);MOD_RES (N6-acetyllysine (By similarity).);NP_BIND (NAD.);INIT_MET (Removed (By similarity).)	CHAIN (3-hydroxyacyl-CoA dehydrogenase type-2.)	MOD_RES (N6-acetyllysine; alternate (By similarity).);MOD_RES (N6-succinyllysine; alternate (By similarity).);BINDING (Substrate.);BINDING (NAD.);ACT_SITE (Proton acceptor.)
P14625	LVASQYGWSGNMER	YES	Endoplasmin	HSP90B1;Endoplasmin;94 kDa glucose-regulated protein Short=GRP-94 ;Heat shock protein 90 kDa beta member 1 ;Tumor rejection antigen 1 ;gp96 homolog;ENPL;	(Human)	12	SQRLTESPCA	LVASQYGWSG	647	803							DISULFID (Interchain (By similarity).);SIGNAL ();CARBOHYD (N-linked (GlcNAc...).);CARBOHYD (N-linked (GlcNAc...) (Potential).);MOD_RES (Phosphoserine.);MOD_RES (N6-succinyllysine (By similarity).);MOD_RES (N6-acetyllysine (By similarity).);BINDING (ATP (By similarity).);BINDING (ATP; via amide nitrogen (By similarity).)	CHAIN (Endoplasmin.)	MOTIF (Prevents secretion from ER.)	625
P62424	LVEAIR	YES	60S ribosomal protein L7a	RPL7A;60S ribosomal protein L7a;PLA-X polypeptide ;Surfeit locus protein 3;RL7A;	(Human)	9	NSEDKGALAK	LVEAIRTNYN	218	266							MOD_RES (N6-acetyllysine.);INIT_MET (Removed (By similarity).)	CHAIN (60S ribosomal protein L7a.)
P20648	LVEALR	YES	Potassium-transporting ATPase alpha chain 1	ATP4A;Potassium-transporting ATPase alpha chain 1;Gastric H(+)/K(+) ATPase subunit alpha ;Proton pump;ATP4A;	(Human)	19	MQLKDMDPSE	LVEALRTHPE	689	1035							TOPO_DOM (Cytoplasmic (Potential).);TOPO_DOM (Lumenal (Potential).);TRANSMEM (Helical; (Potential).);INIT_MET (Removed (By similarity).);MOD_RES (Phosphotyrosine (By similarity).);MOD_RES (Phosphoserine (By similarity).);ACT_SITE (4-aspartylphosphate intermediate (By similarity).)	TOPO_DOM (Cytoplasmic (Potential).);CHAIN (Potassium-transporting ATPase alpha chain 1.)	TOPO_DOM (Lumenal (Potential).);TOPO_DOM (Cytoplasmic (Potential).);TRANSMEM (Helical; (Potential).);MOD_RES (Phosphoserine; by PKA (By similarity).);METAL (Magnesium (By similarity).)			-294
P06576	LVLEVAQHLGESTVR	YES	ATP synthase subunit beta, mitochondrial	ATP5B;ATP synthase subunit beta, mitochondrial;ATPB;	(Human)	12	ALEVQGRETR	LVLEVAQHLG	95	529							TRANSIT (Mitochondrion.)	CHAIN (ATP synthase subunit beta, mitochondrial.)	NP_BIND (ATP (By similarity).);MOD_RES (N6-acetyllysine; alternate (By similarity).);MOD_RES (N6-succinyllysine; alternate (By similarity).);MOD_RES (N6-acetyllysine; alternate.);MOD_RES (N6-acetyllysine.);MOD_RES (N6-acetyllysine (By similarity).);MOD_RES (Phosphoserine (By similarity).)				47
P55084	LVMAAANR	YES	Trifunctional enzyme subunit beta, mitochondrial	HADHB;Trifunctional enzyme subunit beta, mitochondrial;TP-beta Includes: RecName: Full=3-ketoacyl-CoA thiolase EC=2.3.1.16 ;Acetyl-CoA acyltransferase ;Beta-ketothiolase;ECHB;	(Human)	2	GHPFGATGCR	LVMAAANRLR	437	474							MOD_RES (N6-acetyllysine; alternate.);MOD_RES (N6-succinyllysine; alternate (By similarity).);MOD_RES (N6-succinyllysine (By similarity).);MOD_RES (N6-acetyllysine; alternate (By similarity).);MOD_RES (N6-acetyllysine (By similarity).);TRANSIT (Mitochondrion.);ACT_SITE (Acyl-thioester intermediate (By similarity).);ACT_SITE (Proton acceptor (By similarity).)	CHAIN (Trifunctional enzyme subunit beta, mitochondrial.)	ACT_SITE (Proton acceptor (By similarity).)				403
P10809	LVQDVANNTNEEAGDGTTTATVLAR	YES	60 kDa heat shock protein, mitochondrial	HSPD1;60 kDa heat shock protein, mitochondrial;60 kDa chaperonin ;Chaperonin 60 Short=CPN60 ;Heat shock protein 60 Short=HSP-60 Short=Hsp60 ;HuCHA60 ;Mitochondrial matrix protein P1 ;P60 lymphocyte protein;CH60;	(Human)	2	KDKYKNIGAK	LVQDVANNTN	97	573					Subtiligase Based Positive Selection;unknown		MOD_RES (N6-succinyllysine (By similarity).);MOD_RES (Phosphoserine.);MOD_RES (N6-acetyllysine (By similarity).);MOD_RES (N6-acetyllysine; alternate.);MOD_RES (N6-succinyllysine; alternate (By similarity).);TRANSIT (Mitochondrion.)	CHAIN (60 kDa heat shock protein, mitochondrial.)	MOD_RES (N6-acetyllysine; alternate.);MOD_RES (N6-succinyllysine; alternate (By similarity).);MOD_RES (N6-acetyllysine.);MOD_RES (N6-acetyllysine; alternate (By similarity).);MOD_RES (N6-malonyllysine; alternate.);MOD_RES (N6-acetyllysine (By similarity).);MOD_RES (N6-succinyllysine (By similarity).);MOD_RES (Phosphoserine (By similarity).)				70
P62873	LWDVR	YES	Guanine nucleotide-binding protein G(I)/G(S)/G(T) subunit beta-1	GNB1;Guanine nucleotide-binding protein G(I)/G(S)/G(T) subunit beta-1;Transducin beta chain 1;GBB1;	(Human)	1	VSGACDASAK	LWDVREGMCR	210	340							MOD_RES (N-acetylserine.);REPEAT (WD 1.);REPEAT (WD 2.);REPEAT (WD 3.);MUTAGEN (T->A: Abolishes interaction with PTH1R and signaling in response to PTH1R agonist; when associated with A-337 and A-339.);INIT_MET (Removed.)	CHAIN (Guanine nucleotide-binding protein G(I)/G(S)/G(T) subunit beta-1.);REPEAT (WD 4.)	MOD_RES (Phosphohistidine (By similarity).);REPEAT (WD 5.);REPEAT (WD 6.);REPEAT (WD 7.);MUTAGEN (K->A: Abolishes interaction with PTH1R and signaling in response to PTH1R agonist; when associated with A-47 and A- 339.);MUTAGEN (W->A: Abolishes interaction with PTH1R and signaling in response to PTH1R agonist; when associated with A-47 and A- 337.)
Q7Z7H5	LYFHIGETEKR	YES	Transmembrane emp24 domain-containing protein 4	TMED4;Transmembrane emp24 domain-containing protein 4;Endoplasmic reticulum stress-response protein 25 Short=ERS25 ;GMP25iso ;Putative NF-kappa-B-activating protein 156 ;p24 family protein alpha-3 Short=p24alpha3;TMED4;	(Human)	7	LALCATGAQG	LYFHIGETEK	30	227	X	X			Subtiligase Based Positive Selection		SIGNAL (Potential.)		DOMAIN (GOLD.);MOTIF (COPI vesicle coat-binding (Potential).);MOTIF (COPII vesicle coat-binding (Potential).);CHAIN (Transmembrane emp24 domain-containing protein 4.);COILED (Potential.);TOPO_DOM (Lumenal (Potential).);TOPO_DOM (Cytoplasmic (Potential).);CARBOHYD (N-linked (GlcNAc...).);TRANSMEM (Helical; (Potential).)	0		-183
P50454	LYGPSSVSFADDFVR	YES	Serpin H1	SERPINH1;Serpin H1;47 kDa heat shock protein ;Arsenic-transactivated protein 3 Short=AsTP3 ;Cell proliferation-inducing gene 14 protein ;Collagen-binding protein Short=Colligin ;Rheumatoid arthritis-related antigen RA-A47;SERPH;I04.035	(Human)	11	RNVTWKLGSR	LYGPSSVSFA	134	418							MOD_RES (N6-succinyllysine (By similarity).);COMPBIAS (Poly-Ala.);SIGNAL (Potential.);CARBOHYD (N-linked (GlcNAc...) (Potential).)	CHAIN (Serpin H1.)	MOD_RES (N6-acetyllysine (By similarity).);MOD_RES (N6-succinyllysine (By similarity).);MOTIF (Prevents secretion from ER (Potential).);SITE (Reactive bond homolog (By similarity).)	115
Q15084	LYSSSDDVIELTPSNFNR	YES	Protein disulfide-isomerase A6	PDIA6;Protein disulfide-isomerase A6;Endoplasmic reticulum protein 5 Short=ER protein 5 Short=ERp5 ;Protein disulfide isomerase P5 ;Thioredoxin domain-containing protein 7;PDIA6;	(Human)	2	SCTFFLAVNG	LYSSSDDVIE	20	440	X	X			Subtiligase Based Positive Selection;N-TAILS		SIGNAL ()		MOD_RES (Phosphoserine.);ACT_SITE (Nucleophile (By similarity).);COMPBIAS (Asp/Glu-rich (acidic).);DISULFID (Redox-active (By similarity).);DOMAIN (Thioredoxin 1.);DOMAIN (Thioredoxin 2.);MOTIF (Prevents secretion from ER (Potential).);CHAIN (Protein disulfide-isomerase A6.);MUTAGEN (C->S: 50% decrease in enzyme activity; when associated with S-58. Abolishes enzyme activity; when associated with …	0
P08574	MAAAAASLR	YES	Cytochrome c1, heme protein, mitochondrial	CYC1;Cytochrome c1, heme protein, mitochondrial;Complex III subunit 4 ;Complex III subunit IV ;Cytochrome b-c1 complex subunit 4 ;Ubiquinol-cytochrome-c reductase complex cytochrome c1 subunit Short=Cytochrome c-1;CY1;	(Human)	8		MAAAAASLRG	1	325	X								CHAIN (Cytochrome c1, heme protein, mitochondrial.);METAL (Iron (heme axial ligand).);METAL (Iron (heme axial ligand) (By similarity).);TRANSMEM (Helical; Note=Anchors to the membrane; (Potential).);TRANSIT (Mitochondrion.);BINDING (Heme (covalent).);DOMAIN (Cytochrome c.)			-306	-84
Q6Y1H2	MAAVAATAAAKGNGGGGGR	YES	Very-long-chain (3R)-3-hydroxyacyl-[acyl-carrier protein] dehydratase 2	PTPLB;Very-long-chain (3R)-3-hydroxyacyl-[acyl-carrier protein] dehydratase 2;3-hydroxyacyl-CoA dehydratase 2 Short=HACD2 ;Protein-tyrosine phosphatase-like member B;HACD2;	(Human)	3		MAAVAATAAA	1	254	X	X			Subtiligase Based Positive Selection				COMPBIAS (Poly-Gly.);TOPO_DOM (Cytoplasmic (Potential).);TOPO_DOM (Lumenal (Potential).);CHAIN (Very-long-chain (3R)-3-hydroxyacyl-[acyl- carrier protein] dehydratase 2.);CARBOHYD (N-linked (GlcNAc...) (Potential).);TRANSMEM (Helical; (Potential).);MOD_RES (N-acetylalanine.);ACT_SITE (By similarity.);INIT_MET (Removed.)			-97
P15880	MAGIDDCYTSAR	YES	40S ribosomal protein S2	RPS2;40S ribosomal protein S2;40S ribosomal protein S4 ;Protein LLRep3;RS2;	(Human)	16	SAPVPKKLLM	MAGIDDCYTS	216	293				GRAM			MOD_RES (N-acetylalanine.);INIT_MET (Removed.);COMPBIAS (Arg/Gly-rich.);DOMAIN (S5 DRBM.)	CHAIN (40S ribosomal protein S2.)	MOD_RES (N6-acetyllysine.);MOD_RES (Phosphoserine.)
Q9HBF4	MAHSSF	YES	Zinc finger FYVE domain-containing protein 1	ZFYVE1;Zinc finger FYVE domain-containing protein 1;Double FYVE-containing protein 1 ;SR3 ;Tandem FYVE fingers-1;ZFYV1;	(Human)	14	RFSGEIPDDQ	MAHSSFFPDE	416	777								CHAIN (Zinc finger FYVE domain-containing protein 1.)	ZN_FING (FYVE-type 1.);ZN_FING (FYVE-type 2.);MUTAGEN (T->R: Partially restore PtdIns3P binding; when associated with R-733.);MUTAGEN (K->A: Drastically reduce PtdIns3P binding; when associated with A-619 and A-621. Abolishes PtdIns3P binding; when associated with A-734; A-736 and A-738.);MUTAGEN (H->A: Drastically reduce PtdIns3P binding; when associated with A-617 and A-621. Abolishes PtdIns3P …
O95822	MANYR	YES	Malonyl-CoA decarboxylase, mitochondrial	MLYCD;Malonyl-CoA decarboxylase, mitochondrial;DCMC;	(Human)	16	LRGITGSCGL	MANYRYFLEE	451	493							DISULFID (Interchain (Potential).);MOD_RES (N6-acetyllysine (By similarity).);MOD_RES (N6-acetyllysine; alternate (By similarity).);MOD_RES (N6-succinyllysine; alternate (By similarity).);MOD_RES (N6-succinyllysine (By similarity).);REGION (Malonyl-CoA binding (Probable).);TRANSIT (Mitochondrion.);BINDING (Malonyl-CoA (Probable).);MUTAGEN (C->S: Abolishes formation of disulfide- linked homotetram…	CHAIN (Malonyl-CoA decarboxylase, mitochondrial.)	MOTIF (Microbody targeting signal (Potential).);MOD_RES (N6-acetyllysine (By similarity).)				450
O60427	MAPDPVAAETAAQGPTPR	YES	Fatty acid desaturase 1	FADS1;Fatty acid desaturase 1;Delta(5) fatty acid desaturase Short=D5D Short=Delta(5) desaturase Short=Delta-5 desaturase;FADS1;	(Human)	11		MAPDPVAAET	1	444	X	X			COFRADIC				TOPO_DOM (Cytoplasmic (Potential).);TOPO_DOM (Lumenal (Potential).);CHAIN (Fatty acid desaturase 1.);TRANSMEM (Helical; (Potential).);MOTIF (Histidine box-1.);MOTIF (Histidine box-2.);MOTIF (Histidine box-3.);MOD_RES (N-acetylmethionine.);DOMAIN (Cytochrome b5 heme-binding.)			-326
P09669	MAPEVLPKPR	YES	Cytochrome c oxidase subunit 6C	COX6C;Cytochrome c oxidase subunit 6C;Cytochrome c oxidase polypeptide VIc;COX6C;	(Human)	8		MAPEVLPKPR	1	75	X	X			Subtiligase Based Positive Selection;unknown;COFRADIC				TOPO_DOM (Mitochondrial matrix (By similarity).);TOPO_DOM (Mitochondrial intermembrane (By similarity).);TRANSMEM (Helical; (By similarity).);CHAIN (Cytochrome c oxidase subunit 6C.)			-54
P36542	MATLKDITR	YES	ATP synthase subunit gamma, mitochondrial	ATP5C1;ATP synthase subunit gamma, mitochondrial;F-ATPase gamma subunit;ATPG;	(Human)	10	LQPQWIQVRN	MATLKDITRR	25	298	X	X		MPPB				TRANSIT (Mitochondrion.)	MOD_RES (N6-acetyllysine (By similarity).);MOD_RES (N6-succinyllysine (By similarity).);MOD_RES (N6-acetyllysine.);MOD_RES (N6-acetyllysine; alternate (By similarity).);MOD_RES (N6-succinyllysine; alternate (By similarity).);MOD_RES (N6-acetyllysine; alternate.);CHAIN (ATP synthase subunit gamma, mitochondrial.)				-1
P13667	MDATANDVPSDR	YES	Protein disulfide-isomerase A4	PDIA4;Protein disulfide-isomerase A4;Endoplasmic reticulum resident protein 70 Short=ER protein 70 Short=ERp70 ;Endoplasmic reticulum resident protein 72 Short=ER protein 72 Short=ERp-72 Short=ERp72;PDIA4;	(Human)	7	KGQKGLVIAK	MDATANDVPS	583	645							MOD_RES (N6-acetyllysine.);COMPBIAS (Asp/Glu-rich (acidic).);DISULFID (Redox-active (By similarity).);SIGNAL (Potential.);DOMAIN (Thioredoxin 1.);DOMAIN (Thioredoxin 2.)	DOMAIN (Thioredoxin 3.);CHAIN (Protein disulfide-isomerase A4.)	MOTIF (Prevents secretion from ER.)	562
P60059	MDQVMQFVEPSR	YES	Protein transport protein Sec61 subunit gamma	SEC61G;Protein transport protein Sec61 subunit gamma;SC61G;	(Human)	7		MDQVMQFVEP	1	68	X	X			COFRADIC;other				MOD_RES (N-acetylmethionine.);CHAIN (Protein transport protein Sec61 subunit gamma.);TOPO_DOM (Cytoplasmic (Potential).);TOPO_DOM (Extracellular (Potential).);TRANSMEM (Helical; (Potential).)			-61
P61165	MELEAMSR	YES	Transmembrane protein 258	TMEM258;Transmembrane protein 258;TM258;	(Human)	11		MELEAMSRYT	1	79	X	X			Subtiligase Based Positive Selection;COFRADIC;other				MOD_RES (N-acetylmethionine.);CHAIN (Transmembrane protein 258.);TRANSMEM (Helical; (Potential).)			-75
Q9P0S2	MFAPAVMR	YES	Cytochrome c oxidase assembly protein COX16 homolog, mitochondrial	COX16;Cytochrome c oxidase assembly protein COX16 homolog, mitochondrial;COX16;	(Human)	14		MFAPAVMRAF	1	106	X	X			unknown;COFRADIC;Subtiligase Based Positive Selection		TRANSIT (Mitochondrion (Potential).)	CHAIN (Cytochrome c oxidase assembly protein COX16 homolog, mitochondrial.)	TRANSMEM (Helical; (Potential).);TRANSIT (Mitochondrion (Potential).)			-37	0
P63092	MFDVGGQR	YES	Guanine nucleotide-binding protein G(s) subunit alpha isoforms short	GNAS;Guanine nucleotide-binding protein G(s) subunit alpha isoforms short;Adenylate cyclase-stimulating G alpha protein;GNAS2;	(Human)	20	KFQVDKVNFH	MFDVGGQRDE	221	394							METAL (Magnesium (By similarity).);MOD_RES (ADP-ribosylarginine; by cholera toxin (By similarity).);NP_BIND (GTP (By similarity).);LIPID (N-palmitoyl glycine (By similarity).);LIPID (S-palmitoyl cysteine.);MUTAGEN (Q->A: Increases GDP release but does not affect receptor-mediated activation.)	CHAIN (Guanine nucleotide-binding protein G(s) subunit alpha isoforms short.)	MOD_RES (Phosphoserine.);NP_BIND (GTP (By similarity).);CROSSLNK (Glycyl lysine isopeptide (Lys-Gly) (interchain with G-Cter in ubiquitin).);BINDING (GTP; via amide nitrogen (By similarity).);MUTAGEN (R->A: Increases GDP release and impairs receptor-mediated activation; markedly elevated intrinsic GTPase rate which will lead to more rapid inactivation.)
P16615	MFILDR	YES	Sarcoplasmic/endoplasmic reticulum calcium ATPase 2	ATP2A2;Sarcoplasmic/endoplasmic reticulum calcium ATPase 2;Calcium pump 2 ;Calcium-transporting ATPase sarcoplasmic reticulum type, slow twitch skeletal muscle isoform ;Endoplasmic reticulum class 1/2 Ca(2+) ATPase;AT2A2;	(Human)	12	LTTNQMSVCR	MFILDRVEGD	366	1042							TOPO_DOM (Cytoplasmic (By similarity).);TOPO_DOM (Lumenal (By similarity).);CROSSLNK (Glycyl lysine isopeptide (Lys-Gly) (interchain with G-Cter in ubiquitin) (By similarity).);TRANSMEM (Helical; Name=1; (By similarity).);TRANSMEM (Helical; Name=2; (By similarity).);TRANSMEM (Helical; Name=3; (By similarity).);TRANSMEM (Helical; Name=4; (By similarity).);MOD_RES (Nitrated tyrosine.);ACT_SITE (4-a…	TOPO_DOM (Cytoplasmic (By similarity).);CHAIN (Sarcoplasmic/endoplasmic reticulum calcium ATPase 2.)	TOPO_DOM (Lumenal (By similarity).);TOPO_DOM (Cytoplasmic (By similarity).);TRANSMEM (Helical; Name=5; (By similarity).);TRANSMEM (Helical; Name=6; (By similarity).);TRANSMEM (Helical; Name=7; (By similarity).);TRANSMEM (Helical; Name=8; (By similarity).);TRANSMEM (Helical; Name=9; (By similarity).);TRANSMEM (Helical; Name=10; (By similarity).);MOD_RES (Phosphoserine.);METAL (Magnesium (By simila…			-619
P12235	MGDHAWSFLKDFLAGGVAAAVSKTAVAPIER	YES	ADP/ATP translocase 1	SLC25A4;ADP/ATP translocase 1;ADP,ATP carrier protein 1 ;ADP,ATP carrier protein, heart/skeletal muscle isoform T1 ;Adenine nucleotide translocator 1 Short=ANT 1 ;Solute carrier family 25 member 4;ADT1;	(Human)	4		MGDHAWSFLK	1	298	X	X		MAP12					MOTIF (Substrate recognition (By similarity).);CROSSLNK (Glycyl lysine isopeptide (Lys-Gly) (interchain with G-Cter in ubiquitin) (By similarity).);REPEAT (Solcar 1.);REPEAT (Solcar 2.);REPEAT (Solcar 3.);TRANSMEM (Helical; Name=1; (By similarity).);TRANSMEM (Helical; Name=2; (By similarity).);TRANSMEM (Helical; Name=3; (By similarity).);TRANSMEM (Helical; Name=4; (By similarity).);TRANSMEM (Heli…			-39
P24752	MGNVLQGGEGQAPTR	YES	Acetyl-CoA acetyltransferase, mitochondrial	ACAT1;Acetyl-CoA acetyltransferase, mitochondrial;Acetoacetyl-CoA thiolase ;T2;THIL;	(Human)	11	IPKEEVKEAY	MGNVLQGGEG	91	427			X				MOD_RES (N6-acetyllysine; alternate (By similarity).);MOD_RES (N6-succinyllysine; alternate (By similarity).);MOD_RES (N6-succinyllysine (By similarity).);TRANSIT (Mitochondrion (By similarity).)	CHAIN (Acetyl-CoA acetyltransferase, mitochondrial.)	MOD_RES (N6-acetyllysine; alternate.);MOD_RES (N6-succinyllysine; alternate (By similarity).);MOD_RES (N6-acetyllysine; alternate (By similarity).);MOD_RES (N6-succinyllysine (By similarity).);MOD_RES (N6-acetyllysine.);MOD_RES (N6-acetyllysine (By similarity).);ACT_SITE (Acyl-thioester intermediate (Probable).);ACT_SITE (Proton acceptor (Probable).);REGION (Coenzyme A binding.);METAL (Potassium.…				57
Q9Y4L1	MGPYPQR	YES	Hypoxia up-regulated protein 1	HYOU1;Hypoxia up-regulated protein 1;150 kDa oxygen-regulated protein Short=ORP-150 ;170 kDa glucose-regulated protein Short=GRP-170;HYOU1;	(Human)	11	KHNKRVLFSR	MGPYPQRKVI	473	999							SIGNAL (By similarity.);CARBOHYD (N-linked (GlcNAc...).);CARBOHYD (N-linked (GlcNAc...) (Potential).)	CHAIN (Hypoxia up-regulated protein 1.)	COMPBIAS (Poly-Glu.);COMPBIAS (Poly-Pro.);CARBOHYD (N-linked (GlcNAc...).);CARBOHYD (N-linked (GlcNAc...) (Potential).);MOTIF (Prevents secretion from ER (Potential).);MOD_RES (N6-acetyllysine (By similarity).)	440
P98194	MGSAGLR	YES	Calcium-transporting ATPase type 2C member 1	ATP2C1;Calcium-transporting ATPase type 2C member 1;ATP-dependent Ca(2+) pump PMR1;AT2C1;	(Human)	3	RDVYQQEKAR	MGSAGLRVLA	517	919							TOPO_DOM (Cytoplasmic (By similarity).);TOPO_DOM (Lumenal (By similarity).);TRANSMEM (Helical; Name=1; (By similarity).);TRANSMEM (Helical; Name=2; (By similarity).);TRANSMEM (Helical; Name=3; (By similarity).);TRANSMEM (Helical; Name=4; (By similarity).);ACT_SITE (4-aspartylphosphate intermediate (By similarity).);METAL (Calcium 2; via carbonyl oxygen (By similarity).);METAL (Calcium 2 (By simil…	TOPO_DOM (Cytoplasmic (By similarity).);CHAIN (Calcium-transporting ATPase type 2C member 1.)	TOPO_DOM (Lumenal (By similarity).);TOPO_DOM (Cytoplasmic (By similarity).);TRANSMEM (Helical; Name=5; (By similarity).);TRANSMEM (Helical; Name=6; (By similarity).);TRANSMEM (Helical; Name=7; (By similarity).);TRANSMEM (Helical; Name=8; (By similarity).);TRANSMEM (Helical; Name=9; (By similarity).);TRANSMEM (Helical; Name=10; (By similarity).);METAL (Magnesium (By similarity).);METAL (Calcium 2 …			425
Q9BZL1	MIEVVCNDR	YES	Ubiquitin-like protein 5	UBL5;Ubiquitin-like protein 5;UBL5;	(Human)	19		MIEVVCNDRL	1	73	X	X			Subtiligase Based Positive Selection;COFRADIC				DOMAIN (Ubiquitin-like.);CHAIN (Ubiquitin-like protein 5.)
O15144	MILLEVNNR	YES	Actin-related protein 2/3 complex subunit 2	ARPC2;Actin-related protein 2/3 complex subunit 2;Arp2/3 complex 34 kDa subunit Short=p34-ARC;ARPC2;	(Human)	2		MILLEVNNRI	1	300	X	X			COFRADIC;Subtiligase Based Positive Selection				MOD_RES (N6-acetyllysine.);CHAIN (Actin-related protein 2/3 complex subunit 2.)
Q9UPT5	MIPPQEASAR	YES	Exocyst complex component 7	EXOC7;Exocyst complex component 7;Exocyst complex component Exo70;EXOC7;	(Human)	17		MIPPQEASAR	1	735	X	X			unknown;COFRADIC;Subtiligase Based Positive Selection				CHAIN (Exocyst complex component 7.);COILED (Potential.)
Q02543	MKASGTLR	YES	60S ribosomal protein L18a	RPL18A;60S ribosomal protein L18a;RL18A;	(Human)	19		MKASGTLREY	1	176	X	X			Subtiligase Based Positive Selection;COFRADIC				MOD_RES (Phosphotyrosine.);MOD_RES (Phosphoserine.);MOD_RES (N6-succinyllysine (By similarity).);CHAIN (60S ribosomal protein L18a.)
Q96AG4	MKAVQADQER	YES	Leucine-rich repeat-containing protein 59	LRRC59;Leucine-rich repeat-containing protein 59;Ribosome-binding protein p34 Short=p34;LRC59;	(Human)	17	KQCANKVLQH	MKAVQADQER	148	307							MOD_RES (N-acetylmethionine.);MOD_RES (Phosphoserine.);MOD_RES (N6-succinyllysine (By similarity).);MOD_RES (N6-acetyllysine (By similarity).);REPEAT (LRR 1.);REPEAT (LRR 2.);REPEAT (LRR 3.);REPEAT (LRR 4.);REPEAT (LRR 5.)	TOPO_DOM (Cytoplasmic (Potential).);CHAIN (Leucine-rich repeat-containing protein 59.)	COMPBIAS (Poly-Leu.);TOPO_DOM (Lumenal (Potential).);COILED (Potential.);TRANSMEM (Helical; (Potential).)			-118
O15440	MKDIDIGKEYIIPSPGYR	YES	Multidrug resistance-associated protein 5	ABCC5;Multidrug resistance-associated protein 5;ATP-binding cassette sub-family C member 5 ;Multi-specific organic anion transporter C Short=MOAT-C ;SMRP ;pABC11;MRP5;	(Human)	3		MKDIDIGKEY	1	1437	X	X							CHAIN (Multidrug resistance-associated protein 5.);CARBOHYD (N-linked (GlcNAc...) (Potential).);TRANSMEM (Helical; (Potential).);MOD_RES (Phosphoserine.);MOD_RES (Phosphothreonine.);NP_BIND (ATP 1 (Potential).);NP_BIND (ATP 2 (Potential).);DOMAIN (ABC transmembrane type-1 1.);DOMAIN (ABC transporter 1.);DOMAIN (ABC transmembrane type-1 2.);DOMAIN (ABC transporter 2.)			-937
O76071	MKDSLVLLGR	YES	Probable cytosolic iron-sulfur protein assembly protein CIAO1	CIAO1;Probable cytosolic iron-sulfur protein assembly protein CIAO1;WD repeat-containing protein 39;CIAO1;	(Human)	2		MKDSLVLLGR	1	339	X	X			COFRADIC;Subtiligase Based Positive Selection;N-TAILS				REPEAT (WD 1.);REPEAT (WD 2.);REPEAT (WD 3.);REPEAT (WD 4.);REPEAT (WD 5.);REPEAT (WD 6.);REPEAT (WD 7.);CHAIN (Probable cytosolic iron-sulfur protein assembly protein CIAO1.)
P50150	MKEGMSNNSTTSISQAR	YES	Guanine nucleotide-binding protein G(I)/G(S)/G(O) subunit gamma-4	GNG4;Guanine nucleotide-binding protein G(I)/G(S)/G(O) subunit gamma-4;GBG4;	(Human)	1		MKEGMSNNST	1	75	X	X							CHAIN (Guanine nucleotide-binding protein G(I)/G(S)/G(O) subunit gamma-4.);MOD_RES (Cysteine methyl ester.);LIPID (S-geranylgeranyl cysteine.);PROPEP (Removed in mature form.)		-75
Q9UNX3	MKFNPFVTSDR	YES	60S ribosomal protein L26-like 1	RPL26L1;60S ribosomal protein L26-like 1;RL26L;	(Human)	5		MKFNPFVTSD	1	145	X	X							CHAIN (60S ribosomal protein L26-like 1.)
Q9NZ01	MKHYEVEILDAKTR	YES	Very-long-chain enoyl-CoA reductase	TECR;Very-long-chain enoyl-CoA reductase;Synaptic glycoprotein SC2 ;Trans-2,3-enoyl-CoA reductase Short=TER;TECR;	(Human)	19		MKHYEVEILD	1	308	X	X			Subtiligase Based Positive Selection;unknown				MOD_RES (N6-acetyllysine.);MOD_RES (N6-acetyllysine (By similarity).);CHAIN (Very-long-chain enoyl-CoA reductase.);CARBOHYD (N-linked (GlcNAc...) (Potential).);TRANSMEM (Helical; (Potential).)			-275
O94979	MKLKEVDR	YES	Protein transport protein Sec31A	SEC31A;Protein transport protein Sec31A;ABP125 ;ABP130 ;SEC31-like protein 1 ;SEC31-related protein A ;Web1-like protein;SC31A;	(Human)	4		MKLKEVDRTA	1	1220	X	X			COFRADIC				MOD_RES (Phosphoserine.);MOD_RES (Phosphothreonine.);COMPBIAS (Pro-rich.);REGION (Interaction with SEC13.);REGION (Interaction with PDCD6.);CHAIN (Protein transport protein Sec31A.);MUTAGEN (K->R: Does not abolish monoubiquitination by the BCR(KLHL12) E3 ubiquitin ligase complex, revealing flexibility of ubiquitination sites; when associated with R-1217.);MUTAGEN (K->R: Does not abolish monoubiqu…
Q6UXN9	MKLTDSVLR	YES	WD repeat-containing protein 82	WDR82;WD repeat-containing protein 82;Protein TMEM113 ;Swd2;WDR82;	(Human)	3		MKLTDSVLRS	1	313	X	X			Subtiligase Based Positive Selection;COFRADIC				CHAIN (WD repeat-containing protein 82.);REPEAT (WD 1.);REPEAT (WD 2.);REPEAT (WD 3.);REPEAT (WD 4.);REPEAT (WD 5.);REPEAT (WD 6.)
Q13347	MKPILLQGHER	YES	Eukaryotic translation initiation factor 3 subunit I	EIF3I;Eukaryotic translation initiation factor 3 subunit I;Eukaryotic translation initiation factor 3 subunit 2 ;TGF-beta receptor-interacting protein 1 Short=TRIP-1 ;eIF-3-beta ;eIF3 p36;EIF3I;	(Human)	1		MKPILLQGHE	1	325	X	X			Subtiligase Based Positive Selection				CHAIN (Eukaryotic translation initiation factor 3 subunit I.);MOD_RES (N6-acetyllysine.);MOD_RES (Phosphotyrosine.);REPEAT (WD 1.);REPEAT (WD 2.);REPEAT (WD 3.);REPEAT (WD 4.);REPEAT (WD 5.);CROSSLNK (Glycyl lysine isopeptide (Lys-Gly) (interchain with G-Cter in ubiquitin).)
Q7Z412	MKSDSSTSAAPLR	YES	Peroxisome assembly protein 26	PEX26;Peroxisome assembly protein 26;Peroxin-26;PEX26;	(Human)	22		MKSDSSTSAA	1	305	X	X							CHAIN (Peroxisome assembly protein 26.);TOPO_DOM (Cytoplasmic (Potential).);TOPO_DOM (Peroxisomal matrix (Potential).);TRANSMEM (Helical; Signal-anchor for type II membrane protein; (Potential).)			-267
Q92841	MLDMGFEPQIR	YES	Probable ATP-dependent RNA helicase DDX17	DDX17;Probable ATP-dependent RNA helicase DDX17;DEAD box protein 17 ;DEAD box protein p72 ;RNA-dependent helicase p72;DDX17;	(Human)	22	TYLVLDEADR	MLDMGFEPQI	330	729							COMPBIAS (Poly-Gly.);MOTIF (Q motif.);MOTIF (DEAD box.);MOD_RES (Phosphoserine.);NP_BIND (ATP (By similarity).);CROSSLNK (Glycyl lysine isopeptide (Lys-Gly) (interchain with G-Cter in SUMO).);MUTAGEN (K->R: Impaired sumoylation and decreased stability.)	CHAIN (Probable ATP-dependent RNA helicase DDX17.);DOMAIN (Helicase ATP-binding.)	COMPBIAS (Poly-Gly.);COMPBIAS (Poly-Pro.);MOD_RES (Phosphothreonine.);REGION (Transactivation domain.);DOMAIN (Helicase C-terminal.)
O75970	MLEAIDKNR	YES	Multiple PDZ domain protein	MPDZ;Multiple PDZ domain protein;Multi-PDZ domain protein 1;MPDZ;	(Human)	9		MLEAIDKNRA	1	2070	X	X			COFRADIC				COMPBIAS (Ser-rich.);CHAIN (Multiple PDZ domain protein.);MOD_RES (Phosphoserine.);DOMAIN (L27.);DOMAIN (PDZ 1.);DOMAIN (PDZ 2.);DOMAIN (PDZ 3.);DOMAIN (PDZ 4.);DOMAIN (PDZ 5.);DOMAIN (PDZ 6.);DOMAIN (PDZ 7.);DOMAIN (PDZ 8.);DOMAIN (PDZ 9.);DOMAIN (PDZ 10.);DOMAIN (PDZ 11.);DOMAIN (PDZ 12.);DOMAIN (PDZ 13.);MUTAGEN (GLGF->PSES: Loss of interaction with CAMK2A.)
Q8NHU6	MLEGDLVSKMLR	YES	Tudor domain-containing protein 7	TDRD7;Tudor domain-containing protein 7;PCTAIRE2-binding protein ;Tudor repeat associator with PCTAIRE-2 Short=Trap;TDRD7;	(Human)	9		MLEGDLVSKM	1	1098	X	X			COFRADIC				REGION (Interacts with CDK17 (By similarity).);REGION (Interacts with CABLES1 (By similarity).);DOMAIN (HTH OST-type 1.);DOMAIN (HTH OST-type 2.);DOMAIN (HTH OST-type 3.);DOMAIN (Tudor 1.);DOMAIN (Tudor 2.);CHAIN (Tudor domain-containing protein 7.)
Q7Z4S6	MLGAPDESSVR	YES	Kinesin-like protein KIF21A	KIF21A;Kinesin-like protein KIF21A;Kinesin-like protein KIF2 ;Renal carcinoma antigen NY-REN-62;KI21A;	(Human)	12		MLGAPDESSV	1	1674	X	X			COFRADIC;other;Subtiligase Based Positive Selection				CHAIN (Kinesin-like protein KIF21A.);COILED (Potential.);MOD_RES (N-acetylmethionine.);MOD_RES (Phosphoserine.);MOD_RES (Phosphothreonine.);NP_BIND (ATP (By similarity).);REPEAT (WD 1.);REPEAT (WD 2.);REPEAT (WD 3.);REPEAT (WD 4.);REPEAT (WD 5.);REPEAT (WD 6.);REPEAT (WD 7.);DOMAIN (Kinesin motor.)
P46783	MLMPKKNR	YES	40S ribosomal protein S10	RPS10;40S ribosomal protein S10;RS10;	(Human)	6		MLMPKKNRIA	1	165	X	X			Subtiligase Based Positive Selection;COFRADIC				MOD_RES (Phosphotyrosine (By similarity).);MOD_RES (Phosphoserine (By similarity).);MOD_RES (Symmetric dimethylarginine.);CHAIN (40S ribosomal protein S10.);MUTAGEN (R->K: Weakly methylated. Complete loss of methylation; inefficient assembly into ribosomes; instability; increased degradation by the proteasomal pathway; decreased interaction with NPM1; absence of localization in the granular compo…
Q8WV74	MLPDCLSAEGELR	YES	Nucleoside diphosphate-linked moiety X motif 8, mitochondrial	NUDT8;Nucleoside diphosphate-linked moiety X motif 8, mitochondrial;NUDT8;	(Human)	11		MLPDCLSAEG	1	236	X	X			unknown		TRANSIT (Mitochondrion (Potential).)	CHAIN (Nucleoside diphosphate-linked moiety X motif 8, mitochondrial.)	METAL (Magnesium or manganese (By similarity).);MOTIF (Nudix box.);MOD_RES (N6-succinyllysine (By similarity).);TRANSIT (Mitochondrion (Potential).);DOMAIN (Nudix hydrolase.)				0
P67812	MLSLDFLDDVR	YES	Signal peptidase complex catalytic subunit SEC11A	SEC11A;Signal peptidase complex catalytic subunit SEC11A;Endopeptidase SP18 ;Microsomal signal peptidase 18 kDa subunit Short=SPase 18 kDa subunit ;SEC11 homolog A ;SEC11-like protein 1 ;SPC18;SC11A;S26.009	(Human)	15		MLSLDFLDDV	1	179	X	X			COFRADIC;Subtiligase Based Positive Selection;other				ACT_SITE (By similarity.);CHAIN (Signal peptidase complex catalytic subunit SEC11A.);TOPO_DOM (Cytoplasmic (Potential).);TOPO_DOM (Lumenal (Potential).);TRANSMEM (Helical; Signal-anchor for type II membrane protein; (Potential).)			-36
P67812	MLSLDFLDDVRR	YES	Signal peptidase complex catalytic subunit SEC11A	SEC11A;Signal peptidase complex catalytic subunit SEC11A;Endopeptidase SP18 ;Microsomal signal peptidase 18 kDa subunit Short=SPase 18 kDa subunit ;SEC11 homolog A ;SEC11-like protein 1 ;SPC18;SC11A;S26.009	(Human)	15		MLSLDFLDDV	1	179	X	X			COFRADIC;Subtiligase Based Positive Selection;other				ACT_SITE (By similarity.);CHAIN (Signal peptidase complex catalytic subunit SEC11A.);TOPO_DOM (Cytoplasmic (Potential).);TOPO_DOM (Lumenal (Potential).);TRANSMEM (Helical; Signal-anchor for type II membrane protein; (Potential).)			-36
P25705	MLSVR	YES	ATP synthase subunit alpha, mitochondrial	ATP5A1;ATP synthase subunit alpha, mitochondrial;ATPA;	(Human)	18		MLSVRVAAAV	1	553	X								NP_BIND (ATP (By similarity).);SITE (Required for activity (By similarity).);MOD_RES (Pyrrolidone carboxylic acid (By similarity).);MOD_RES (Phosphoserine (By similarity).);MOD_RES (N6-acetyllysine (By similarity).);MOD_RES (N6-acetyllysine; alternate.);MOD_RES (N6-succinyllysine; alternate (By similarity).);MOD_RES (Phosphoserine.);MOD_RES (N6-acetyllysine; alternate (By similarity).);MOD_RES (N…				-43
P53621	MLTKFETKSAR	YES	Coatomer subunit alpha	COPA;Coatomer subunit alpha;Alpha-coat protein Short=Alpha-COP ;HEP-COP Short=HEPCOP;COPA;	(Human)	1		MLTKFETKSA	1	1224	X	X			Subtiligase Based Positive Selection;COFRADIC;other				PEPTIDE (Proxenin.);PEPTIDE (Xenin.);REPEAT (WD 1.);REPEAT (WD 2.);REPEAT (WD 3.);REPEAT (WD 4.);REPEAT (WD 5.);REPEAT (WD 6.);MOD_RES (Phosphoserine.);MOD_RES (Phosphothreonine.);CHAIN (Coatomer subunit alpha.)
Q8IWI9	MNLFR	no
P61009	MNTVLSR	YES	Signal peptidase complex subunit 3	SPCS3;Signal peptidase complex subunit 3;Microsomal signal peptidase 22/23 kDa subunit Short=SPC22/23 Short=SPase 22/23 kDa subunit;SPCS3;	(Human)	4		MNTVLSRANS	1	180	X	X							CHAIN (Signal peptidase complex subunit 3.);TOPO_DOM (Cytoplasmic (Potential).);TOPO_DOM (Lumenal (Potential).);CARBOHYD (N-linked (GlcNAc...).);TRANSMEM (Helical; Signal-anchor for type II membrane protein; (Potential).)			-32
O75051	MPQFSTFHSENR	YES	Plexin-A2	PLXNA2;Plexin-A2;Semaphorin receptor OCT;PLXA2;	(Human)	1	WVLLAPPAAG	MPQFSTFHSE	35	1894	X	X					SIGNAL (Potential.)		DISULFID (By similarity.);DOMAIN (Sema.);DOMAIN (IPT/TIG 1.);DOMAIN (IPT/TIG 2.);DOMAIN (IPT/TIG 3.);DOMAIN (IPT/TIG 4.);CHAIN (Plexin-A2.);COILED (Potential.);TOPO_DOM (Extracellular (Potential).);TOPO_DOM (Cytoplasmic (Potential).);CARBOHYD (N-linked (GlcNAc...).);CARBOHYD (N-linked (GlcNAc...) (Potential).);TRANSMEM (Helical; (Potential).)	0		-1224
P62987	MQIFVK	YES	Ubiquitin-60S ribosomal protein L40	UBA52;Ubiquitin-60S ribosomal protein L40;CEP52 ;Ubiquitin A-52 residue ribosomal protein fusion product 1;RL40;	(Human)	19		MQIFVKTLTG	1	128	X	X			COFRADIC				MOD_RES (N6-acetyllysine; alternate (By similarity).);MOD_RES (Phosphoserine (By similarity).);MOD_RES (N6-acetyllysine.);MOD_RES (N6,N6,N6-trimethyllysine (By similarity).);DOMAIN (Ubiquitin-like.);CHAIN (Ubiquitin.);CHAIN (60S ribosomal protein L40.);MUTAGEN (K->R: No effect on HLTF-mediated polyubiquitination of PCNA.);MUTAGEN (K->R: Abolishes HLTF-mediated polyubiquitination of PCNA.);BINDING…
Q15185	MQPASAKWYDR	YES	Prostaglandin E synthase 3	PTGES3;Prostaglandin E synthase 3;Cytosolic prostaglandin E2 synthase Short=cPGES ;Hsp90 co-chaperone ;Progesterone receptor complex p23 ;Telomerase-binding protein p23;TEBP;	(Human)	12		MQPASAKWYD	1	160	X	X			COFRADIC;N-TAILS;Subtiligase Based Positive Selection;unknown				MOD_RES (N6-acetyllysine.);MOD_RES (Phosphoserine.);COMPBIAS (Asp/Glu-rich.);DOMAIN (CS.);CHAIN (Prostaglandin E synthase 3.)
Q99720	MQWAVGR	YES	Sigma non-opioid intracellular receptor 1	SIGMAR1;Sigma non-opioid intracellular receptor 1;Aging-associated gene 8 protein ;SR31747-binding protein Short=SR-BP ;Sigma 1-type opioid receptor Short=SIG-1R Short=Sigma1-receptor Short=Sigma1R Short=hSigmaR1;SGMR1;	(Human)	9		MQWAVGRRWA	1	223	X	X							REGION (Targeting to lipid droplets (By similarity).);REGION (Mediates ligand-binding.);CHAIN (Sigma non-opioid intracellular receptor 1.);MUTAGEN (E->G: No effect on ligand-binding.);MUTAGEN (D->G: Reduces ligand-binding. No effect on subcellular localization.);MUTAGEN (E->G: Reduces ligand-binding. No effect on subcellular localization.);MUTAGEN (D->G: No effect on ligand-binding.);TOPO_DOM (Cy…			-30
Q13885	MREIVHIQAGQCGN	YES	Tubulin beta-2A chain	TUBB2A;Tubulin beta-2A chain;Tubulin beta class IIa;TBB2A;	(Human)	6		MREIVHIQAG	1	445	X	X							MOD_RES (Phosphoserine; by CDK1 (By similarity).);NP_BIND (GTP (Potential).);CHAIN (Tubulin beta-2A chain.)
Q96E17	MRHEAPMQMASAQDAR	YES	Ras-related protein Rab-3C	RAB3C;Ras-related protein Rab-3C;RAB3C;	(Human)	5		MRHEAPMQMA	1	227	X	X							MOD_RES (Cysteine methyl ester (By similarity).);NP_BIND (GTP (By similarity).);MOTIF (Effector region (By similarity).);CHAIN (Ras-related protein Rab-3C.);LIPID (S-geranylgeranyl cysteine (By similarity).)
O15270	MRPEPGGCCCR	YES	Serine palmitoyltransferase 2	SPTLC2;Serine palmitoyltransferase 2;Long chain base biosynthesis protein 2 Short=LCB 2 ;Long chain base biosynthesis protein 2a Short=LCB2a ;Serine-palmitoyl-CoA transferase 2 Short=SPT 2;SPTC2;	(Human)	14		MRPEPGGCCC	1	562	X	X							MOD_RES (N6-(pyridoxal phosphate)lysine (By similarity).);CHAIN (Serine palmitoyltransferase 2.);TRANSMEM (Helical; (Potential).)			-87
P40692	MSFVAGVIRR	YES	DNA mismatch repair protein Mlh1	MLH1;DNA mismatch repair protein Mlh1;MutL protein homolog 1;MLH1;	(Human)	3		MSFVAGVIRR	1	756	X	X			COFRADIC;other				CHAIN (DNA mismatch repair protein Mlh1.);MOD_RES (N-acetylserine.);MOD_RES (Phosphoserine.);REGION (Interaction with EXO1.);INIT_MET (Removed.)
P49189	MSTGTFVVSQPLNYR	YES	4-trimethylaminobutyraldehyde dehydrogenase	ALDH9A1;4-trimethylaminobutyraldehyde dehydrogenase;Aldehyde dehydrogenase E3 isozyme ;Aldehyde dehydrogenase family 9 member A1 EC=1.2.1.3 ;Gamma-aminobutyraldehyde dehydrogenase EC=1.2.1.19 ;R-aminobutyraldehyde dehydrogenase;AL9A1;	(Human)	1		MSTGTFVVSQ	1	494	X	X			COFRADIC;Subtiligase Based Positive Selection;other;N-TAILS				NP_BIND (NAD (By similarity).);SITE (Transition state stabilizer (By similarity).);INIT_MET (Removed.);MOD_RES (N-acetylserine.);MOD_RES (N6-acetyllysine; alternate (By similarity).);MOD_RES (N6-succinyllysine; alternate (By similarity).);MOD_RES (N6-succinyllysine (By similarity).);MOD_RES (N6-acetyllysine.);MOD_RES (N6-acetyllysine (By similarity).);ACT_SITE (Proton acceptor (By similarity).);A…
[truncated: 427 more rows]
